# Supplementary material for: Integrating machine learning with SHAP to uncover multi-tissue molecular signatures in Osteoarthritis progression
Source: PLoS One. 2026 Mar 9;21(3):e0343226. doi: 10.1371/journal.pone.0343226 (PMC12970860; doi:10.1371/journal.pone.0343226)
Supplement: S1 File — Expression matrix used for model training and SHAP analyses, with accompanying sample group labels and metadata. (ZIP) [file pone.0343226.s001.zip]

Archive with 7 entries (3 files):
- S1 File/
- S1 File/Cartilage/
- S1 File/Cartilage/merge.normalize.txt
- S1 File/Peripheral blood/
- S1 File/Peripheral blood/GSE48556.normalize.txt
- S1 File/Synovium/
- S1 File/Synovium/merge.normalize.txt
