# Supplementary material for: Integrating machine learning with SHAP to uncover multi-tissue molecular signatures in Osteoarthritis progression
Source: PLoS One. 2026 Mar 9;21(3):e0343226. doi: 10.1371/journal.pone.0343226 (PMC12970860; doi:10.1371/journal.pone.0343226)
Supplement: S1 File — Expression matrix used for model training and SHAP analyses, with accompanying sample group labels and metadata. (ZIP) [file pone.0343226.s001.zip › S1 File/Cartilage/merge.normalize.txt]

geneNames	GSE117999_GSM3316962_Control	GSE117999_GSM3316963_Control	GSE117999_GSM3316964_Control	GSE117999_GSM3316965_Control	GSE117999_GSM3316966_Control	GSE117999_GSM3316967_Control	GSE117999_GSM3316968_Control	GSE117999_GSM3316969_Control	GSE117999_GSM3316970_Control	GSE117999_GSM3316971_Control	GSE117999_GSM3316972_Control	GSE117999_GSM3316973_Control	GSE117999_GSM3316974_Treat	GSE117999_GSM3316975_Treat	GSE117999_GSM3316976_Treat	GSE117999_GSM3316977_Treat	GSE117999_GSM3316978_Treat	GSE117999_GSM3316979_Treat	GSE117999_GSM3316980_Treat	GSE117999_GSM3316981_Treat	GSE117999_GSM3316982_Treat	GSE117999_GSM3316983_Treat	GSE117999_GSM3316984_Treat	GSE117999_GSM3316985_Treat	GSE169077_GSM5176138_Control	GSE169077_GSM5176139_Control	GSE169077_GSM5176140_Control	GSE169077_GSM5176141_Control	GSE169077_GSM5176142_Control	GSE169077_GSM5176143_Treat	GSE169077_GSM5176144_Treat	GSE169077_GSM5176145_Treat	GSE169077_GSM5176146_Treat	GSE169077_GSM5176147_Treat	GSE169077_GSM5176148_Treat	GSE178557_GSM5393769_Control	GSE178557_GSM5393770_Control	GSE178557_GSM5393771_Control	GSE178557_GSM5393772_Control	GSE178557_GSM5393765_Treat	GSE178557_GSM5393766_Treat	GSE178557_GSM5393767_Treat	GSE178557_GSM5393768_Treat	GSE43269_GSM1059756_Control	GSE43269_GSM1059758_Control	GSE43269_GSM1059759_Control	GSE43269_GSM1059761_Control	GSE43269_GSM1059764_Control	GSE43269_GSM1059765_Control
A2M	5.15175469950628	4.98676857459233	5.31716612723913	5.94068267447353	5.71309824838148	5.63192085253493	5.83537463258323	5.07788113182922	4.03125247644302	5.57165332752558	4.03125247644302	5.89833987598759	6.51699425634728	5.19223360656464	4.03125247644302	5.34892304372674	6.39048891770101	4.92964011995985	4.03125247644302	4.415075504119	5.36017788401827	4.86272824147789	5.14442898611456	6.00609760375415	4.4549783722565	4.77579870890827	5.0586532122708	5.15973919637835	5.20198307271908	5.4727034342693	5.64495685392609	4.93258765049931	5.30427990130396	5.74340426606988	5.7885179877253	5.62965891946494	5.76169126319019	5.33194991445201	4.97617064474776	5.85218321121109	5.31875251372195	4.5301461414851	4.31075864790491	4.09295306140181	4.63350976044725	5.32419441237026	6.75310734520978	4.20746065270346	5.14421383946158
A4GALT	3.56414707260948	3.4629881291861	3.74665474961932	3.91437565997095	3.56622883910345	3.63174031699618	3.76253965002425	3.80791970051105	2.45154393447519	4.15277058321219	2.45154393447519	3.95017528119219	3.76439702529776	3.78873425116125	2.45154393447519	3.78279864230209	3.68238510806999	3.60104636450361	2.45154393447519	3.72588165553842	3.5192211838052	4.04518190916678	3.58670838028634	3.84240371293284	3.94981319660919	3.46870294674595	2.38159504922678	3.03972713819589	3.96510133072366	3.36156036049539	3.83455671434245	3.76538047052825	3.78952944776509	3.76214755395102	3.47166221397055	4.57486600442804	3.60184763599271	3.1784171818485	3.6457649498241	3.58153111393122	3.29665406762768	3.32061060234472	3.06479966058827	4.2035387014582	3.4890102105621	3.84137112876974	4.0012304156231	3.5892388623434	3.85150467004022
A4GNT	4.5423234368402	4.6146913858751	4.40862188305159	4.62945256166847	4.3221256831196	4.87746836641711	4.58407408600409	4.14299732979186	5.23789257565037	4.34111460863917	5.23789257565037	4.7412586856652	4.7775782027582	4.82673301244062	5.23789257565037	4.64730292955338	4.26485481973923	4.63478351009656	5.23789257565037	4.52331211732989	4.42705095880256	4.50871948578264	4.63903011792022	4.7108417530798	5.08431458535703	4.95288601235882	4.60963848914739	4.75978110427926	3.90679343154601	5.16484820352705	4.94371526005325	4.42478714710335	4.29288443544011	4.35880136902673	4.87055299909118	4.03927080238457	4.99758271536506	4.6275733664572	4.79453322107272	4.3403451655577	4.76449169296638	4.94655061842037	4.78925077584745	4.24298085908331	4.36416561554766	4.56687425016658	4.51889673014827	4.48250202540232	5.17386541645114
AAAS	2.90137763376571	2.54190151882857	3.20299879989021	3.06041763722439	3.02253205604163	2.86812234276702	2.84325993011583	3.56433864099844	1.79106735027347	3.07192385486426	1.79106735027347	2.97695325764772	2.52698101594905	2.6383142123611	1.79106735027347	2.83975704150083	2.74168379850275	2.66261445187216	1.79106735027347	2.6997621808085	2.68881049808675	2.77958465612954	3.16602827770456	2.78359930561939	3.23192954584708	3.74089906031354	2.46097486410282	3.52712361739547	2.87432603124182	2.05065015940379	2.17766081890679	2.47293492913127	2.24398644004421	1.54509229350604	3.29071938270361	4.23918271034622	2.2543617952412	2.47171810164764	3.79164893883076	2.08789135657919	2.54673006047925	1.88476807215549	2.43995983678616	2.78821599205127	2.06601199106451	2.76565000563174	5.09118530439803	2.85224874206422	2.86841314538766
AACS	1.88270033600781	2.09852096232148	2.47760928802639	2.21256101278214	2.03928696010415	2.14472985329855	2.16572846631578	2.12321771969757	2.5029681817624	2.41054243824882	2.5029681817624	2.16814347267858	2.81940168854487	2.4836813040243	2.5029681817624	2.43040785597274	2.08592179451114	2.42179610251417	2.5029681817624	2.30031597475887	2.25522700980939	2.29936058762633	2.16480625234757	2.27946995829753	2.06306072094948	1.96913513708019	2.13881207806686	2.50440141594779	2.62093042782691	2.25906427072276	2.42603562852755	2.63021227689896	2.11306138974316	2.25107264922014	2.39647889317342	2.83617249006759	2.56149707479755	2.04823999744621	2.28657171342167	2.08455469275582	2.1470574273257	2.15464708774782	2.36819404550092	1.99719728342151	2.1349356428333	2.58075998753445	3.0663454496624	2.44854979747787	2.28596976279679
AADAC	4.91830074754183	4.55789369771636	4.29981281900593	4.19139466148491	4.5443062097081	4.52681809731042	4.38405607946166	4.66268462934714	5.95507064026566	4.49168325964528	5.95507064026566	4.53653313558373	4.96386542489996	4.724227466323	5.95507064026566	4.81035216759578	4.56875137475543	4.78782600957151	5.95507064026566	4.85628102845095	5.23142029206188	4.57456787565076	4.96653575604297	4.37276013001927	5.32142564230907	4.78216053365017	5.28780363272816	4.42209296073476	5.15543224097101	6.14309025172546	4.98568976488355	4.75343358232654	3.72355005880288	4.2325203504064	4.62058966021574	4.07422235231079	4.84993111415846	5.56703528018341	4.0297227997081	5.19985559703972	4.93287876358899	5.37405743808895	4.86482984128872	3.93543522825052	4.45762464410934	4.55516586929299	5.07902237594453	5.4211440097345	4.9651569595072
AAK1	1.79158610328405	1.85614402702879	1.81548475816954	1.78276177348316	1.94390588457081	1.71432738090151	1.85998307821284	1.94339825174693	1.28387096056619	1.78058157157617	1.28387096056619	1.79989905849577	1.84183925833813	1.87873555857416	1.28387096056619	1.84872909548585	1.83757115140122	1.86791811513061	1.28387096056619	1.78803641528217	1.91544477054586	1.9271303035359	1.86442829537331	1.73153326494437	1.72773755286013	1.87941828179707	1.68938498313825	1.58597713760945	2.03547864227766	2.23252197524949	1.80595650403899	1.47135527794674	1.35396307721272	1.84271436019496	1.59785148560567	1.73066678285376	2.25766852716654	1.53975204642341	1.7331127926791	1.80565511273429	1.55469319018412	1.85683400707357	1.58463462886118	1.88905576048356	1.43354046933105	1.65064623947182	1.66177140374372	1.87292548681068	2.24279650181058
AAMP	1.76457947988961	1.88229950424701	2.08602071873182	2.12732154791042	1.6323851735221	1.78108335200313	1.62337546474114	1.66132234246375	1.61000523923145	2.06324069057176	1.61000523923145	1.9529920393898	1.65895469836308	2.08023075270381	1.61000523923145	2.31818404930088	2.47001080990639	2.25584917122149	1.61000523923145	2.68264170970481	1.70576188272554	1.89728783091213	1.44880792569061	2.3265265129262	1.97547243803136	2.14848563305988	2.52407946425723	2.18336481299801	2.18389924654338	1.85037708532465	1.27736501858829	1.99316635772308	1.89749365635927	1.39261542313356	1.62512737009061	1.91366535374399	2.27241097571294	2.32981521188293	1.96397392953341	1.66056492891416	2.41069511703989	1.42704474613187	1.28604153899858	2.89163152984415	1.73817868749393	1.90162385974923	1.80877120316279	1.93918393446534	1.82248246256682
AANAT	5.43906379833474	5.27252717588638	5.11811331194526	4.92477734722224	4.87235114378678	4.93786451495877	4.87445005903312	5.02729270334392	2.50871070646449	4.72331866752212	2.50871070646449	5.01759718644081	4.70241891476574	4.60013615611199	2.50871070646449	4.93211999041912	4.56368955695307	4.37193193219102	2.50871070646449	5.1992605557833	4.93104561163867	4.55086742374632	5.19306428582123	4.76976537550644	3.67351036974277	4.39338752291358	4.04014445223774	4.93489908257902	4.19663111971955	4.60847059787215	4.67708436235929	4.9797758947177	3.81116614270272	4.29270084941686	5.85265159903543	3.7920317069688	4.93831487347902	4.19110703682905	4.8187530967525	5.84271006193973	3.0313117196623	6.00618164843361	3.45419050162444	4.47390295684264	4.75727125759125	3.8221291060231	3.05012470855051	4.87707797228798	3.74578626288088
AARS	1.95500221116188	1.91144140488701	1.99193979658452	2.51268862407613	2.51451141195501	2.44895988086437	2.62624788403847	2.81281978351879	2.69967266906752	2.70807278943246	2.69967266906752	2.38674460395206	2.3594206312445	2.02593202872593	2.69967266906752	2.09842290052473	2.3502149151177	2.64715088461882	2.69967266906752	2.18098201977762	2.15314817633471	2.5706949180681	1.89636962594998	2.52605573518796	2.72702645476513	2.80550679771156	2.42118300307476	2.30893440076405	2.64035295866775	2.59115010197837	2.34276152017828	2.20089885160654	2.02970812687568	2.12737353004867	2.20597325112459	2.58462312036276	2.82535587839308	2.39523261934046	2.45925501100896	2.29960479128016	2.47762794456375	2.13754921497644	2.10353842200973	2.54024192705125	2.6026980982239	3.03035263877652	3.06599377901865	1.99558204633513	2.48854741675683
AATF	1.28312088403322	1.63206410368732	1.5710159587857	1.92505854839542	1.7806716340663	1.76295659022217	1.73443099750779	1.93237283993618	2.08770882591873	1.75884852393365	2.08770882591873	2.00436284176295	2.60291834491527	2.1673421108963	2.08770882591873	1.24267078840054	2.2004375125098	2.31161358957278	2.08770882591873	1.75579957975815	2.21233892829756	1.77413076139827	2.11913329646018	1.65270544132601	2.64764158300215	2.27375533667407	2.18524319770606	2.07806704514501	1.92194569699175	2.05734271836312	1.8919882329317	1.50588681707845	1.49926176201417	1.40311833143223	1.54462054556171	1.85468997853857	1.85468997853857	1.85468997853857	1.85468997853857	1.85468997853857	1.85468997853857	2.1893637930156	1.90916508414161	2.71965800615914	1.44411409174679	2.37601436397557	1.45365756211432	2.23658157930683	1.28393705253433
AATK	3.40304920984242	4.04772077414501	3.20707375622389	3.58240849562981	3.37715156208311	3.98545402408565	3.56838966074872	3.12358874436484	3.77348234881438	3.51462019895808	3.77348234881438	3.31247909880156	3.84738959477948	4.01391841004855	3.77348234881438	3.73214884633762	3.75621080930892	4.06532080461254	3.77348234881438	3.83254148124416	3.50352718798911	3.75098554866234	3.16087890955853	4.06673299369946	3.57907549338037	3.1100159471227	3.7648940250799	2.87531429119095	3.96403663572874	4.55188501942211	3.38403047677548	3.13376624144449	3.89339682774493	3.68248398167945	4.32499627042798	3.56691707961071	4.3237959572221	3.81831429340841	3.4942001890737	3.66244345394461	3.52392686951955	3.49205457715019	3.4737925096688	3.35484396963264	4.07159559860141	2.96379004058626	3.23959392275156	3.69622721409533	3.36975683407255
ABAT	0.903773557296233	0.959706425818788	0.86337856640348	0.790589988615958	0.825727934105573	0.985548937571132	0.964058999178525	0.802479035607511	1.87651657864733	0.987641124218893	1.87651657864733	0.840144742439475	0.821650669341503	0.872570858591944	1.87651657864733	0.729238221798288	0.908063452330156	0.881474354443742	1.87651657864733	0.987228558023658	0.779252352212268	0.772717938396958	0.837047322389089	0.93068715436313	1.52640187499928	1.42756053145713	0.988158762260741	1.25500959588556	1.50841204175811	0.369233320677401	1.37068357150868	0.69759422532855	0.936073636356315	0.564648976249016	0.798117540147674	1.23238971117735	1.6958140634983	1.09653414032401	0.924598212879226	0.96154914650531	0.672457845371032	0.50832471767393	1.23530007045013	0.912374339845914	1.44679582740325	1.22034517058465	1.26918242776046	0.395690333696716	0.92465542781974
ABCA1	1.35665245627757	1.05492796195717	1.3122988503909	1.52171473469045	1.80553962886567	1.06200926549924	1.42324252682554	1.55861604962522	1.13532700831558	0.831666220057893	1.13532700831558	1.36467966923886	1.60051376224914	1.17526564707354	1.13532700831558	1.57530505927515	1.79348036852909	0.760230533253427	1.13532700831558	0.942506844434248	1.6412377661671	0.874393772940651	1.74150199508769	1.39125299841627	1.83775019841067	1.4652933027053	1.60032590441543	1.67026334628711	1.73562275885418	0.933974937574738	0.986839591246786	0.811513603249845	0.997256683411053	1.06438772874801	1.28460358119217	0.817586231406835	1.39433231820418	1.56987332014228	1.19884566975284	1.31957979225536	1.63893252423195	0.853464790815248	1.64653467440673	1.27551490367242	1.44554625907292	1.13228885553152	1.81943574298087	1.44596634740161	1.46382201140478
ABCA2	2.58488045458763	2.48362583363849	2.66027757958006	2.55649986349602	2.44698299880613	2.4658376056834	2.54205988992407	2.54205988992407	1.27288226223859	2.59208634411993	1.27288226223859	2.51221193136141	2.32881417962954	2.49901376920177	1.27288226223859	2.55089228925777	2.33869917390405	2.3546184192946	1.27288226223859	2.63814990367255	2.36267265022562	2.30211398117558	2.46061660946806	2.3721366065238	2.16286652938892	2.09023614577291	2.2981813321429	2.52949206017351	2.02719117443016	2.39168527007738	2.32588998892871	2.44028616833862	1.96214557804873	2.46932051402369	2.33413762061292	2.03749182103233	2.52699513302628	2.51763355288671	2.36232417889823	2.07817664933825	2.21084942735785	1.96380000712487	2.55587660366963	2.36973051231255	2.7328037630503	1.46606700062234	2.27175764900837	1.59725636185142	1.848339906854
ABCA3	2.92915800261504	2.25478447305071	2.84019235788758	2.21136989454278	2.41256368047743	2.48251007375313	2.28983353345567	2.65850376158861	2.06287579709874	2.59160524641587	2.06287579709874	2.67136882123006	2.32683659845674	2.36257458388195	2.06287579709874	2.66354357617124	2.18707913646289	2.13540155845619	2.06287579709874	2.31807740891363	2.64740919824175	2.6329099920493	3.96936507053401	2.50771222222438	2.92633106081184	2.57750922022684	2.71516061721848	1.86457181244721	2.57415285679708	1.39067783575663	2.83955217251694	2.70273971527689	2.28177207817344	2.64973600948788	2.65224980662536	2.79224858854036	3.02993821041028	2.67711154654495	2.40866052280136	2.44073624575435	2.37047729443098	2.03163525839431	2.15736359015905	3.06673348864762	2.73341206802036	1.98166450148895	1.86330237948617	2.56562274299161	2.08938792525595
ABCA4	7.53224030473825	7.50440185727944	7.34104103546858	7.2626918216967	7.40908041241585	7.33642597631544	7.3509661856954	7.54825789945694	4.11855916649653	7.50440185727944	4.11855916649653	7.66017868901685	7.26759067571723	7.73820929732431	4.11855916649653	7.65379831958677	7.51574480182293	7.35826520088123	4.11855916649653	7.67326098339203	7.76018717426814	7.49203052509801	7.93102814437145	7.60562871342708	5.82154943985627	7.25254325861343	6.67170406813535	6.95674797010106	6.91652042724624	7.95956222831689	7.91752941134002	6.86122253734885	6.43122272115748	7.07827170445089	6.64721783075495	7.30138924061392	6.4593362953474	6.88704447506323	7.44473864136569	7.69421778392631	5.99657893356006	7.40349811920849	6.43374659227367	6.74483488139327	7.81916240778549	7.78862037926875	8.0317026235158	6.23250358017506	6.14779135492992
ABCA5	2.32440961997151	2.02580084288374	2.54061358203597	2.32602994190934	2.60533327520524	2.47370089033109	2.46664511657727	1.97950269929459	1.85264533350912	2.28035604295285	1.85264533350912	2.69449169339207	1.9396116578627	1.80489785672935	1.85264533350912	1.83327836995635	1.87364709423758	1.89455476591995	1.85264533350912	1.63607587168873	1.72571106802254	1.87903731093526	1.95460348077264	1.96891225339611	1.96525593307722	2.03018151379284	2.51496207358073	2.34312857996737	2.54440469337674	1.7661407711465	1.63474459822816	1.70241403676076	2.00454051691659	2.01823021335392	2.27942662082152	2.58177530671343	2.25289474918257	1.99955909099971	2.45293105674548	1.92338938824592	1.98032158184443	1.47688958957399	1.86654032299754	1.60620494869331	2.2365130316512	2.49809747937059	2.07814817368849	2.12759251235457	2.18807959560956
ABCA6	4.41067933662872	4.46445050409939	4.21077512570476	4.37193918963645	4.00776828728473	3.89742398083748	4.32145211067367	4.06140780657036	3.91503459413085	4.11210836907645	3.91503459413085	4.07049864745622	3.80214449642965	3.88734044147524	3.91503459413085	3.66389077475395	3.91945548250685	3.38723923001082	3.91503459413085	3.30690181460501	3.91637420336511	3.1907578718979	3.81887093204782	3.66784199933467	4.73274479886954	4.13662197847208	4.63055330180288	4.4879024278797	4.58677819210279	3.48025427085799	3.59849792510506	3.7042089856086	4.00704680391239	1.8768663887233	3.80814532566944	4.8760938839507	3.69355932395878	3.71489806854414	4.23346224592293	3.69295411683366	3.31792097204066	4.15379787645359	3.6563605519207	4.77526087960791	3.84142498053105	5.27934917476667	4.05022048598556	4.13087918193884	4.23752963513294
ABCA7	2.01946351975062	2.08583523888803	1.86218566659892	1.96180988088317	1.76322691365876	2.03576195605709	1.87168101287428	1.74205468855666	0.741644467940698	1.84488903827632	0.741644467940698	1.90456589429475	2.15555483680357	1.97988466964847	0.741644467940698	1.95346835871249	1.90569288528071	2.02632206489375	0.741644467940698	2.20843039166547	1.96884015798606	1.90973574183352	1.86789843757299	2.11687221286644	2.08165506663262	1.51326560928332	1.53157970578159	2.33925481905805	2.20443128442036	0.956879971057105	1.74927340079353	1.41990239904924	2.24698060548571	1.95776577308435	1.29567988184341	2.17627300539171	1.61049226767825	1.12300122139743	2.07279299470468	1.35741509319062	1.07034236777216	2.40593955557898	2.24686757190144	1.69655133433073	1.49689747410485	2.21221908769444	1.86772557550063	1.87497140101888	1.28352849826172
ABCA8	4.280853989016	3.95161413237422	4.26861711609916	3.52318548475394	4.05185405826745	3.89059870018703	3.66266331168631	3.97872241916128	5.29276977297994	3.83338022473267	5.29276977297994	4.02012292302883	3.94115909402585	3.5495389386877	5.29276977297994	3.58602699570882	4.19624433204624	3.95943462976919	5.29276977297994	3.72626367769443	4.18657764488393	4.04002744974335	4.13238788597598	3.88737423657741	3.89965841708901	3.62876507690042	3.67908320124148	3.73022604405896	4.08144284493897	3.83612420256624	4.05195892537791	4.96839714254733	4.0815926235499	5.11023655097927	4.67036672640764	3.76054053191731	4.35540120197755	4.24029028366776	3.94079940916291	3.96721074386662	4.1468639818854	4.3723439214007	4.53690019763999	4.11965096984173	5.54911990176365	3.93686824802449	1.64331450742334	3.07742003665051	3.94820525238717
ABCB1	4.44167962785565	4.4818402225686	4.50786401104117	4.05722673453796	3.9151219165799	4.23986464554292	3.94123470907917	4.03156390684033	4.58420968727459	3.9660635360822	4.58420968727459	4.24923643990957	4.27851876469288	3.75347741831642	4.58420968727459	4.57911667908027	4.27209564076625	3.60768387791858	4.58420968727459	4.37376955548584	4.16617425610595	3.99547112579198	4.33470667710216	3.93587304058204	4.69490907175937	4.60934254336792	4.57561122620737	4.4429004681472	3.7329186533073	4.5575019308917	4.90339822143843	3.28165324864499	4.18408413493115	3.2745684351561	4.1591854742457	3.89346414351825	3.76853647612037	4.19495761237368	4.27610738193765	5.04347632517883	3.61369474537681	5.06261469933541	3.94077637363659	4.2682274891096	3.7244767530691	4.28672673722283	4.88669348266844	4.16795059273893	3.62606989289487
ABCB11	4.07428517503752	3.98132011668651	4.14505984717954	4.1427498329076	3.68867994568083	4.02596669145845	3.98543868305748	3.75894904530425	4.72240996225969	3.69227512803526	4.72240996225969	3.9340429206796	4.39794338465678	4.37002180645517	4.72240996225969	4.32008110644788	4.06680571601586	4.00875667409792	4.72240996225969	3.95565511826301	3.88419127816204	4.1577224521032	3.76613255943699	3.79706017044562	4.58307144184724	3.47549775144531	4.60184282115554	3.86184094483204	3.93223741670233	4.64705948417551	4.55520262556538	3.94937148025728	3.43875338689655	3.71837824427831	4.54781798703304	4.10778575127965	4.23871814453191	4.43701917226678	3.82114829952832	4.4596090150237	4.78295917907545	3.6010102095566	3.45598547574672	3.64714839571184	3.92449278773347	4.8170707062155	3.47296719788288	3.56998936456846	4.05180338281965
ABCB4	4.09243289173718	4.36627291867276	3.72897928189939	4.29693517018914	3.83932681881766	3.99244963700577	4.14952999255668	4.12344643356074	5.42542540929007	4.04426873809338	5.42542540929007	4.22033218385431	3.87837939714021	3.88592951608564	5.42542540929007	3.13036248838377	4.0532779102105	3.62215580111136	5.42542540929007	4.14479865654611	3.91268216067852	3.75481414739957	3.9562912966106	4.22131848839939	3.58243779157704	3.07820833792352	3.4683756697159	4.89833944012883	3.71361039507802	4.82613049499216	4.77814328636012	4.09878435590596	4.57109686788632	4.70525618708065	4.5616549192437	4.16011182502532	4.15890922213334	4.15890922213334	4.15890922213334	4.15890922213334	4.15890922213334	4.49741210665064	4.21400758831364	3.73473396158451	4.40190619005744	4.05413701530277	4.57719252020189	4.07830152466828	4.53309555868337
ABCB6	3.12685226042544	3.30501007772315	3.83408495060042	3.77225503101905	3.7576570849692	3.64302352862774	4.12412228360315	3.89094252575781	3.23928752952097	3.40252242632861	3.23928752952097	3.76412242790836	3.45039846152244	3.39594758113242	3.23928752952097	3.09421705550015	3.67306364780582	3.74522210285656	3.23928752952097	3.29749445507142	2.90219366208669	3.77296738441155	2.87101495492424	3.44493394566364	3.33734787745565	3.7168502324335	3.56880175057654	4.02317047303457	3.87406165029405	3.07949497677419	3.16264625809428	2.61146732835081	3.31496554305217	3.61445787012146	3.81339909900433	4.0545436047479	3.08935409121147	3.8530592412025	3.60349599749463	3.54736177094308	3.08935409121147	3.29614218919331	3.12301314366114	3.20158137540313	3.33810926872267	3.69376034644764	3.91962887383961	2.61118803762794	3.9082459684657
ABCB8	1.23412282766881	0.703242796579414	1.02445239858518	1.40232315564433	0.974979148363463	1.00953644764864	1.24274999092416	1.3082983151253	1.18318012479072	0.997116553279072	1.18318012479072	0.815124170805098	1.10566481971	1.02644689539845	1.18318012479072	1.21680140286328	1.23228265693361	1.43066883028735	1.18318012479072	0.987258136313925	0.949307340768672	1.32867774471685	0.760952362489218	1.23355416962028	0.769451962353551	1.1911911188743	1.43171931458163	0.705572806854912	0.871459885227421	2.06768898032024	1.17724067224685	1.0652370052493	0.883212645829754	0.702883967727143	1.32649365476244	1.40772677288092	1.34838757720312	1.12000537441439	1.11191366591288	1.157943255039	0.73159824824635	1.32527937740277	0.72312396212909	1.06186867627104	0.944390927436357	0.930410623407774	1.04032818637752	0.962363121067239	0.942550882701223
ABCB9	1.50765377298737	1.50372336643239	1.60089698403205	1.61728775384729	1.42893844898168	1.64258203140402	1.22897495515959	1.51412919899346	1.48041865417725	1.70331818162309	1.48041865417725	1.55832028657797	1.14612783186634	1.50095096808968	1.48041865417725	1.56552819744202	1.21519741846293	1.4540215889962	1.48041865417725	1.86558225521614	1.25922122014861	1.3924814919818	1.19215744020302	1.31293461088679	1.8006133231434	1.64523303590274	1.56060341357963	0.586121577067716	1.73989215237858	1.44505069713835	1.62891808621939	1.34804734685962	1.43021608497825	1.32769307197271	1.60581203323948	1.68622024949944	1.62182512125019	1.05865039067845	1.46700949840208	1.41240227079655	1.23396513142093	1.71848917209839	1.5248954927758	1.41077147118948	1.3913519876054	1.12464491746622	1.85800788065115	1.3378902371455	1.75159072004153
ABCC1	2.80498683882183	2.88280075581475	2.79026513083353	2.97307002146011	2.66955405726964	2.66063303534697	2.56790100539357	2.68807677913132	3.35281229578503	2.69950292721877	3.35281229578503	2.58169749191979	3.02772933266408	2.53644828953	3.35281229578503	2.6629167245333	2.72548711248437	2.63084302236063	3.35281229578503	2.60160563905092	2.27067962800759	2.50327799292932	2.39938072541524	2.66431177749747	2.1958200141341	3.09542540422958	2.87746172643882	2.92196409835675	2.92620807159145	3.01667407159388	2.5511584766779	2.92151833609655	2.66544682074379	2.86906082230425	2.59009189759756	3.00490432297655	2.57529986960312	2.7749828277925	2.752817060882	2.71874039215496	2.66291278357475	3.48411528767291	2.22576947002059	3.1225267395004	2.70540794708967	2.70694507021029	2.48841417641693	2.78236571688061	2.93272421786736
ABCC10	4.68450799472124	4.82042106709146	4.78759304186698	4.88017509010666	4.76169851186557	4.90703779328302	4.78004613587526	4.70480446772072	3.44886584501812	4.83839126766007	3.44886584501812	4.79114691725011	4.80803251380997	4.94908026409193	3.44886584501812	4.83605639966428	4.75319359109379	4.81215916638216	3.44886584501812	4.85338427710955	4.7609241296086	4.68881749840154	4.65889242987194	4.80803251380997	3.60572032846495	4.21113637888235	4.60574307876558	4.33700368230869	4.83016328106138	4.61925132938321	4.74227730112857	4.88291196921173	4.88291196921173	5.01346202485098	4.52351726194386	4.40840895103231	5.16918716387483	4.65892207890755	4.52188835195924	4.15221721504302	5.05006141965268	3.69918286075077	4.89819394224735	4.28635335965155	5.48850672550093	4.35479573507665	4.61625612270154	3.96449860296542	4.43318365032204
ABCC2	4.66585663693484	4.70863102362209	4.67661452218621	4.21425263565236	4.63576958170257	4.71884304755992	4.55683109417691	4.53260652634662	5.32442253537244	4.74547508465163	5.32442253537244	4.53390018610701	4.62069844549398	4.43266973222238	5.32442253537244	4.77480172036621	4.32252880232957	4.63561812885257	5.32442253537244	4.6561604992673	4.79214938222631	4.51367965299852	4.61388780014567	4.32252880232957	4.32113715676634	4.07417713581185	4.30467103167295	5.22566717230865	4.82357247355672	4.36184796855377	5.52371749654677	5.67916310144748	4.85785476653385	4.44613523629681	4.01956972204845	5.57561801029602	4.75428567398847	4.35196330645463	4.93816526455384	4.10669152037385	4.58195208131025	4.80806985967862	4.46226158450101	4.03797566721313	4.13602615667268	4.72579843824681	4.42213405466334	4.48669659607652	5.05690586993444
ABCC3	1.00206449064469	0.820184341065199	0.848063128033911	0.774464508616124	1.46708143223423	0.699657429855667	0.94309116428538	0.8436618859295	1.42972766045101	0.745682248347931	1.42972766045101	0.658341391695466	0.905030437406232	0.863521709319163	1.42972766045101	1.0052394081152	0.83468457708504	0.836083174170118	1.42972766045101	0.735578150063579	0.808034666934697	0.942677710402564	0.891856061214308	0.953407093880064	1.33271835579761	0.834789907754572	0.79272787688602	0.892300836980886	0.416285739915275	0.745468712243695	1.06838887646216	1.05616854327089	1.71640223428016	0.806429564994922	0.998738722450713	1.11205072684495	1.29880863680232	0.899823926505638	0.690824283838517	0.90573678150418	0.758794435680628	1.15595222366331	0.959149616666848	1.10669358950714	0.968554826657471	1.02099276120331	0.670644803146771	1.10164643841944	0.695311673045119
ABCC4	1.23984308185775	1.33731955714041	1.21607614585091	1.19790641744076	1.2815233060459	1.19140715180328	1.29230352509728	1.35341830484059	2.46548282409868	1.21520675092871	2.46548282409868	1.31098613396514	1.24513311714779	1.31454363405049	2.46548282409868	1.31942294799838	1.49809298647152	1.52477041483184	2.46548282409868	1.31890589778086	1.06519060696997	1.44309593934227	1.15801502021485	1.36597692645466	1.03914674607331	1.45527964652168	1.55114636700989	1.66099566701291	1.26856680397022	0.819670337547313	1.02373347019932	1.75183404721273	1.83190272121521	2.05459587399036	1.94614010940215	1.43951344225594	1.43951344225594	1.43951344225594	1.43951344225594	1.43951344225594	1.43951344225594	1.77450302825152	1.49403994622382	1.7386204791484	1.67601904060455	1.12660234155415	1.6108147125548	2.11996928912057	1.80103162023225
ABCC5	1.8742309247304	1.62502226171028	1.88173672766352	2.1377359942127	2.18513290736975	2.00851403545484	2.28165365803996	1.92536810332214	1.49171212544013	1.76815649156136	1.49171212544013	2.22119361513162	1.95142697065472	1.58563659276131	1.49171212544013	1.53502254588915	2.01100249133188	1.55757786278415	1.49171212544013	1.34413843639068	1.7256556195544	1.64770815093464	1.45994851091753	2.10436591883785	1.78442083194859	1.70462211766479	1.6880556299063	1.52961317259832	1.71478796469721	2.28152746191612	2.00324308676192	2.04171972930674	1.55293939214721	2.02741628523454	1.31285656638326	1.58835835264253	2.05421800994574	1.65321218611456	2.01092519961207	1.57507408669318	1.4870505148978	1.84498375514465	2.05501294607303	1.63535114876977	1.73972005828259	1.91635040034265	1.75209204835051	1.79196624303214	1.92424722826834
ABCC8	2.94657001037479	2.88255637820696	2.93444378203547	3.08291659055992	2.70302344825309	2.88163746829561	2.68074894314523	2.70595252393019	1.46327787287079	2.80248799662393	1.46327787287079	2.83971552567921	2.63668153514423	2.77727233551586	1.46327787287079	3.07679830958139	2.57902295828791	2.69280510561051	1.46327787287079	2.81633124155484	2.84007471395306	2.79588086523682	2.61404784176252	2.8774182141102	2.63942780710367	3.22631782890309	3.01154636876363	2.54292296921089	2.38584712999267	2.94948155400113	2.84112442427306	2.10974326330687	2.32016797889905	2.30890123948178	2.04352719993219	1.97600501787874	2.52762428929057	2.36090206492931	2.23796663637116	2.89664970052921	2.63985010557396	2.68372071989891	3.37246589561441	1.76331835899078	4.74952692950736	2.28403188212456	2.12751906888668	1.91423712884735	2.0705590131529
ABCC9	3.7133924468836	3.80217877057933	4.14769145005874	3.77024485449994	3.75478820435411	4.00825455059327	4.16097717712019	3.64930550857308	4.8464926607925	3.45158556720635	4.8464926607925	4.18968733283458	4.06361671416283	3.54963395903721	4.8464926607925	3.85550211918541	4.15510964326246	3.52760654095102	4.8464926607925	3.62388677835879	4.08712954307187	3.68165830406021	4.04910657037104	3.70735252803883	4.39057664893146	4.14729391461077	3.365023927463	3.84255250703859	4.0548690797726	4.08849902296034	4.78858955056134	4.12660667519023	3.47799462560676	3.90060457503415	3.96247539560383	3.9296023009927	3.9296023009927	4.02367958662672	4.06881923095672	3.9296023009927	3.9296023009927	4.26438812583507	3.98409563860619	3.58425126814063	3.56527965725475	2.50325506889734	3.54280068804603	4.60196385480501	4.30610894033436
ABCD2	2.1603812028342	2.0928007750245	2.26401831254368	1.77762420297651	1.89591934539237	1.61163035454614	1.54436695931378	2.15284800490388	3.22254846391191	2.05583078735559	3.22254846391191	1.96294549108011	1.5054391380133	2.65937158357834	3.22254846391191	1.68128409142947	1.76740987523654	1.588601402066	3.22254846391191	2.25713492641922	1.78318487040083	2.10969903130717	2.65289236150115	1.81096826176425	3.30136719828574	2.52616129670795	2.76077673214913	2.74942336885076	1.14363448227801	1.47522479389635	1.61842602989392	2.35470254251076	2.21792315257041	1.64899841310203	2.06677427152485	2.30313538766016	2.04040850075719	2.37392121276775	1.90424592908356	1.7840052418266	2.50027343676396	2.23520151275134	2.28708414263321	2.32357530640532	3.78582737089301	3.14350861729893	2.39376122852268	0.99309247751543	2.19694133953109
ABCD3	1.98240491645816	1.85546269848782	1.61356426077292	1.26235446869468	1.53853968334981	1.07780403026549	1.29772169097886	1.62835027398688	2.15816497816303	1.32750734492393	2.15816497816303	1.48226333815221	1.29617003432135	1.08220405381836	2.15816497816303	1.17404542455677	1.26819186257902	1.19704334986013	2.15816497816303	1.23230947270204	1.63006193150086	1.33151264108915	1.86529571815595	1.40613457899434	0.69427455992824	1.29495627673146	1.58813229073411	1.64670607711476	1.62724216981649	1.1454400659164	1.55983704210994	1.80742896391417	1.99186757063755	2.08749997622691	1.63128096699377	1.08523400301929	1.04893165825811	1.71445223461648	1.4978797315646	1.67403412258341	1.96119209037573	1.76181773491142	1.69642488262347	1.6530476986313	2.83066452340255	1.64129320417515	1.41621512412475	1.95037188740744	1.34780398001588
ABCD4	1.3213937358004	1.23645533816564	1.70366750858879	1.83004584545922	1.58229261506019	1.55988312517752	1.8011023997032	1.70108905937672	1.89226582390086	1.5803300053232	1.89226582390086	1.81995213550531	1.46634114720396	1.13916683512318	1.89226582390086	1.6492575861787	1.48973194195513	1.41558184043634	1.89226582390086	1.72612646754405	1.43019237958947	1.65684856488879	1.2486903522616	1.5306458937047	1.40995173450958	1.63780573307553	1.72537103526363	1.44054583477563	1.8897685116707	1.25018140315272	1.76299539211657	1.77854180358293	1.43790716182496	1.3180288670911	1.99726667410767	1.59361853861135	1.67077915534325	1.55845238498899	1.3327353836459	1.73899173658701	1.7155063813013	1.60431646331687	1.62296084218217	1.59277251173372	1.13154953377404	1.59508350149381	1.35569248612181	1.75579767135148	1.67271988305306
ABCE1	1.8446795113033	1.94066151746156	2.08637212002121	2.02834722504966	1.97407628850062	1.74689368775788	1.87287582602719	1.99926035432903	2.345185856988	2.04560332424989	2.345185856988	1.76456226827671	1.88610802490223	1.83158732902266	2.345185856988	1.84746470626194	1.83127071492183	1.65037558202651	2.345185856988	1.93861929344072	1.66427632860447	1.62276203907385	1.50518594211085	1.79315088174704	2.05718802285707	1.84829991500796	1.96207211517387	1.92325124389825	1.87034110108242	1.61322522026027	1.46373463648217	1.78611651611714	2.2915563050291	2.20425627972874	2.21676487357992	1.80201918261708	1.62424987516066	2.17353545491701	1.87874602667659	2.46680922329746	1.72468845715024	2.09176862946101	1.71549094928179	1.89390508209529	2.52439882555912	2.32025959279428	2.31237704331945	1.90831686416268	2.49819878826999
ABCF1	1.88889036816927	2.02961182598865	1.44865672027963	2.01411297376887	2.30722658313151	2.10153175103212	2.23894707196868	2.52572315578311	2.12109992962751	2.08776075982404	2.12109992962751	1.77449894785149	2.24277370408558	2.31828519888217	2.12109992962751	1.97397073282659	2.33909584997184	2.22276745472133	2.12109992962751	2.32898206281326	2.10724651395421	2.52129055120893	2.18842698030331	2.19667400596251	1.93188700780589	2.20874235683858	2.07372993190713	1.83334762606632	2.01778472888275	2.60745922709008	2.6405080791385	2.41847129675048	2.02422265105251	1.91991638982437	1.89394584585466	2.52311143030461	2.3315512164682	2.38587300070983	1.90883140274081	2.11683857614649	2.55093422731716	1.33051313327209	2.01744980554313	2.33724713029783	1.84127563741077	1.95318424484001	1.95877136528367	3.0799816663538	2.18423057850302
ABCF2	1.62503442419843	1.61712714396207	1.58695346043152	1.8365543649942	1.92881245019164	1.68624136279531	1.79242528476514	1.84223220448708	1.00287110135333	1.81347584162457	1.00287110135333	1.75526923552858	1.83723113172372	1.63211791596747	1.00287110135333	1.78696447736138	1.89722377967142	1.93504181567445	1.00287110135333	1.51363862051846	1.61360795696853	1.89407331386156	1.54569247092862	1.92494398933425	1.51858511921309	1.73553224614256	1.72632600861139	1.53579862270555	1.94837511968577	1.64890125440889	1.29968701557719	1.67424170918721	1.61059029976787	1.63070378926589	1.5650632733022	1.61146402655914	1.80266551544429	1.34906661148804	1.5572240063799	1.22228653049527	1.29468100996189	2.14270299175562	2.05615188962387	1.5217611251623	1.58800336436869	1.94828145762386	1.51601133423866	2.07024527449816	1.8243851202618
ABCF3	1.94217016889349	2.00095556059525	2.05718268171106	2.0196556510908	1.94002518258326	1.98210570569881	1.83888347212056	1.86359869019345	1.07125826062617	2.07449642851735	1.07125826062617	2.04501411954134	1.6869167979758	2.15893490716324	1.07125826062617	1.89032467948504	1.66097154769221	1.8798649045781	1.07125826062617	1.88258603372023	1.91976443245642	1.57207287240734	1.75931438246585	1.95779395128519	1.37864330914596	2.02945378218605	1.40694147882699	2.05307825181972	1.76003921626387	2.11808243301954	2.19047735412992	1.78851129456457	1.20645646009156	1.72276706066718	1.80423082694032	1.97224668122879	2.0940969904083	2.2424021717026	1.44614224151756	1.69071975465171	1.90165242243444	1.04783534669147	1.74225776477164	1.68593995960583	2.04476207923157	1.93360774319687	1.59762886175821	2.14870965145399	1.7117430876992
ABCG1	4.35893718897843	4.3998062172959	4.27691332453302	4.1509479978074	4.63094435253413	4.33496505887374	4.43036830144763	4.21268695061988	3.90887920240034	4.31471587321712	3.90887920240034	4.34951892847344	4.20755431868987	4.79875819476108	3.90887920240034	4.7873660740649	4.3271306499852	4.33733637055138	3.90887920240034	4.43703566177668	4.27482186633648	4.33120638844935	4.31740127576983	4.12991581783663	4.88647506081366	4.58954903053545	3.79501699093549	3.94889833164024	3.94767139626036	4.66343865767363	4.53654797823981	4.44620271934777	3.9668531250614	4.19339843558213	4.21823940382289	4.13524180422072	4.7274374134035	4.29402847065092	4.167357306583	4.10457192403362	4.45427189548872	3.57991617264266	4.77565103578955	4.24186869980026	3.96539851421533	4.25792701106043	4.36547393677325	4.02858621060537	4.43156200392713
ABCG2	1.29798604446287	1.29167089902604	1.08240971690528	1.09334998914891	1.3015874784348	1.35403927820775	1.07857976735617	1.17623920953929	2.01304474414713	1.22739679959471	2.01304474414713	1.2448430028661	1.43144412474564	0.924755325242457	2.01304474414713	1.04473312213081	1.48572547290915	0.817891902070408	2.01304474414713	1.17767366090387	1.29726917472385	1.13299779773407	1.35160320249082	0.963746062557388	1.77220349454742	1.49053945092244	1.47426693078484	0.979469640180003	1.42684504627863	1.05879634665564	1.36434602067145	1.02018203684171	1.15034756438123	1.21834423603984	1.63630984236639	1.92305079865459	1.68373456663742	1.02824607905376	1.39223496272836	1.08791162865893	1.52222831116974	0.85279155606842	1.26494867936442	1.55378769115946	1.67271068721643	1.03812313361916	0.923849737811671	1.46965030505772	1.16656332006883
ABCG4	3.28018231962977	2.62231325464604	2.62185325718375	2.79214407938532	2.47143766212254	2.90343486438263	2.55928764379505	3.05613018779972	3.35976545571691	2.64882031048507	3.35976545571691	2.93422490177475	1.87943522858596	2.15527401772576	3.35976545571691	2.93887492793507	2.11727775065875	1.98628811060506	3.35976545571691	2.69547787691989	2.55217198356869	2.06235453034183	2.67649166041908	2.36994506141281	1.30980177735682	2.95549290412956	2.5292116310445	2.68556522373287	2.95191554932912	3.04711066684888	2.8330570975281	3.10722422774332	2.53873398659666	3.08144918952769	2.62741315578853	3.2218671911578	2.73229034623587	2.74716413835284	2.69663309443321	2.96774755966582	2.78667185118724	1.49951170559337	2.91111152782434	2.15957428108904	3.19664687722246	2.4002681080641	2.19358553625603	2.59947747381902	2.5315375057116
ABCG5	4.39957241308527	4.49209805287366	4.10080556387296	3.58625538275541	4.30141873479817	4.04631533300793	4.09817184791647	4.55678722535829	5.61981251073298	4.2390799445241	5.61981251073298	4.27613978384499	4.03872542296543	4.13884633896574	5.61981251073298	4.02324295092456	4.32028833298357	4.21669443212784	5.61981251073298	4.12903161507737	4.2041440350638	4.2075408203133	4.29247011065588	4.47069991565261	5.19461883089267	3.75337804775293	4.421795850053	3.40155999138098	3.85071990409876	4.34458078761942	5.02028237251413	4.90346031066117	3.52812048583296	5.07652411127111	5.2264305032375	4.2932860211055	4.31445994636011	4.02871327789432	3.92462791563081	4.25316108676884	4.4782489571094	5.47239909860251	4.69870812040025	4.32461485170331	4.32690695335726	4.39264606463824	5.35459570933993	5.40591469371586	4.003829999315
ABHD10	0.270412066748837	0.303980446806996	0.170928069580019	0.258718679782064	0.481447042397971	1.26402683462327	0.231203224246965	0.344502090554382	2.89579295367608	0.142769266019611	2.89579295367608	0.258718679782064	0.0924413508386623	-0.123568114726633	2.89579295367608	0.182584329158496	0.290069858620448	0.664688687215229	2.89579295367608	0.484753700418043	0.182584329158496	1.49574292578391	0.324687667513398	0.566834234323321	1.22017924994594	1.23367945776426	0.535665633091279	0.93617141867935	0.881670537521493	0.654093164871767	0.555854435265748	1.04950732635016	0.590644921883599	0.525286465554957	0.892861858970612	0.771688010069855	0.771688010069855	0.771688010069855	0.771688010069855	0.771688010069855	0.771688010069855	1.11290147569375	0.827227579552119	1.74950329518003	-0.409803488596773	1.21616692028073	1.0789142840721	0.24361825448331	0.334402358654956
ABHD11	4.37823524980402	4.5135791770663	4.37919827044669	4.62232504911565	4.36738976882001	4.54342922362857	4.34390428256484	4.35116287099096	3.69044159477399	4.56544718141184	3.69044159477399	4.42344763163329	4.49391487048061	4.5768884415845	3.69044159477399	4.49877381269338	4.37571486667428	4.50230464882581	3.69044159477399	4.50356807441523	4.39595698564558	4.40651787246952	4.25370015124757	4.52973492635533	4.34331868965219	4.20580858526368	4.01449156180052	4.35455143168911	4.52670936880131	4.43170542311639	4.42658108082666	4.72652515061122	4.13815861016035	4.48023606284324	3.91376524249849	4.49262523931302	4.47507678910622	3.97430343088079	4.53010127736261	4.41716678021622	4.11728701544512	4.56673334374952	4.11369428352045	4.29486706451374	4.16588314418073	4.08794107164191	4.13233821843791	4.16008475583436	4.10086493890741
ABHD2	1.75027018419624	1.74874565799044	1.90733650250399	1.91262042537517	2.24378008455233	1.65745108171916	2.15610920795441	2.32519709977971	2.20974609898437	2.20746638951874	2.20974609898437	1.90839257909392	1.71940088847654	1.47013731390722	2.20974609898437	1.38682762063487	2.04434562542	2.00084706965336	2.20974609898437	1.291458594682	1.4655519355514	1.86856610192824	1.40718216943518	1.59062798298813	1.5553486724534	1.77191491324823	1.59486151684754	2.0202925464439	1.26938334280963	2.00474856816633	1.94970894967643	2.32159712460154	1.870257457388	2.17803510895675	2.06014087238361	1.81897232355656	1.81897232355656	1.81897232355656	1.81897232355656	1.81897232355656	1.81897232355656	2.15041319598972	1.87292120077951	1.74225777734595	1.41274935027977	1.70790127127492	1.94676015813593	1.69061467456696	2.7602831260103
ABHD4	3.62579234012475	3.39546426583717	3.61135208887318	3.25771292544186	3.5301031136338	3.14993954905945	3.42504924445795	3.88102216619436	1.47520604117181	3.51912608387926	1.47520604117181	3.34620526737861	2.44326669738619	3.30276498811296	1.47520604117181	3.57340515379838	2.74040651398258	2.47675798702444	1.47520604117181	3.54439727814974	3.44018672785681	3.20925981868602	3.75793443280343	2.78978081230273	3.27743317755239	3.16685310260875	2.94491819687527	3.40214057714687	2.87864610409739	3.03968432980621	3.39826788605603	2.84034030345934	3.01616853122118	2.8132586693293	2.20648555979339	3.51231550157136	2.31560632462317	3.61083392370508	3.4068084369066	2.57811835813531	3.34287430152765	2.09060633521009	3.16544730645156	2.82387453251166	2.89145927954573	3.040487290821	2.9507912154977	2.82515855375798	5.22768827576885
ABHD5	1.74744042089757	1.681698111036	1.47569377723847	1.63551864161693	1.74494519422741	1.49540540956157	1.76589983128752	1.78070264829328	1.07337106604748	1.57622310208628	1.07337106604748	1.94006665286459	1.80438557541174	1.28509796190754	1.07337106604748	1.55846551534551	1.75477994251206	1.32074217613508	1.07337106604748	1.67417819572556	2.1899645914377	1.12550879440188	1.80115165630783	1.00037613956362	1.81627565063838	1.5917674415827	1.60866465193446	0.995180948492703	1.03366612389211	1.95697343861556	1.68893675648018	1.31545658480812	1.79255125669567	1.53879118471205	1.45514552915369	0.874922433393518	1.29872859012727	1.97531399897192	0.957174628317261	2.28290025451938	1.56468051984425	1.73792342909161	1.65934638070477	2.29853356879115	2.02811712124242	1.81759744510062	1.48818238692367	1.70807386144284	0.874089571407432
ABHD6	0.58728677011478	0.573241179086784	0.532802589336348	0.755337606530849	0.678575738008938	0.607269735090561	0.488698489663602	0.640698802145065	1.40240592167375	0.544637518777724	1.40240592167375	0.695654905343589	0.83011002710056	0.676912948856894	1.40240592167375	0.637794267125153	0.628085200710537	0.554883396945196	1.40240592167375	0.441889684620702	0.650017057805542	0.533502361799891	0.592688069688492	0.606860489866887	1.22253945173108	0.587356348106782	0.769031277006852	0.563165795345848	0.900435943293234	0.786735822609522	0.934375525332173	0.0614566819652581	0.857923977307811	0.824209789207612	0.679254053781818	0.537771870171769	0.676092640175589	0.643001747186088	0.536195761552786	1.16758118031299	1.03289777348142	0.78794094205478	0.56566653005806	0.265107493023881	0.888741444592626	0.527403342761457	0.773672693879307	0.458831531753944	0.296987937188883
ABHD8	1.81716507154506	1.65399242744074	1.71700155513414	1.82926220764761	1.6833234877998	1.81629053336185	1.68920767863015	1.60101416281497	0.732365307223389	1.95428777872365	0.732365307223389	1.88666453107097	1.58162407173084	1.8018047907677	0.732365307223389	1.50855454443794	1.50317632724075	1.58884896426937	0.732365307223389	1.82415110343443	1.77212828140529	2.08271518775465	1.77322498567616	1.74334043639352	1.29315198181727	1.0429568752454	1.31960658628212	2.1741387388593	1.61635162186425	1.57882453270891	2.16886983085835	0.619655320811198	1.10015517389307	2.36188718414844	1.97158099816392	1.80355776424706	1.52760605327949	1.44342354667866	1.26352777362642	2.18813632927456	1.2729647298865	1.77411095305495	1.33227522424846	1.59719223292549	1.62851761818703	1.62404166972947	0.734170695468823	1.20131017126865	1.12539788902101
ABI1	0.591722434498284	0.715340174419451	0.703426883932021	1.04542901356059	1.20416789822142	0.861751831700941	1.30530544137402	1.16383239356676	1.97278521541408	1.12503499125781	1.97278521541408	1.00813361083083	1.05656671702951	0.579991525227888	1.97278521541408	0.955975695066518	1.26522078870047	0.957744108164108	1.97278521541408	0.805616387005401	1.04883138807359	1.15048993149465	0.921992409933478	1.16790142433725	0.797307098500056	0.925293897242445	1.24843290013688	1.08189791015626	1.23973371563304	1.66070396428309	0.570308664011906	1.17244307486417	1.42428857845623	1.30046071515025	1.22794570379946	1.38866490608684	1.05656360661997	1.05656360661997	1.05656360661997	1.05656360661997	1.05656360661997	1.38385743173894	1.10983746586838	1.67089470747169	1.60076445076807	1.41431764053712	1.14099855727422	0.922073538710304	1.17450818762386
ABI2	1.19841331323331	1.21692989545299	1.20071213412344	1.20377181890453	1.66103765213434	1.07829610308464	1.48698502511287	1.57184664744073	1.90800815224928	1.29197570532556	1.90800815224928	1.26324903613747	1.45528745450863	1.10631441467286	1.90800815224928	0.833066902514391	1.68841538697121	1.11867153161715	1.90800815224928	0.935840807384406	1.43245962846013	1.24498352945522	1.3337878969144	1.20193505337604	1.49391082205221	1.62178726042458	1.3183480784332	1.0566545219862	1.00768222759074	1.34971631411793	1.55924877998253	1.64370047744522	1.59695748474222	1.10982746043328	1.45803734088906	1.69825117365099	1.81923442336433	1.41243972520424	1.75693106492266	1.32194270962497	1.20273046392065	0.681025032109927	1.21225122207105	1.18765397494223	0.67492359314007	1.3318734323515	1.33593401033832	1.56977383759127	1.34016822777985
ABL1	1.83779677235029	1.77135331068277	1.61760395379307	1.93652283669851	2.02067590316743	1.75489858039066	1.96714617779352	1.96425753314749	2.41400780164146	2.04550920924591	2.41400780164146	1.64668158612041	1.82313339569747	2.15119675655977	2.41400780164146	1.69227188385109	1.77100454131315	2.00266040097873	2.41400780164146	1.72908964703903	1.89132302161753	1.9071126568327	1.73156347628863	1.88087384495573	2.33010156072748	2.33909321374602	2.31534100770436	1.99065563350397	2.21806517686985	1.6772439785835	1.48059903341479	1.88480443984332	1.74948215950062	1.92201400622574	1.62325641148849	2.01019590843359	1.74086471790933	2.01019590843359	2.19560120120431	2.3982718455146	1.80802074717647	1.80082986329532	1.60889397629156	2.01042386787356	1.86722489866621	2.06804781029233	2.01892861753385	1.84260918090721	2.31563592024228
ABL2	3.20782287347481	3.21512265141953	3.05460946268224	2.85994147232911	3.15529490194726	3.09606237028266	3.18050806076686	3.234878532362	2.87621633227274	3.27960680986478	2.87621633227274	2.8696839840295	3.32669087919627	3.29070862515405	2.87621633227274	3.04064357968355	3.31066346935246	3.221158427503	2.87621633227274	3.25742993064839	3.46044434599008	3.01576146897047	3.50278506442161	2.92045974133669	3.36735504825633	3.08706052995539	3.08157672318034	3.40788270311497	2.71797912590257	3.7483079345634	3.2694782586407	3.06562953607486	3.3487135677669	2.761024340041	2.53548637539345	3.05471969200777	2.99907658730115	3.17048546485171	3.1462018508134	3.3175992684234	2.62982329599065	3.57919023818983	3.10432213471461	3.07755600457407	2.69978609196483	3.55177664153066	3.60534805191708	3.6453583974401	3.66888462201592
ABLIM1	4.32661107653385	4.44263095674769	4.4435706823287	4.41386844258257	4.30558374126152	4.39590998574976	4.73472508992234	4.24234901610337	3.79924443775368	4.33364508414497	3.79924443775368	4.44715457051724	4.59243413880976	4.60645644970361	3.79924443775368	4.44679785380796	4.63940815572333	4.44613681315608	3.79924443775368	4.3137235706714	4.503140143299	4.26044681540074	4.56309530421121	4.62974782134015	4.35149660502953	4.30082941740878	4.14723324040959	4.72935588657168	4.61580389822612	4.32286806524404	4.51634822433637	3.96119150917798	4.16344856605787	4.17167498665214	4.51515319516716	4.67737861110773	4.09787003624949	4.40581197228084	4.40912955727347	4.25264017115698	4.32052349173091	4.44121576051597	4.13318626359037	4.27542847997922	4.38913910837621	4.46437969812479	4.3742100986388	4.00527231233022	4.29173960311852
ABLIM3	2.52126571993863	2.77666364459098	2.58848780938726	2.5351455129091	2.33267987703693	2.72495547951344	2.87697394520659	2.81805377421835	3.18089436361394	2.72541415718997	3.18089436361394	2.45397431264178	2.57430862230639	2.61457196818821	3.18089436361394	2.49846457241728	2.7088707890304	2.78427975880833	3.18089436361394	2.53391254011946	2.52928741731047	2.43471722446673	2.46263314427813	2.65813307382797	2.30276158458347	2.65163775964936	2.84080415248458	2.90281880634048	2.49925522340312	2.82977924028951	2.81446615521653	3.31784636354232	2.68292570450863	2.94815228316799	1.8882958995661	3.06828799347315	2.95359236202321	2.47189474243591	2.64698384713265	2.3003283507049	2.38222269740285	3.22495320665614	2.54272797582749	2.7074463705801	2.83232467890788	3.32073519815794	1.87997258686086	3.00658855969309	3.13459643347642
ABO	4.53580013843524	4.3817167619729	4.53427316411013	4.38785222430106	4.36919839311444	4.42953631560694	4.43736798870934	4.51448211526912	2.07657465338537	4.55637454690063	2.07657465338537	4.53117434215899	3.8476257599297	4.45724942519932	2.07657465338537	4.63824460230929	4.21538105122175	3.98261811104517	2.07657465338537	4.64004850900571	4.61410340746903	4.52581070060641	4.59104878755784	4.2033441087773	3.62461031752625	3.74077569523637	3.04010161255468	4.99652023003387	4.15759465891385	4.65451060520931	4.7899842134299	3.42287263176377	3.66565419197428	3.81786689846671	4.37050610691728	4.57312019853542	3.0750753441069	4.18591593744285	5.89026555460838	3.47143723383925	4.07051073633117	3.32538237425996	3.72445116308201	3.38653168060909	4.65411789691017	4.77541087124144	4.95976322698825	3.22980769081914	4.78758391761857
ABR	3.0063644951641	2.87318673865676	3.00983825304181	3.47327660995009	3.57580456388124	3.13027496551664	3.48100917794801	3.4457047626185	2.33277787565523	3.55844822523776	2.33277787565523	3.30601854294544	3.3782931522359	2.97300567257915	2.33277787565523	3.06116612198873	3.49836092947488	3.41419061621271	2.33277787565523	2.81495853572526	3.20949774586489	3.37329712694639	2.97116099639998	3.41793960108696	2.80008010599943	2.79345817768009	2.77533555317077	3.14684519284071	3.34037867104797	3.10825734431761	3.38028715874084	3.0743723865811	3.34916836248048	3.09894730648251	3.19106527082543	2.83802721265133	3.12339167760226	3.66394892837066	3.28162958466312	2.92473762026718	2.78890935023412	3.40473325200206	2.68967881580025	2.42419283319016	2.95676406166057	2.62440131002244	3.62770938265916	3.19034846860992	3.16048490803551
ABT1	1.65940446624706	1.71500281318524	1.90160998466009	1.45022466544527	1.60048590574018	1.62038307245136	1.57779143371347	1.81336160176827	2.14964999151933	1.47713667175667	2.14964999151933	1.39388257036058	1.31388649198852	1.47144814071123	2.14964999151933	1.12895846521985	1.43178072676779	1.41225924171423	2.14964999151933	1.259320000414	1.31778418918633	1.16009054420554	1.9376297327792	1.60694864560707	1.99425449968614	1.85913882090191	1.67759690976068	1.13783230380113	1.8744439771895	1.18511178070827	0.909866132362754	1.44404717960965	2.03698443458124	1.92621646372708	1.78786266271321	2.09901656208879	1.26965946542026	1.40410074960788	2.06238503595858	1.72565884831733	1.53364135810804	1.5221408716262	1.31075605162126	2.02678278483775	1.34955464644922	1.7214542420582	1.32545964184754	1.32697238247874	1.19124350762369
ABTB2	1.74015331607803	1.80873338250422	1.82834308457787	1.91478585290252	1.94362260257523	1.91010063086619	1.706516064851	1.84345594821776	1.3462825668189	1.95392559234226	1.3462825668189	1.697692026949	1.52303324763261	1.51284178845616	1.3462825668189	1.64697466242129	1.44649420830534	1.92636816414977	1.3462825668189	1.87098151052723	1.72252773383853	2.01737150267422	1.50844898275817	1.89300458462399	1.65899770747804	1.77828632129557	1.57973991813105	1.48832048626363	2.0483493305459	2.05368508309056	1.73908779122311	1.85752028688786	1.44995271357282	1.58917873604168	1.48344199610757	1.90422393155781	1.65881955652423	1.78763924694508	1.44027710230993	1.95754652009783	1.8637836793396	1.2884666193615	1.7383879541464	1.64568346830185	1.80531976926672	1.73015704030223	1.58209512770569	1.60161447455264	1.98237145032311
ACAA1	1.47098967091925	1.61044729571582	1.46318533660427	1.676291144112	1.60042227980146	1.69407822373099	1.68312030527664	1.55947385482471	1.17454882966879	1.59907453545761	1.17454882966879	1.56231188394265	1.71613660106993	1.80920370556695	1.17454882966879	1.53004466268622	1.75007105384144	1.77066273930508	1.17454882966879	1.52924348716453	1.72510681780052	1.5991826695771	1.53991337564605	1.6728711568237	1.76702585591558	1.62895337506382	1.47685331644118	1.80726185885137	1.70037632320232	1.20227030524866	1.65834723263447	1.50999901069377	1.45367965067818	1.31800216060994	1.58540966581865	1.45899450528897	1.38084025645572	1.38084025645572	1.81253393479465	1.96254765082719	1.43871714411334	1.55207642452239	1.40871249484123	1.55210360908521	1.50966221343146	1.16965034530813	1.53327531950592	1.34658578389196	1.38977620786343
ACAA2	1.25118770465234	0.846087188550783	1.08230606776867	1.62734430168053	1.9475438913931	1.17148047368022	1.62570552929446	1.81209522005289	1.46318427632504	1.62637849994428	1.46318427632504	1.36921794851891	1.40613784465093	0.617245489315078	1.46318427632504	0.848500147608632	1.61137689473543	0.994059604165308	1.46318427632504	0.475985782088192	0.967509328115068	1.11408635338106	1.40608607767787	1.61962097835608	1.464291729571	1.56362415578419	1.85070221954372	1.09768660828092	0.54219320536929	1.29729315464193	1.30116941356051	1.39789711019291	0.842778583233178	1.58443843275883	1.40386186471044	1.60359290807104	0.696519777230955	1.11457640991533	1.02023713190479	1.38109576369765	1.11620760650561	1.9150364932309	1.59447701938833	1.03287021504004	1.57436323947936	1.12852933704359	0.910707250514252	1.63991990034506	1.66325568745338
ACACA	0.885227079263144	0.889426516409537	0.963511883304206	1.07120075477134	1.00647070177377	1.04636090610819	0.904019560493245	0.955589004535434	1.64593198583914	1.08318872428627	1.64593198583914	0.952657405934296	1.06499234960026	1.01553419037765	1.64593198583914	0.908898737042146	0.917707768225709	0.984880078631511	1.64593198583914	0.826918962139016	0.766198837789492	0.910088280996537	0.810788496998323	0.958823994676169	0.728522023890571	0.517101119798487	1.18535078765932	1.23607161107347	0.951150055439917	1.02205687799536	1.23101035212117	1.47150076011351	1.22294352126823	1.14604599068116	0.966408763452233	1.25753145179319	1.2092525349141	1.29800778355857	0.928761851325961	1.05876896958202	1.18278196706432	0.531779763395974	1.0399807222814	1.25085879808656	0.962236868002257	1.30660954094119	1.0763560431422	2.20272953391129	0.775125186068988
ACAD8	1.83174406341867	1.87042529800003	2.33259124628494	1.99491594855714	1.5760303156877	1.76293088354219	1.66388869128258	1.66242951973095	1.18667101389021	1.89387860560762	1.18667101389021	1.76876756974873	1.75999460412918	1.85375719086141	1.18667101389021	1.6129411309895	1.6493201874612	1.71954400534529	1.18667101389021	1.88667348447521	1.78425399059826	1.55269517670903	1.79199614594598	1.89231920173682	1.94453576602536	1.70908842961038	1.34603737754127	1.91090208005541	1.48091816018231	1.0047630573686	1.91259382511049	2.06176280452918	1.87114478963612	1.71669615585805	1.67141377988389	2.15080532793776	2.04600176330463	1.20056376513728	1.64630870863129	1.70093114798221	1.31003622881901	1.93669896626959	1.58292424755447	2.0257298884454	1.71932209911172	1.97225240296659	1.89816838911981	1.4794920012623	1.51320496266431
ACADL	0.535051491908273	0.73803337612476	0.762227076429812	0.777574170673711	0.254751875776119	0.375444614537653	0.578163542310709	0.417332380719698	2.31505915154935	0.751140218071375	2.31505915154935	0.590674463486171	0.190512811902414	0.317962165252634	2.31505915154935	0.645259269365327	-0.0176539245249768	0.310243369132301	2.31505915154935	0.300475561764452	0.764235961207065	-0.0128285030370761	0.686015810587805	0.262403225276221	1.63338699562931	1.36458360431379	1.63303938080962	1.51733767076209	1.43152865238328	0.292462010116682	-0.493335205299015	-0.566729408688905	0.54676271470052	0.402947860750395	0.707046434652872	1.33333158269184	0.370951613127181	0.771926562513571	1.36022621111808	0.689804512171197	0.185509040124276	1.26076680513922	0.227880423360951	0.603470047130503	0.415763763972146	0.934301450383198	0.275513808735851	0.360535246786081	0.0186047871352936
ACADM	1.0918740681198	0.318791701084567	1.46901612691025	1.17015478196142	1.15597276558773	0.607382973403253	1.26055066703309	1.28973753286736	1.7775687720637	1.26540259298098	1.7775687720637	1.31583947194201	1.79699321144346	0.167850641774407	1.7775687720637	1.39088603336249	1.69445984102414	1.25492472013059	1.7775687720637	0.0998706824746352	0.871449635835869	2.39717184891059	1.47619011572196	1.64648030426495	1.01329983611882	0.85518997956277	1.55798682859231	0.984762734804651	1.33088124617369	0.396982039083547	1.48962779360796	1.59820412675946	1.94459990673675	1.46529901361465	1.50673013213349	1.01998413235873	2.37215838943894	1.42325731038326	1.01998413235873	1.01998413235873	1.01998413235873	1.31389208907137	1.06782374898518	0.810221897497575	1.38477378599375	1.0534767722032	1.48623938882637	1.52400456117701	0.805905896086222
ACADS	1.11648705271734	1.10240699131393	1.0360024253734	1.00994312867234	0.997986082074584	1.06822308026045	1.14144401480777	1.00188064267961	1.94376965193949	1.03511221473374	1.94376965193949	1.07841124370282	1.11891005874554	1.13960324026474	1.94376965193949	1.01830116814762	1.28008699966441	1.2063717008835	1.94376965193949	1.17047659729435	0.966297955984943	0.929539268196001	0.930817337309776	0.988107672882703	1.54438623595355	1.46661095998801	1.56555424010215	1.58960680502617	1.46725020883156	1.19094912379417	1.04628565465204	0.616368307921363	0.954770499039836	0.660938378429583	1.26924122517049	1.14247099644621	1.17856629930166	1.04655183525443	1.11696246432451	1.33411820406366	0.891533077220027	2.10212241215556	0.890907546601798	1.34300989656849	1.11595798069879	0.627805635429457	1.24821162095433	1.01843938186748	1.05389005228786
ACADSB	0.732252140077819	0.714987688072735	1.02622383557979	0.350051126157752	0.484403841831205	0.591614868626931	0.615213586462343	1.03773095964112	1.45141048796222	0.62705662997198	1.45141048796222	0.532378561965391	0.691602874101275	0.59101081616606	1.45141048796222	0.847719554748939	0.663908349180807	0.427526503134061	1.45141048796222	0.52623108542471	0.800461864468552	0.79217534928838	1.48727252520897	0.304545338650417	1.50639712775505	1.33529571562884	0.114753183257084	0.277258882300153	1.36395947701994	0.502709645797047	0.611140130960219	-0.326305805986173	1.29445287252506	0.782696010222316	1.4776104143332	0.53004384841931	0.517955982048673	1.05374453800923	0.517955982048673	1.7298257948843	0.837553716854204	0.790065490105997	0.562247448980967	0.351037646400397	1.76108904789791	1.6616250581571	0.969898291622842	1.0053630809673	1.67448780833056
ACADVL	5.23830895810609	5.19293159603865	5.44395566330936	5.54884471858439	5.69557375310013	5.4637365524268	5.72139883655939	5.53127089369195	3.6536787970126	5.52133120059267	3.6536787970126	5.46247980263257	5.66225863542935	5.3354045838395	3.6536787970126	5.42789455902072	5.48801486690854	5.55057753760403	3.6536787970126	5.25544623420692	5.31881512175155	5.55393069440868	5.17164224236411	5.30368122764008	5.31388781542198	5.37997270839842	4.94330740425422	5.16942591064431	5.48466806991891	5.36939925789716	5.43540031339441	5.05601807003577	4.90135005529068	4.94927641214805	4.63721014896037	4.9131701773707	5.14762727953122	5.13653493429072	4.80937654597578	5.83622505235896	6.16235452298795	4.42770480542246	4.79992457005598	4.72879076258079	5.1741330046301	5.15452234151225	4.9970988297092	5.37970498749885	5.45643769081018
ACAT1	1.83198609052251	1.91637482843723	1.88714270513403	1.99201320105921	2.1079344944649	2.01852294341356	2.2188705038305	2.02669312915982	2.59537862909576	1.91551673071639	2.59537862909576	2.00555004761037	2.08415423315874	1.89680086884302	2.59537862909576	2.04415024484931	2.12484693110464	2.10187506682391	2.59537862909576	1.93174248631948	2.03145628152039	2.11209413838115	2.05800862447081	2.08783411321926	2.486696729145	2.3580221414761	2.24501574782261	2.22638452260763	2.33052296633978	1.74353292458877	1.72177170603232	2.10938634848721	2.0546869260669	1.99150159810236	2.07879873827182	2.49836275085423	2.03550610446029	2.14369017604334	2.2033783338934	2.35463749276868	2.05785820111288	1.88713551250388	1.71516003184399	2.12137489746995	2.10104434014594	1.85625115962007	2.73721686422748	2.3021719775474	2.49789815630018
ACAT2	3.10734170600116	3.19461952525423	3.03809512865361	3.14456687022757	3.25863365291389	3.25281869956224	3.15795437120788	3.1064419666537	1.70495288879724	3.45428119838164	1.70495288879724	3.18860678437362	3.41938294626073	2.85890660814542	1.70495288879724	3.01674571008565	3.34483256058737	3.17285514069413	1.70495288879724	2.82419838717979	3.12383408336757	3.1606303201292	3.03219485519143	3.12093164833465	3.25868011031225	2.37949396433553	3.33383728656263	2.59071877200525	2.99883891771357	2.91630959794514	2.99228996106649	3.02006123406842	2.79947616837506	2.92229435993523	2.77530284530002	1.79135175723922	2.22869821042413	3.37854285516559	2.76306529234227	3.50057296302592	2.90737575007608	3.6743565647373	3.14066185270281	2.91957944521078	3.04038719696615	3.27171368153994	3.17317035633691	3.7428245428611	1.46178032409108
ACBD3	0.982503758818751	0.851006139232901	1.18961510389358	0.936685465911395	1.18720426742894	0.924659346925512	0.938763458142959	1.51174110002397	2.00873236140212	1.00560249595813	2.00873236140212	0.843592849735933	0.813710616599417	1.01922365671975	2.00873236140212	0.698113814453847	1.02976502937183	1.09118784308846	2.00873236140212	1.13344666060921	0.801093862258771	1.04285755517505	1.15645598665069	0.800748617946428	1.31874610198807	1.32281853721625	1.40571477999691	1.11344818900404	1.22741402629536	0.743468643548486	0.96418652753301	0.883582653242619	1.26091523561437	1.15381922973246	1.47952156349181	0.998504036119142	1.23006947431643	1.17025812104088	0.829679676405054	1.88881438790018	1.48537244110534	0.958018737599506	0.767507445863834	1.10867735984453	1.29295633640761	0.808618086269099	1.21092756591181	0.78326627582842	0.471584628425398
ACD	6.00593011213739	5.68237096559994	6.12226227621919	5.99818345808465	5.8831859892359	5.92654843543929	5.65510299847318	6.09185769556387	5.6477103496077	5.96541246437576	5.6477103496077	6.14689274523907	6.00405962526957	6.0894546062972	5.6477103496077	6.33171375072992	5.9136033268349	5.49543868592923	5.6477103496077	5.74129528848112	6.11208542439446	5.68399109744794	6.72648215691723	5.54271113537209	6.28962436012276	6.02988360455696	6.49997582528611	5.2326038026309	6.52207179008841	4.84959288165809	5.49701792359488	5.92782039474393	5.95080883564283	5.95050325420465	6.11035206255869	6.28510974021381	5.56396004011613	6.0446015698293	6.10640570816949	5.67997214606444	6.12871358030583	4.86543202454863	6.46283485397107	5.81756302977772	6.55556330560132	6.1585984285186	5.25768107548275	6.05208790275091	6.81980093027891
ACE	2.68786864708672	2.5857792360016	2.65960967994546	2.49122644647551	2.4964475575088	2.51337820655218	2.63161468356697	2.60910220616157	-0.165032532351071	2.57087513919754	-0.165032532351071	2.51854677971521	1.75177386236002	2.47287919705237	-0.165032532351071	2.53059973599919	2.06860348894862	1.85529973570267	-0.165032532351071	2.7508596314084	2.43917615328211	2.63418071003504	2.55105426658425	2.25661282048847	1.27267310267401	2.6494568166093	2.85701664011678	0.905853076579454	1.47035906841241	2.91459706634275	2.03552486992334	2.66783212801729	0.457826780307696	1.74986143421846	3.13224964918305	2.38952902006746	1.09801285623685	2.24148738685502	1.95783250971024	1.94124987568942	2.03945102482145	2.0811084531221	2.4386512468796	2.13978718499069	2.01448597544163	3.02174122439063	1.34499241001442	1.93811026946294	2.12704933864438
ACHE	1.21009856869263	1.64884456458186	1.35691804900981	1.02134074710593	0.817268856261401	1.39441613113121	1.10369077551036	1.03821027529336	0.85865702594656	1.28751577595457	0.85865702594656	1.3280441225092	1.22166369388217	1.34488196542214	0.85865702594656	1.02481604562179	0.885622634778909	1.37562532311777	0.85865702594656	1.6815092021035	1.01875119603609	1.18219680402302	0.878178035513064	0.886506941985183	1.43740437393754	1.32948889650399	0.859943412239743	1.18775289484328	0.641147176854538	1.35273136717542	1.94844275154523	0.724401897106392	0.716030400882657	1.18200262446514	1.04036728508853	1.62752758345994	1.45559120398272	0.630450590928176	1.23148553036636	0.701159040548967	1.09199728189009	0.868872951163142	1.55875487523229	0.927546585045271	1.22475675990175	1.03318137205296	0.804384713432868	1.18703377486044	1.0431526745854
ACIN1	2.44220213891702	2.50170878736354	2.42850215354683	2.66069243069536	2.33192713251423	2.61451319460449	2.47308276074548	2.41784815074774	1.43497147238043	2.5278358003042	1.43497147238043	2.56182780315844	2.33110205504051	2.67809172259302	1.43497147238043	2.42728864888773	2.27235442502258	2.38716042133107	1.43497147238043	2.45675032242673	2.53698762041697	2.41823261439041	2.30853100049937	2.43004925638385	2.00091257807203	1.95024304058394	2.45578209568366	1.89505990271925	2.23156279534627	2.21760690506424	2.46062480245952	2.3913731072572	2.33341183699517	2.56175633285959	2.67020825695125	2.13164056541959	2.253854751233	2.6591209785296	1.91180698836439	2.52287652332675	2.3861538902224	2.2927168129878	2.23757439690768	3.42895012979191	2.27672565386387	1.97299907557463	2.27076504967357	2.27545142562239	2.23217051239451
ACLY	1.9406575851837	1.93003503329289	2.30356274188487	2.49333249736009	2.90497030087202	2.39205705582119	2.73936837527264	2.83727837393024	1.58401938946826	2.87601808104735	1.58401938946826	2.20910301806777	2.79151815943982	1.64032063763869	1.58401938946826	1.83801025180464	2.84520684836683	3.05097803214574	1.58401938946826	1.88075959449322	2.38265793984195	2.83191010151225	2.11141172680498	2.7472908849621	1.52946095866996	2.27896417147769	2.10514245943339	2.09399589118563	1.94543514409111	2.58313495601089	2.33824817297039	2.8723931003268	2.53950043490344	2.5093346449973	2.47398678471806	2.78169577794262	3.05075268684932	2.28374872360915	2.07182484928533	2.10909373774356	2.27969403087254	1.81455885158364	2.03230413118246	2.112426209229	2.0503133493986	2.11435155180723	1.66778814033589	2.0461662054332	2.24859630065214
ACN9	0.686671616487172	0.454592961991124	0.633781599446919	0.847073476480227	0.441162353626241	0.542965924903836	0.6724248573112	0.856958182259068	2.14201777353267	0.327167230607866	2.14201777353267	0.62679982633026	0.402352612478104	0.717471024000571	2.14201777353267	0.582909474623062	0.687711658611032	0.426905069644968	2.14201777353267	0.458457479137649	0.384743656408622	1.09581576816961	0.842171787611287	0.988978469556566	0.377212587286241	0.627026448958653	1.38605615652009	1.01505929670519	1.2319743334638	-0.990889029416358	1.15542062646513	1.20585881444004	1.33141517743813	1.02292551116396	1.32743773146677	0.0725797846704409	0.816817931197429	1.52196736806353	0.722091510458265	0.645430407254426	1.8819018580905	0.175883130568375	1.26295876700958	1.16534621173639	0.528503452355243	0.41648326365208	0.886357590189189	0.835500147526227	2.21595037205787
ACO1	0.908725157114261	0.945079295317303	1.39704108821478	0.91192670101826	1.1203960654252	0.853337788627487	1.06431209520689	1.23232490202424	1.98628707938557	1.15957614740943	1.98628707938557	0.734826065665415	1.23206038163699	0.974127587522424	1.98628707938557	0.851439078232201	1.17709191554283	1.17332367671669	1.98628707938557	0.595894498432374	0.804802533659445	1.06106348361832	0.666737011822373	0.889290910158051	1.32393963518545	1.20196510880829	1.40696968110255	0.902198957441722	1.45248891597963	1.68623796009119	1.2947668165485	1.10465560468809	0.717169748258332	1.08206769524191	0.556373521867261	0.910775052989233	0.910775052989233	0.910775052989233	0.910775052989233	1.25559817918033	0.910775052989233	1.0204587133516	2.39350014989774	1.53791604554855	0.832557768723479	1.09256475627177	1.80229212547718	1.12706767942166	1.69645201846038
ACOT11	2.05119370529672	2.0846677606386	1.92296919977041	2.16171178274045	2.03013804970018	2.23913949234629	2.11120543182999	2.02637298209809	1.43052022117437	2.18417464976925	1.43052022117437	2.08504823288419	1.89750113787788	2.12516179684974	1.43052022117437	2.14625496379444	1.82781041176748	1.98531306040619	1.43052022117437	2.06027037979774	1.94154803463582	1.88957874114727	1.9017774315677	2.26703078732971	1.99888245225654	2.13233459644789	1.57359155963612	1.61285195130604	1.48178768723275	2.06379838980509	2.44029355930109	2.14934655593306	1.94766714552097	2.0264139005669	1.96190673571652	1.76580337776592	2.10810508668233	1.87020251722154	1.67309393310355	1.63820680136453	2.04987820866961	2.04190786981102	2.44867570427413	1.92670771736696	1.8015761552321	2.01452320316766	2.05020359487665	1.78967574779773	1.76317975416848
ACOT7	2.49123784049451	2.50766549005446	2.19446820961223	2.42717731588435	2.27567881806312	2.58216523687244	2.48863108022325	2.28171690691575	1.61617502849961	2.80180025038219	1.61617502849961	2.46816398295323	2.34785759249004	2.61532787508975	1.61617502849961	2.30345552600034	2.42120388068331	2.77955377217933	1.61617502849961	2.83423576927149	2.40295468476558	2.69676430281648	2.17169232107391	2.5999627942385	2.99742136201389	2.70484270584288	2.43587698738139	2.32738910268609	2.09996241881433	2.24493332515548	2.59784439443596	1.82875849911381	2.19939677096147	2.18461286277728	2.10827842051942	2.72671273564394	2.12055719195032	2.12228952535314	2.7849437840353	2.81162551013974	2.45126935478247	1.898053856684	1.75545825056909	3.73531003429376	1.97684493543854	1.95950694703291	2.60711783673276	2.30593576488057	2.15959834852767
ACOT8	3.04117420432795	3.13173498406431	3.21176996612835	2.62722644118718	2.9932629887557	2.86748606845435	2.92810358588608	3.27369042213187	0.726048208461433	2.81151896269866	0.726048208461433	2.93068950418126	2.37221036410195	2.77231167616868	0.726048208461433	2.98635223749893	2.27023998393777	2.30192902176296	0.726048208461433	3.19191278311734	2.69280061387501	2.81053661312922	3.07833820375349	2.39744583304141	3.62980507825074	2.80535463775189	1.30924479098701	3.19915344853032	1.90513735550197	1.51949004119233	2.3576068035978	2.26156190696377	2.88633997618788	3.00012776155066	2.3960665102249	2.70581866949726	2.86505237307265	2.81479787110316	2.01662115729312	2.47201265421762	2.68758557318853	2.11259668897595	2.25864183632604	2.54817331920399	2.03369356598566	2.27630062217828	2.921995669972	2.72895562604469	2.75567295031871
ACOX1	1.45100832310757	1.40063410113668	1.67246917239404	1.83885890659469	1.6973249367147	1.66492486362644	1.75210671902656	1.8111349362424	1.16607098177214	1.7202238066151	1.16607098177214	1.75912000686471	1.72821250973312	1.42648866991354	1.16607098177214	1.12201876753876	1.72436802215583	1.81818893857269	1.16607098177214	1.59344927326999	1.57865258730613	2.10139894592229	1.80152631609655	2.10447505574359	1.70653827275891	1.36335809385022	1.7440041575235	1.33930093156824	1.43747366495918	1.54113702763645	1.4181877855673	1.62173023820332	2.15396820932639	1.73780034515155	1.53491824722443	1.86756419346922	1.33082783448206	1.58977780185862	2.00960125522944	1.55976070872046	1.91802757010417	1.21374716082725	1.37701491090242	1.75628981433067	1.98634915509504	1.70609703029429	1.48278016238441	2.45742843920923	2.00271018115748
ACOX2	5.10353551132377	4.77611455874167	5.01428015216778	4.52848816384358	4.76672959996339	4.83674734495172	4.94848086973303	5.23108223773947	3.52231302408217	4.81378424573946	3.52231302408217	4.97842149676477	4.56052940366419	4.43960627249743	3.52231302408217	5.19558440969735	4.79300104940494	4.25342165254208	3.52231302408217	5.01711965665427	5.09158109401381	4.74490529028821	5.66854978973415	4.50819794501804	3.84243122423588	4.65873551885766	3.962090192025	5.5530622243757	5.13452301388867	4.65221912260242	4.57504918675485	5.3064348530049	5.46136285323629	4.46547387800768	3.30167901712864	5.12922070234669	4.0235472333994	4.67078845746781	5.56796214418204	4.0494720296501	4.40599304870866	4.47014419199898	4.75860283056853	4.80519748423194	4.68065423766182	5.22171245893334	5.2016044097917	4.64382300018599	4.64140917751079
ACOX3	0.712494644247728	0.858987088513542	0.824486450941625	0.966020224235387	0.614137591369155	1.19879290687178	1.27601513652191	0.802754868530089	1.12762897644841	1.11277205982612	1.12762897644841	0.735765069672736	0.883548105131852	1.07390314503395	1.12762897644841	0.757232486685888	0.834591573108675	1.24984048307251	1.12762897644841	0.986163631540982	0.927999503162128	0.989725090345684	0.325008562839225	1.61496639572996	1.02322570396556	0.394793622320636	0.991778860867395	0.30486344926866	1.37723849565124	1.13296526873919	1.73587736166417	0.980123073453691	1.35610028052759	1.03912844117258	0.306966161299662	1.49509544329323	1.16320665295403	0.873184213572278	1.40714958096601	1.00493512531254	0.401141022586227	1.28458851625201	0.165264476925695	1.06975984882929	0.525588347991126	0.994196288802252	1.79216201741891	1.21570511624321	1.32043224127577
ACOXL	4.69517132778425	4.74162079674483	4.75868296380339	4.52351816545516	4.36611524879787	4.77249916591974	4.6047660126425	4.55121354855669	4.72407182005153	4.75670338476417	4.72407182005153	4.60719665655308	4.82645503519239	5.05505641412942	4.72407182005153	4.69305557821784	4.67570745305216	4.88586623621112	4.72407182005153	5.19989589752063	4.86801598222637	4.81518351980315	5.07617476076704	4.55555398411129	5.59541595198097	4.31311816210624	4.48724686424253	4.64205226284423	4.59039181899005	5.06668348965328	5.12875566504876	4.33426747951687	4.34868357767002	4.98029000123293	4.57591754945467	4.70203409936263	4.58743174434662	4.70247834834634	4.44869695156873	5.06003353116206	5.0809423872359	4.72767004227875	4.65612790828674	4.85177875064141	4.75410703453691	5.07872146681392	4.84946743252527	5.07872146681392	4.94058442435756
ACP1	4.61897719038215	4.93147907090912	5.16315002490277	4.95832259675594	5.32884872720831	5.03112348788093	4.84189171426665	4.73772353867545	4.33390894870119	4.89301455297276	4.33390894870119	4.64768764322867	5.20283843190697	4.84309443336143	4.33390894870119	4.67406542966805	5.09045895301305	5.19844037000265	4.33390894870119	4.90662552253044	4.89741658424703	4.83031438524656	5.15445048909624	5.15515042133071	5.3406192481297	5.00212823259719	4.82344612516592	4.46242074791653	4.74942794913258	4.81024582322325	4.53391448949535	5.18785336567103	4.8634269168751	4.77451408927486	4.83164833985975	4.84235195484422	5.12301476836398	5.12543725033018	4.44021176439441	4.77957066123033	4.98095447878194	4.60918260955705	4.86548011037287	4.91476108822827	4.55236905014805	3.95129497655373	4.84507324149551	4.49412188774936	4.48741015377655
ACP2	1.02583377240305	1.10991655922422	1.1476703321122	1.10570126652692	1.83887694032138	1.12929500871847	1.45184871922377	1.25092472436647	1.68374795021978	1.36335596294186	1.68374795021978	1.12315998682612	1.51119944555605	1.2477287808333	1.68374795021978	1.22031045139331	1.13874764712113	1.83706671680577	1.68374795021978	1.06600207792649	0.986706446795223	1.76142397883297	0.636864191358889	1.54405385323076	0.984916381479416	1.61513275927189	1.05906472876677	1.31276776894627	1.48584268259354	1.2665568962174	1.75304618106063	1.33654832839171	1.21697140974977	1.09569867007498	1.67419501053094	1.29913448990548	1.26854734879692	1.67921885180159	1.41357076442322	1.37242635353101	1.67076926102719	0.690974092892011	1.34636034118677	1.21219145078918	1.14899156264209	0.69820582632674	1.63446802000893	1.57011542258815	0.905845064328624
ACP5	5.77752685135133	6.07642112833936	5.59565863112024	5.48890054575023	5.82640815856396	5.74099137679596	6.11278976731828	5.57258527089728	3.7534965964547	5.41837611421093	3.7534965964547	5.69482948947945	6.41561226378817	5.38359923830004	3.7534965964547	5.52618981377375	6.4729134592068	5.36095358382761	3.7534965964547	5.80918238529556	5.38437047366935	5.5607020277929	5.80687626262291	7.15851440215997	4.39899842342691	4.8238001762323	5.24105305966018	5.88374600340955	5.07205417428362	5.82633692193174	5.94499063996794	5.32405755768278	5.86941076659192	6.21332418969503	5.5313608932097	4.08600245818422	4.41246592296455	6.29606784503438	5.12480486429726	6.19263886632099	4.93968320555128	6.92536714853745	5.73647453860585	3.56789968028352	4.43621992361035	6.76705885035882	6.55648880612268	5.35819251844874	6.16980989185559
ACP6	2.63229667123258	2.49844449714227	2.53241082525693	2.38875520223625	2.49923253056707	2.47562023102728	2.57581528879378	2.85842312341726	2.10277213173535	2.84173351485758	2.10277213173535	2.66940208613543	2.4400439140944	2.13472793086389	2.10277213173535	2.83517352800345	2.54706250631737	2.5113009232482	2.10277213173535	3.10844238372838	2.76917050991202	2.73037421534271	3.55297543085513	2.17583483337247	2.72368327858755	2.83013842372622	2.78458248341051	2.91704933295112	2.84576627916781	2.52211802920074	2.60856950077347	2.62692933618112	1.13994077423681	2.45574416903474	2.60499537345107	2.73691482184292	3.03420528604729	3.0099719646455	2.32939078168124	2.52931275056599	2.45284018680461	2.23421006564395	2.02245297333859	2.61929270010912	2.60007335925879	2.40507186633117	3.25442092766253	2.58364832965336	3.36559238885131
ACPP	3.56089075018361	3.61832120086477	3.62904015553081	3.39846634746358	3.55996930585448	3.63411361037172	3.44815710666248	3.50683856130723	4.75778410797699	3.44312333124244	4.75778410797699	3.66470313724542	3.56701901629602	3.78724531316482	4.75778410797699	3.66191676013532	3.61318602248029	3.67273160673513	4.75778410797699	3.6901156019015	3.75355307602018	3.41737028489055	3.81134505031372	3.93821779413882	4.35771953685647	3.72918526396055	4.20744542257527	4.037880880996	4.37986523574023	2.93472925136984	4.15068958276976	3.89664141403103	3.33467919652308	2.8281627976698	3.98490280181165	4.33536257656682	3.68998530643773	3.4678908787075	4.03310170104073	4.09530603899294	3.44353191007515	4.19862507107835	3.16646563934948	3.8541046485354	3.91276927822126	3.69165852065407	3.84916111456599	3.74968031718435	3.1593727082583
ACR	4.51997505196742	4.6840228583109	4.75995258720148	4.73315820799649	4.24633615377136	4.76661421857341	4.64216519715248	4.28124605923464	4.29117826959291	4.71815242471088	4.29117826959291	4.33921156147858	4.17801541525588	4.67532276226309	4.29117826959291	4.62059908967158	4.10663355718684	4.80033581823503	4.29117826959291	4.99436644181582	4.16972739299413	4.95948528568645	4.31369036706108	4.59861269430922	4.81811715383829	4.64139098771862	4.06251405258644	4.15081976352066	4.69244778505981	5.11482528006221	4.45118212794152	4.45321090395812	4.08946137378514	4.08234674193484	5.0087517880285	4.79736900316309	4.98225642244631	4.29880242954105	4.77348313018845	3.92060863278346	4.42961867049358	4.42027666172107	4.46966665496058	4.24234543483922	4.62412094980489	4.30497975886461	4.42716901805739	4.40953857205403	4.91790435843753
ACRV1	5.58693564095516	5.56516329100016	5.44018914752932	5.42107545499849	5.56710367605762	5.63322072238951	5.34559987455253	5.44908207920109	4.92835110810883	5.37824152983133	4.92835110810883	5.52130144160047	5.59007789511892	5.75384624401597	4.92835110810883	5.39507294565625	5.52737751598441	5.6028343523707	4.92835110810883	5.63603308110301	5.64494700612161	5.23932405525015	5.61114921724211	5.54030266977326	5.23810378592158	5.40434151056758	5.17171564388936	5.61740516942556	5.31414592174261	5.57826879985519	5.90080495489804	5.56540557435201	5.3594226266393	5.16985242468198	5.32729604156344	5.8117021986884	5.5218605936033	5.12518130953439	5.61792865649846	5.61167591537459	5.33499901212668	5.12163948098747	5.15238022148446	5.21438377000527	5.12064327817783	5.44952929462761	5.70161323735558	5.79128270219955	5.80766252723835
ACSBG1	4.35576875098638	4.47603417859598	4.3478247737495	4.40521533298991	4.96602602394522	4.50236395226018	4.34250588461764	4.23190734713597	5.5387265952948	4.52817074424179	5.5387265952948	4.25398582687922	4.71540709383671	4.86639355979807	5.5387265952948	4.83800748832596	4.48494904396865	4.57070404283542	5.5387265952948	4.71093057422765	4.39798011681677	4.36571812757059	4.46719311599117	4.46955480456263	5.1537159111634	4.69205850778468	3.92669424782822	5.03155737374428	4.18539934117625	5.4094606036201	5.22880848949597	3.76305856160492	4.34242558694355	4.62455299600142	5.10212420266077	5.05142976497065	4.76476677211401	4.66711742878044	4.99389718794474	4.89498267479646	4.18741945094665	4.68345580455972	4.18141465571853	4.91815699493793	5.4233682961746	4.26552939927774	4.9801529467236	4.50895009378365	5.62485170698874
ACSBG2	5.56436779232732	5.5483906988084	5.63952182691205	5.01674510761711	5.14919712144071	5.6272168461919	5.29548539589853	5.18819963457579	4.75906250727483	5.19555273715835	4.75906250727483	5.65931306498988	5.02754395988071	5.34081128135511	4.75906250727483	5.67913241352025	5.2325889981139	4.91774749129789	4.75906250727483	5.16527630028723	5.61912991284859	5.01505552147037	5.93907124755235	4.97392253193311	3.83654311439622	5.77845895056719	4.70896993794596	5.12707769834988	5.45082822809098	5.50146938649535	5.65399073497843	5.63907023071572	5.52430010355695	5.13420861756713	5.21154441059513	6.07971529799964	5.38601920613578	4.66579288674818	5.49695607737761	5.18826212623192	5.14953786721435	5.12377046470529	4.81135843965935	5.81226567395644	5.37629715849872	4.86359265668286	5.18343099990681	5.08263975820065	4.75360531790923
ACSL1	2.66477060023577	2.68547484645992	2.78832501095267	2.70268683353339	2.9230220987303	2.81801341193655	3.09194293865808	2.9247937404633	1.9145697803342	2.95920092179761	1.9145697803342	2.71173234664698	3.05138119149304	2.92987033689834	1.9145697803342	2.73608838374184	3.09132806336468	2.84746219240167	1.9145697803342	2.7607311904063	3.12922944148189	2.66355570482937	2.98655060068336	2.97619524818424	2.82015283443283	2.95441667153492	2.41143523318676	2.91189928255092	2.38636894744552	2.46601498755459	2.67860573673709	2.33055470989011	3.07543311547834	2.83402127344781	2.95144649357279	2.80272534582338	2.6530673007673	2.66609745568568	2.43661787404081	2.57984287199162	3.06018594803104	2.44677229817774	3.09346092753242	2.54321289123743	2.46918918655198	2.83058794879306	3.61833966669165	2.8778160191804	2.60694276269709
ACSL3	1.0060333238629	1.2720459522026	1.17874799668582	1.25235678155056	1.35292910253126	1.0615452251719	1.17663271599408	1.27399715647223	1.65218864815143	1.22278014196219	1.65218864815143	1.31253833512264	1.08376452883291	0.95017369240933	1.65218864815143	0.68550630428037	1.36333770055825	0.885888363779952	1.65218864815143	1.14473570018634	1.07803397334058	1.16306657909406	1.05231685868116	1.19341419141583	0.815817084696144	0.948226435673862	1.18477546820599	1.0165995896279	1.22122955296515	1.65926220293158	1.20893862154295	1.24931923754623	1.2852288493308	1.42264915905389	1.47448027516589	1.1722135567304	1.1722135567304	1.1722135567304	1.1722135567304	1.1722135567304	1.1722135567304	1.49299724346072	1.22442775591319	1.6223145274678	1.35539349376067	1.7586452669516	1.04140548089028	1.21488534423818	1.2717146752722
ACSL5	5.32748286481421	5.06548389710584	5.60027715022455	5.06237645815598	4.974270029463	5.12254238647027	5.1126272209804	5.1405713696584	5.80148268213476	5.05306599827919	5.80148268213476	5.35297079597182	4.83429116889575	4.85391081058949	5.80148268213476	5.17644783314327	5.08182006940729	4.67105440013315	5.80148268213476	4.83638802893266	5.20088231787086	4.76462233291529	5.35936626468813	4.94111610934924	4.67317544698722	5.48167435041239	5.40628582069444	5.27840584153719	4.92617303147003	4.58766165098154	5.44569129760251	5.23654342271161	5.46576253767769	5.33485600591622	5.32994688205909	5.07850040824123	4.77453013908161	5.58125292811097	5.38678300405239	5.27164063180479	5.61149748106796	4.43760868952748	5.28772767713876	5.70556729112313	5.34295515054728	5.78332758928408	4.94733529988683	4.95941899748494	5.15434463515906
ACSL6	1.48967866878887	1.27583337875253	1.32928026547426	1.21071548114656	1.50160219822199	1.46274967705288	1.33200712106707	1.30850221190699	2.14270284011535	1.12397320500742	2.14270284011535	1.16579044907136	1.44724262500444	1.39366387706093	2.14270284011535	1.51300603931047	1.3855065799099	1.25585424905837	2.14270284011535	1.06202600959043	1.28799994651599	1.26332121393069	1.26313764242587	1.28032872602562	1.01950945435787	1.30620126449968	1.09026284528784	1.37861584751384	1.23966329895364	1.68751707356384	2.01555887380488	1.38573008317874	1.33880667326082	1.66325148104058	1.88467905670453	2.00375634501571	1.68048003563706	1.20163639739535	1.58469869721633	1.5817225549334	1.32562971507828	1.49209611415485	0.813608816127207	1.50234415696539	1.46725774552581	1.10896052733482	1.13440623624378	1.39759563815809	1.60084160925926
ACSM1	4.11537024400209	4.31655779495336	4.03858881153737	4.16453467976812	4.07241349047683	4.06911774672289	3.95303080553072	4.0146423065083	3.28279472441528	4.16110760441835	3.28279472441528	3.7723072079812	4.04416814002223	4.40456128584786	3.28279472441528	4.57273026213751	3.93685211152735	4.42649026584445	3.28279472441528	4.50869705181961	4.34327584952199	4.22332821228003	4.27294891212467	4.42374928486599	3.49826984577477	3.99948029953534	3.47717873918821	4.04312317315182	4.01006710416264	3.74694067047643	4.05897406310695	4.75958049336933	3.6835023453807	5.06004016266447	3.98130013614141	4.53900033237696	3.69176984996276	3.71098461765349	4.35109785385815	4.20516171267291	3.72930320557459	4.09426982664108	3.96061471544918	4.47965557741796	4.01461634498941	4.30736509092023	4.05726410497402	3.9160719127004	3.99135786189969
ACSM3	3.15493249062995	2.94371776692005	3.03998393896974	2.41212126356564	2.26781901045293	2.56424987699952	2.2509750688792	2.38991799186022	2.11072374297289	2.6888888363276	2.11072374297289	2.69457953540893	2.23778627426756	2.56966197783045	2.11072374297289	2.46588994985349	2.36051307178787	2.22075918732587	2.11072374297289	2.50780152564583	2.59674653921561	2.3549612838119	3.42592865618234	2.40237498103975	2.86325348787406	2.52156494775144	2.52845422766443	2.59653806493791	2.69325006639457	2.10140273951522	2.07182234161341	2.72069973214983	2.43001684859831	2.8007755990157	2.14115456602811	3.0580739266462	2.24474250937721	2.35606332317119	3.00683883778822	2.1825306630021	2.7037402564319	2.20221685308614	2.25937845502581	2.76108980732486	2.77739869231343	2.42426480590576	2.46924023896894	2.72752943156113	2.33108533518026
ACTA1	1.41321318964899	0.843474652957928	1.44965310829068	1.13820359467359	0.20645083692049	1.2960860065491	0.92382202758505	0.81075057630926	2.53677710874531	1.0418828321197	2.53677710874531	1.02504035880206	0.470083444427495	1.12288990852868	2.53677710874531	0.474130571445749	0.200461892048684	0.985035182269735	2.53677710874531	1.22481239969111	1.08353009243513	0.947151090379507	0.92382202758505	0.955474805905358	2.86108076684575	2.35180871874575	-0.229836820486726	2.67996245172402	0.842314644308289	-0.0135741841116517	0.757777271554313	0.426169135570862	0.453415989395565	1.32714756424893	1.53450815496492	1.30774831925775	1.67229341707461	0.5772814396738	0.860261059200737	1.6245291169923	1.37204771712965	1.97086462533183	0.162643726735891	1.38422485388075	0.829819926952863	1.17334243214423	2.29947432038801	0.879883472062534	-0.836025607896863
ACTA2	4.31155305733504	4.2985173441169	4.55160637486443	4.64618708907041	4.45357957868552	5.26161625789983	5.07759531691332	4.79869339769329	3.98708791278905	3.79010325649837	3.98708791278905	5.29065514381281	5.53483279639101	4.39270288795418	3.98708791278905	4.74278210855116	5.57825408377652	4.59011789541243	3.98708791278905	4.01183310492379	4.79745552446796	4.49932770774506	4.66366049189473	4.5186566931702	4.47477123612026	4.56396402950342	4.46549769607364	4.79856756002813	4.24947179333848	5.12359875141675	4.94044587265202	4.7829317679611	4.62726348467694	4.57412715549383	3.69930593159053	5.48440627087309	4.34063167239828	4.34063167239828	4.65231649409524	4.34063167239828	4.34063167239828	4.60523812119	4.3837018607956	5.00661009353319	3.90526027022921	4.32546703520263	5.12229551953073	4.87055296362075	4.19773046647766
ACTB	3.82877990331155	3.902975501911	3.92002593868339	4.37081544377934	4.39479844362737	4.23510415445732	4.31701564669227	4.19508127851442	0.937302942311883	4.18777311398465	0.937302942311883	4.21410260067755	4.59759285362424	4.14176514861868	0.937302942311883	3.93859922614151	4.46249374209995	4.51691039009768	0.937302942311883	3.71198654352843	4.07683750129645	4.2516066687352	3.77612326648224	4.43736407715944	3.44903631395034	3.64375966562551	3.27883807540844	3.33367803780908	2.94664201964529	3.75863489546583	4.00571705642412	3.96714950317767	3.89575412331947	3.95124534579172	3.84042997803836	1.72267815215906	4.0223424553467	3.41058790639379	4.35099591531615	3.67726578971911	3.79425581804707	4.06348856835347	4.07774480500244	3.00051120141599	3.17150370629668	3.74562488992902	3.64455812681387	3.41458854065116	5.07170343824036
ACTG2	5.07470629655156	4.31913904390387	4.43107702005458	4.23449276852336	4.08869628222045	3.93004534338698	3.91543777813334	4.25711419748851	3.7984696874638	4.3326299442236	3.7984696874638	4.49273562086088	3.25294941392791	4.10245738472028	3.7984696874638	4.22868406194051	3.4077586156034	3.47097311995868	3.7984696874638	4.2476801716076	4.2628947313322	3.62160123102726	4.21268578783569	3.75345733376297	3.23785239271081	4.46902395579106	2.9595929547665	4.15211661938844	4.22909598002091	3.64606129522285	4.34142975253262	4.51234081343306	4.19764576012376	4.04162715502668	4.5371414379302	3.75912478607917	4.50403503396363	3.88674454625432	4.23919817714029	3.5117750677043	4.0131892866181	3.99133740562829	4.34621887425238	3.78505538959924	4.12176784719588	3.88779439335953	4.06861460126427	3.48701274275734	4.21495939717354
ACTL6A	1.56929885876043	1.08713471392649	1.41586806922462	1.84686318472059	1.55425852126811	1.28089742396669	1.49520486170384	2.0854103764505	2.11183826179688	1.67435913813658	2.11183826179688	1.40944809728297	0.704552345247693	1.07118560706127	2.11183826179688	1.04380944063013	1.52854457168094	1.21811740123171	2.11183826179688	1.37547756238885	1.57663577491191	1.77395453901995	1.66211868229537	1.50061660375652	1.67826903909354	1.60118045286221	1.38084077874743	1.72071830890234	1.60220288853474	0.778370558707215	1.54634133054973	1.62643882625558	2.26004833947977	1.37537342844234	1.53794644439576	2.3663204910313	1.74640360718792	1.58330322399805	1.86901970848698	1.3132856404723	1.86194532262637	0.349974729566358	1.50074325274536	1.63170803249094	0.96465583654102	1.40235388380409	1.84607218871999	2.05023578400391	2.3736389566708
ACTL6B	4.2266722908579	3.91951382933308	4.18911971915704	2.88792263239939	3.8174883193459	3.34848435170002	3.60435607497361	3.39429651624104	2.0046216119595	3.48023561317321	2.0046216119595	3.74362421509029	2.44599686606114	3.65492873839308	2.0046216119595	3.98953453081771	2.89435121517629	2.36046062952872	2.0046216119595	4.17973491749106	3.89467586279177	3.31317328762614	4.34445263369747	3.16373626367527	4.19894564533869	3.17398212994475	2.91671579767353	2.76201337258584	2.82148399849325	3.80586152682345	3.59952493054896	3.2348925677487	3.29392588689096	3.07934750203102	3.21379561048233	2.92636660840625	2.56547130334346	3.3633837091949	3.06433100075231	4.52909316352111	2.82985868162929	4.31618744666673	2.82328191039328	3.23714145904079	2.46988352555047	3.45498022473288	3.85045988177137	3.39014166062926	3.20058050418628
ACTL7A	5.89002639520281	5.75787451067911	5.88116000720925	6.19597830285634	5.51092280577518	5.77816370155546	5.52654501952644	5.66898625684331	5.56385767535042	5.95012964899749	5.56385767535042	5.82175882658631	5.50488497649826	5.73521274675436	5.56385767535042	5.63069793644665	5.2756327533898	5.65447143685778	5.56385767535042	5.75522979380332	5.90913581363594	5.66846368279177	5.38873456999591	5.69072736399028	5.80217538332773	5.53454255518879	5.70184696623885	5.4481864044864	5.97573313834297	6.01816022242102	5.84203597905151	5.92746319779882	5.74934049541244	5.30607738974767	5.14585482954163	6.03749352375055	5.7548118968707	5.24320815769083	5.6557233473596	5.38079129772291	5.57242174708481	5.92450548647086	5.91846542820015	5.81452588035076	5.74999541488935	5.74076371930752	5.53600448206843	5.61154068065464	5.45114697233086
ACTL7B	4.22597426201555	4.53585033490615	4.24378707090798	4.33413769745778	4.3298678579095	4.1540565297523	4.00166464762779	4.00620610740393	5.82144332933322	4.28912330204896	5.82144332933322	4.30046363677225	4.77999583433724	4.50203780116328	5.82144332933322	4.34442578911349	4.38725200587996	4.50434467099763	5.82144332933322	4.49574716798702	4.01125656979193	3.99174860720857	4.22133084954885	4.60239044316242	5.00326056278447	4.32725519106929	3.96825944056049	4.78014087415208	5.31314948217276	4.50058294218707	4.03811886458311	5.39645568165075	4.03621592353885	5.24743105309694	3.53397400917992	4.50942249768373	4.50697154559269	4.50697154559269	4.52855279895033	4.50697154559269	4.50697154559269	4.84550439655236	4.56207478943309	4.78616730721577	4.28316423969265	4.63621728911748	5.04161426231524	3.45209899768334	5.31423284040093
ACTL8	4.06846285803015	4.27752332537679	4.08756084744122	3.96209999547278	3.99535094775305	4.10140538603594	3.69896801766529	3.87118906108999	3.15106317208576	3.91066224914837	3.15106317208576	3.96520087521164	4.05246958766426	3.950230140096	3.15106317208576	4.2412623569406	3.89984692324118	3.67160912081949	3.15106317208576	4.08798189136779	3.79604103869382	3.71378646029686	3.77971118914042	3.93701524773798	3.77394656715409	3.45593937421881	4.62129793241703	3.79865809732305	3.2598274083071	3.49451344372889	3.92544115303283	3.7760121665834	3.40152201656896	3.80556558719903	4.63244417067712	3.05551237960859	3.59685085402753	4.01554652881191	3.36739564568561	4.27107382578181	3.99151832784897	4.31453605158313	3.97531906726925	4.18775860784882	3.96304952176919	4.07476511478763	4.75558447807606	3.57199048932081	3.44209140270086
ACTN1	2.11308133344237	2.00789756493438	2.17536792945266	2.82063530008413	2.69601093667122	2.59078959929293	2.62989231588974	2.86235941699348	1.00373218531588	2.85629398765654	1.00373218531588	2.41335830223049	2.65799188766098	2.13665061764606	1.00373218531588	2.28652385286097	2.62011663674054	2.98302156006742	1.00373218531588	2.05803257461821	2.21195547495642	2.7342735355993	1.98192452077027	2.60916142461156	1.89803913021776	2.0070785539697	1.5891087786298	2.13767778094889	1.75477356947145	2.48707478556023	2.57382940049077	2.65310714208719	2.63470556853615	2.34663532902241	2.43855712767776	2.49262411010149	2.26511093557596	2.35878211225365	2.50156522380318	2.46718259002707	2.438948438639	1.74984492005675	1.54064190951749	1.72100552624628	2.87336843969153	3.30028912328718	1.13878379397803	2.03336406709199	1.54902852877936
ACTN2	1.93215988472762	1.90596580880872	1.80133978520668	1.826335507091	1.85017303599489	1.98041663006135	1.68396197915893	1.67094072899518	2.78747244560284	1.8079028787625	2.78747244560284	1.79314174809234	2.34895648657627	2.09062633570556	2.78747244560284	1.66004024159316	2.07884360063052	2.00992723174079	2.78747244560284	2.0977529795371	2.44686395447747	1.5482966427847	2.14154018820136	1.87891669109219	2.38640562966495	2.21280512758978	1.82730484992847	1.39498412887618	2.36369107286436	1.56555668631053	2.66992284246575	2.1601251886993	2.10381072184095	1.6185357735358	2.45945168662803	2.99399937763286	2.53167112433275	1.9414269991048	1.49309965487478	1.54141060872349	2.39629993473843	1.5004084255993	2.24878134528347	2.0299507062659	1.61171517325914	1.79204067477207	1.62565988433958	1.69848132381064	1.2608230004408
ACTN3	2.70680003955162	2.58318007027671	2.73750334092109	3.2573615698159	2.6411714243605	2.79177710274703	2.63455997190524	3.01280570202486	2.79490697606288	3.14092071853604	2.79490697606288	2.88468297266667	2.49034978625775	3.01892661741041	2.79490697606288	3.1256616220154	2.73778563112159	2.74808845215488	2.79490697606288	3.09459735940595	2.87202156301832	2.32201690030802	3.04007061619816	2.8803792040362	3.12768912842496	2.9903381986368	2.88140775418001	2.97495122691185	2.46575058748218	3.1725013131485	2.77092497220822	2.66321883166382	3.17000679392702	2.85804750322565	2.04609314082714	3.21714499228087	2.67209633201305	2.67209633201305	2.98878424974441	2.67209633201305	2.67209633201305	2.96821870798908	2.72029639130937	2.93442143554335	2.92108517800818	2.62702855632353	2.5039816134575	2.30096871992004	2.55173658158621
ACTN4	2.36095267218662	2.30051759193428	2.32377230411484	2.42470437115764	2.59415592888573	2.51750511747335	2.57869441777964	2.61572613504918	1.44250394299287	2.41172849641677	1.44250394299287	2.40353869012814	2.63991174241751	2.24268329149643	1.44250394299287	2.32039415371163	2.79244452379794	2.72931179701982	1.44250394299287	2.34697523220447	2.62602568612525	2.60091527581516	2.38861695201705	2.62625658224839	2.64276491750492	2.24857825189471	2.17723947519103	2.42469183699682	2.16623322585396	2.76440467999016	2.45954391407378	2.14122548790755	2.18365142071417	2.12451949903351	2.15902227097187	1.84008647532674	2.53149722136181	2.16574971332638	2.13192246340621	2.23657156335742	2.20467754972847	2.59480287922755	2.80236830804069	1.7090860201674	2.4895855453878	1.94828231623966	1.81945144022104	2.38882787005958	2.29989905998954
ACTR1A	1.95981614829293	2.19845225865558	1.93848615847413	2.2065691431644	2.25203208101721	2.14684870203111	2.13542504761003	2.13566114039069	1.15803550379184	2.11054851764068	1.15803550379184	2.06347705981498	2.15524139586312	2.1561482569178	1.15803550379184	2.11234532344487	2.13024203880851	2.35080491584068	1.15803550379184	2.1045314614458	2.03804670472465	1.96428425932873	1.70834203329984	2.30223746824596	1.95972132377276	2.37940272112794	1.7993921776369	2.08256413461035	1.74888788436338	2.11025866631966	2.18798591415567	1.84037688674739	1.69543066809766	1.62272986594441	2.01807140592858	1.55947405073946	2.4709761093651	1.72904328125458	1.52748254454286	1.80827299008135	1.74110490613019	2.37164200629715	2.38521017507802	2.24166947372381	2.10350039072363	2.17115713783461	1.88866130214207	2.07068063931159	1.67250959455336
ACTR1B	2.37571358395659	2.46688528795984	2.33382290108154	2.43126997989652	2.25565446577617	2.53839358624581	2.39150153888395	2.23141928646858	1.04891495328541	2.34595682498	1.04891495328541	2.32580883667096	2.19878649048679	2.41863090435747	1.04891495328541	2.18062825516684	2.27986423625872	2.47834466805081	1.04891495328541	2.53118655451613	2.16631219717546	2.21565855528233	2.20494571066978	2.33715024721713	2.49801071830597	2.30070730713798	1.9323964787529	1.78583243091812	2.00887803835867	2.14391403033092	2.27658560467062	2.10322924520518	2.03693822611113	2.14714285871087	2.09659914844965	1.9282262081881	2.26479013280341	1.56052184275945	2.11680973417255	2.51772570726201	1.98787443720406	2.24532391681857	2.33958746790357	1.95460839788017	1.90660156299075	2.85789997545259	2.41948216316548	2.56636686734665	1.48623208846518
ACTR2	1.28324533209206	1.09201422072808	1.19482790872984	1.56614949128261	1.93293668277816	1.25341313782012	1.59003083100087	1.52683115451408	2.07831259041636	1.0736524987492	2.07831259041636	1.40775855771205	1.44995465302348	1.10257738784255	2.07831259041636	1.19762347609774	1.47611599728464	1.36981078547211	2.07831259041636	1.30617987217103	1.28838708391001	1.35817166115763	1.33557976221081	1.61988544104781	1.47760744281139	1.49253332474996	1.38088501013582	1.18097066070695	0.872036224570514	1.56941064815991	1.24568953004969	1.89609473694918	1.83879158001624	1.79938224712824	1.67017899409772	1.63445624817244	1.71259772536963	1.9622042161134	1.30344469744218	1.94620999412003	1.5693013774569	0.957594510323857	0.861332149668637	1.45755998770701	1.08695042486002	1.62866354903161	0.923334931480068	2.04271200915625	1.25352915445832
ACTR3	2.32774818499856	2.15165357127463	2.20165046688199	2.48668063226156	2.78816816083425	2.26382832151047	2.57911813247282	2.82810471390637	1.49165289552222	2.35449622760701	1.49165289552222	2.49165287449347	2.76904882052391	2.11958019516898	1.49165289552222	2.36977776930145	2.78273593447353	2.50908261792889	1.49165289552222	2.33001017591682	2.73150873648867	2.54811989168472	2.6086564236347	2.77967948820837	2.14222960197797	1.95850555562382	2.29035506783519	2.03600958361954	1.99659683737053	2.96559644149494	2.03002656087967	2.54336469447021	2.60245008006645	2.64943628420857	2.46182970498037	1.87476963469981	1.98362938199847	2.76093081232839	2.28463158599228	2.18564285018902	2.53236646850675	3.07421636807844	1.9032307989655	2.12940919409026	2.62964450117598	2.23897673134105	2.3098536531244	2.36222850239846	2.72338397629216
ACTR3B	1.64578578406802	1.68541192465917	1.57251701412393	1.41871056853176	1.34216661348886	1.59131076660814	1.49762993254743	1.46977800526285	1.04682152708595	1.34268462745857	1.04682152708595	1.42530592753569	1.7402301424414	1.51457528778984	1.04682152708595	1.65786849204637	1.77091379373411	1.43264810072424	1.04682152708595	1.48289674118063	1.41722208174039	1.28456680208267	1.6262297926656	1.35569539024123	1.38503218698003	1.45332259819484	1.77298189595334	1.92883284885266	1.56529777251481	1.10400287984988	1.35495506715632	1.37858456501357	1.60767601696742	1.16138093730321	1.09916699343244	1.63184206528331	1.8280060206448	1.31065442926202	1.31492848157683	1.4078572425421	1.27168940399704	1.28938999893563	1.46222390202861	1.08534666871255	2.62008088479632	1.17332433487804	1.59548118490357	1.81135749232172	1.44993843709387
ACTR5	1.53904415987461	1.07449637310902	1.084241147159	1.14965323145527	1.23560660048914	1.08353009846042	0.668165561165783	1.01496390324462	1.46464670593441	1.03608765445864	1.46464670593441	1.30921827418284	0.622966162594929	0.910238628769473	1.46464670593441	1.06007758033403	0.884288098754554	0.750538409859643	1.46464670593441	1.20720751328652	1.50699971172422	1.00095393599648	1.46420600960036	0.937273865222569	1.6171678628278	1.4827315056509	1.07185884983606	1.12255366924848	1.34080945817136	1.05104620742639	0.912403575248656	1.27542100134019	1.05265208233786	1.02232142483558	0.625133718719487	1.32670694848983	1.22662767170358	0.94001582160798	1.13858212179459	1.24575075968085	0.749246748808283	1.71345959020014	0.834741662134382	1.16954425348705	1.33705773624451	0.73522043837047	0.927910422293987	0.494684590336381	1.54988508417436
ACTR6	1.65229169354219	1.73980579577706	1.43594753098515	1.256751684511	1.14318543359647	1.45060365895242	1.03662267140806	1.15223207173233	0.997817187302746	1.27772546650792	0.997817187302746	1.14483143686802	0.903081086217531	1.37580620796176	0.997817187302746	1.19773162146814	0.800875766798361	1.05329483439009	0.997817187302746	1.1513085873387	1.68136629977958	0.74396903159929	1.51188697649366	0.89660712567567	1.72219038156028	1.30860796178113	1.51023842411601	1.1490705388496	1.62651213377559	-0.141211406512706	0.952811240815209	0.939542988384255	1.23760107744059	1.30267337895736	1.50713200847418	0.573004693066872	1.26133486883113	1.47028265815872	0.844228563886692	1.21372894026492	1.73607505346778	0.744388421619199	1.68444124445326	1.76566264132743	1.11089562917281	1.49179817378044	1.37982718940674	1.30363385395147	0.475844916886478
ACVR1	2.3220738026174	2.36342566378184	2.26166569504208	2.74950132474955	2.86955863127902	2.53170066249138	2.91651724821646	2.99831639221569	2.99793744723975	2.85441000026516	2.99793744723975	2.4292805960516	3.00954620247032	2.40828785932014	2.99793744723975	2.45582304307581	3.08023166451399	3.17585313211129	2.99793744723975	2.44421225050665	2.85960317630636	3.2537854074851	2.73578392408836	2.65553825075661	2.38088007155801	2.56155047160551	2.91621527574136	2.34390556317399	2.65100215231264	2.74398713526934	2.56785290939747	3.10851945514144	2.97485925789115	3.09161866063464	3.12581085818822	3.13753128220562	2.83412471436671	2.62278330370977	2.63969433479707	2.62278330370977	2.62278330370977	2.92192083859638	2.67147414266364	2.53224177393153	3.39214875261638	2.6453236701993	3.23147091476843	2.29381176647752	2.8343167263284
ACVR1B	0.966705990606151	1.13175778802604	0.811753390698667	0.911133516859382	0.910136237691433	1.2445704544643	0.936725460213371	0.889336541991832	1.53032934669394	0.992010203555942	1.53032934669394	0.797466039705738	1.15951678828349	1.20224475330693	1.53032934669394	1.15507652151191	1.15184933171142	1.2237470140226	1.53032934669394	1.03408448979702	0.885017094055021	0.939077586430215	1.00700151631448	1.11662330844017	1.21990828480811	1.29261374704832	1.31243883740597	1.3957676025116	1.16008501434327	1.00928942070057	1.14148025221036	0.780931909018115	0.792328889103037	1.15021208516665	0.933230580391475	1.05840040134018	1.05840040134018	1.05840040134018	1.05840040134018	1.05840040134018	1.05840040134018	1.37303464439303	1.10961365100364	1.03784255161426	1.51130776264367	1.27300583999434	1.39213554600913	1.30566821798647	0.801352554706085
ACVR2A	0.994658159698191	1.21796924193698	1.25232479305064	1.01460461233871	1.25349768021454	1.15501938357132	1.10384907146688	1.02844984047068	2.24852152710769	1.02121626849596	2.24852152710769	1.05373094878992	1.13298329378411	0.926831559966826	2.24852152710769	0.687813187570734	1.21369691061017	1.17477972214498	2.24852152710769	0.862681173734268	1.03931724353294	1.03137422684793	1.02660344151038	1.10203584135018	1.16201735248234	1.52161525869851	0.0659978458887436	1.3727753389199	1.13199762217459	1.87517796959597	1.55406775827821	1.58674440556694	1.34906167950104	1.12557035089579	1.16433914308402	0.833949135129757	0.819492940819749	0.975043328898989	0.732724533974738	1.38672940898362	1.81304998558512	2.16877431789883	1.42201419656076	2.06354782980416	1.03797252024066	1.12032603009477	0.505582595666867	1.46038810093175	1.40865436738624
ACVR2B	0.852665776263731	0.80520032662028	0.523782990874096	0.934416984800984	0.491213066837042	0.649676263185488	0.637714301609328	0.770013646142839	2.34834410866042	0.265671432221127	2.34834410866042	0.400414279044326	0.690946020646957	0.635324013094498	2.34834410866042	0.417233544488313	0.393706249588132	0.624908963578156	2.34834410866042	0.5064489130966	0.672661520099909	0.360316462159376	0.599472160431335	0.688802000532049	0.479661820644443	1.06886204728981	1.18930856863517	1.38221130896866	0.851076783730522	1.10716670921143	-0.280140658204672	1.53444491350627	0.99623363090912	0.73010256069826	0.77205391901406	0.804713820907219	0.804713820907219	0.804713820907219	0.804713820907219	0.804713820907219	1.10739017490545	1.14207268799826	0.859625974520502	0.878760629593776	0.862992586572411	1.37223685897442	0.709467654202556	0.526248574575519	1.08023832085358
ACVRL1	3.35493776415088	3.74702170223111	3.63152157836518	3.19607809498254	2.97795139462341	3.78556194379626	3.82251427443916	3.00138815583044	2.93257592368998	3.45883183171531	2.93257592368998	4.1253713340768	4.07148168105015	4.20961810767608	2.93257592368998	3.51209719809494	3.82431028091043	4.37097374107144	2.93257592368998	3.98688611093407	3.26346321730679	3.93785123247689	3.07095118725284	3.5269180941564	2.93303996475504	3.73413450708224	3.87059312972032	2.89734001264095	4.12414159135901	2.18838239836225	3.47633638618518	3.89839134233482	3.69553624982936	3.91694443530448	3.97432140209471	3.43960532823042	3.42348620497767	3.75320385502527	3.4396750543235	3.42348620497767	3.42348620497767	3.75756715898372	3.47786481024107	3.85409090817068	4.04509316275962	3.7878647970781	4.4423426122454	4.25122525820962	3.41843592299465
ACYP1	1.82063727651996	1.71597259480854	1.93372763759035	2.14036342869752	2.40721003926047	1.98748556592165	2.45060917618627	2.12077000454528	0.984687549196759	2.24283930737337	0.984687549196759	2.30137491000435	1.90240438931548	1.36031083750623	0.984687549196759	1.42421264455826	2.298689052503	1.73760383205885	0.984687549196759	1.90176075337752	1.90773312178122	2.23272628790993	2.05692220119353	1.95902451376126	0.552337841440415	1.93860961468239	2.50841896473079	2.15685675814625	2.3995771074167	0.9610356792539	1.84539997058567	1.71538606473826	2.05793012054258	1.89360861466586	2.02261831082033	2.09763598613547	1.93789375727802	1.06228558560282	1.80003032265027	1.9601447368693	1.73386962043719	2.06018789039333	1.97994391143266	1.79610786374128	1.92508370834922	1.49293057928114	1.24658815439688	1.84691661880456	1.26845839357184
ADA	3.23730923084555	3.19573846344303	3.08484525614443	3.33504704494413	2.94870387295393	3.04133152778046	2.96301472612393	3.09180380748157	3.21281072838655	3.24929540859973	3.21281072838655	3.45470592921746	3.13687878235261	2.81859770478526	3.21281072838655	3.02184001852477	2.66445556203249	2.93854201518212	3.21281072838655	2.80740762519492	3.03186604097272	3.14287960868486	3.04871649886843	3.22067714112868	3.15907768143639	3.49680945343366	2.15037563816106	2.7749115207558	3.65469879969112	3.25920525329229	3.02421686706122	2.95345444151233	2.91717065327439	3.41014031288965	3.21519165092969	3.46050122889243	3.33469570603017	3.24549438338716	2.78239874836369	2.7749139539253	3.38548196137715	2.45191734903641	3.33318787825566	2.77011343330925	3.13313991925592	3.16979206176705	3.31658980942776	2.95336242687362	3.53726561140446
ADAM10	0.661325830521552	0.826900476960103	0.79365421999978	0.852356376381027	1.06534490910138	0.895253247363311	1.10522584008211	0.973723501664618	1.61748781298296	0.79261279155596	1.61748781298296	0.90630709756714	1.06492531718739	0.490363466314058	1.61748781298296	0.740720631638055	1.13457363508092	1.05872468112497	1.61748781298296	0.493454919727365	0.807327400633874	1.05755192500853	0.607007391852124	0.974803671771859	0.914355614970055	0.579767272859114	0.897308820833655	1.00336501857831	0.832317976944747	1.11175171886882	0.710182345741265	1.12673123785462	1.35957561101391	1.30604832018844	1.06602912031271	0.778008188650328	1.15835089684877	1.26559073168778	0.76883173174162	0.76883173174162	1.30826745313279	1.04718511864181	0.814139519475317	1.44382059648701	1.37854585830285	0.748359140556499	0.48923928410349	1.17086377230588	0.81947092330706
ADAM11	2.20864062612874	2.43442877330046	2.35782009058901	2.46377566065385	2.13866470142247	2.48763317522364	2.41189069343762	2.12648263889398	1.63113557303032	2.48471524864675	1.63113557303032	2.38191358638388	2.18085102757425	2.63503809832858	1.63113557303032	2.28674198373222	2.11634293768263	2.61104105517729	1.63113557303032	2.67682831313824	2.14773874138719	2.34833027418008	2.04586789395662	2.45474282376018	2.9406357114597	2.14700565227425	2.22427370661842	2.28532489552142	2.04121911916091	1.88921320855676	2.66082923342626	2.37797668531583	1.83240829509143	1.88476045322362	2.20666129928055	2.51621869013743	2.36141713075172	1.82192008652768	2.33383138218054	2.1498567826796	1.75391138188162	2.65527077866154	2.23344007836712	2.25217640268361	2.86195760008619	1.82205513794092	2.73012965930826	1.53594420154966	2.08618573181953
ADAM12	2.16185830655154	1.85772180531865	1.8014510404389	2.39993644027886	2.50377248051872	1.95397245352349	2.15996262106101	2.82150120572305	1.16975757692453	2.22332674777157	1.16975757692453	2.06458208012931	1.77735392743982	1.8434476292509	1.16975757692453	1.97633553547975	1.69534830450068	2.22211919788082	1.16975757692453	1.77576035026139	1.7172396734784	2.19832684326675	1.69171505453678	1.96874572665655	1.78698863802762	1.74344164031274	1.17121973720718	1.86204235231691	1.4137746479931	2.32969763666133	2.12049494849978	2.54698626018952	2.14722838051224	2.21486823905873	1.50038031861543	1.1770837634234	1.52179623747787	2.0777208123431	1.71972843070401	2.04603695460771	1.86919231696894	2.47187232124053	2.34065189404372	1.75279048319643	1.8692340570963	2.02039946459435	2.14090531443464	1.49926267205955	1.29777756658036
ADAM15	1.62069310547152	1.82753956271402	1.88578170328339	2.07154876999688	1.80957270399779	2.10493195299607	1.95573331960532	1.61650775118506	0.478573482060081	1.86332245656857	0.478573482060081	2.07206587940679	2.29214710560919	2.04742058857195	0.478573482060081	1.96661865223582	2.15236237720511	2.0383262859289	0.478573482060081	1.48556595279421	1.81534439913029	1.94959174760324	1.53947101773984	1.84589784452524	0.655170087584991	1.67431902706918	2.027131370398	1.43371923111047	1.49801021748012	1.14014239431431	0.676213417433864	2.03333682493628	2.54059323750437	2.12902038860348	2.40324605366897	1.96072017343507	1.53223697942645	1.99848567564315	1.48595700895915	1.54085431492387	1.82196255582374	1.18397847495997	1.79885269599557	1.28357315812304	0.773021672083833	1.6416780778455	2.26882823362583	0.840590427364009	1.46397135560135
ADAM17	1.41390837437287	1.83210632536548	1.52135387055276	1.66338695899806	1.76723769105599	1.60177266937169	1.64061387582128	1.61481366572078	2.94391621257123	1.51036516364348	2.94391621257123	1.38127371467757	1.42133082118019	1.49132936468865	2.94391621257123	1.63768854896898	1.73407692859159	1.56320673031522	2.94391621257123	2.06759269377423	2.14963866493473	1.67548895148838	1.53209418528778	1.51681195856632	1.8083468249335	1.51288575138605	2.07496854401439	1.82256633023209	2.19218797789818	1.9548904046882	1.22757610558934	1.66046668048983	2.17193099513174	2.0290238721907	1.97136914218725	1.57346253094198	2.92868964418403	1.83454312142376	1.78338859505471	1.62300365826277	2.25849707501664	0.795171685400975	2.09883970719626	1.56018569977426	1.26605195223105	2.86142732956958	1.79209860173874	2.02491924005364	1.75966488443265
ADAM18	3.42694255915217	3.65629556777644	3.64360424226788	3.47334929166754	3.23012306322345	3.42669922797044	3.36775425467348	3.22098677954026	4.68246460764553	3.50463138685706	4.68246460764553	3.60296526095019	3.31446338889043	3.35637451097413	4.68246460764553	3.52358514783384	3.55789350747304	3.40480142709165	4.68246460764553	3.59737198623172	3.46329383113028	3.41669724681379	3.26706795632622	3.41421580355396	4.37095027460085	3.40972744260777	3.52721239898125	3.86765428902711	2.9534737980178	3.2816385975398	3.65489428922457	4.30730983098787	3.88930250015687	3.70803797667459	3.18220696068225	3.57404919110461	3.57164353171109	3.57164353171109	3.7732362368497	3.57164353171109	3.57164353171109	3.90627851354124	3.62611231649533	3.56218824885878	3.98398669921829	4.21615401008613	3.3996729372392	3.03175929122309	3.73199157421323
ADAM19	1.9737924193891	2.143666059062	2.09576878665317	2.20627625214489	2.05411591903792	2.18234786051723	2.04692700002571	2.17901099579802	1.33052099321109	1.9381207770697	1.33052099321109	2.07464741030499	2.07464741030499	2.24305995000774	1.33052099321109	2.14005344924571	2.00645599683925	2.16044113420898	1.33052099321109	2.04236568745765	1.9417648008844	2.01616641278991	1.87470987607198	2.19271517807893	1.79197589277273	1.94215708730423	1.93462634765005	1.90629068226538	1.87390087041787	1.72535000644254	2.46422535367142	1.84126304019852	2.14089004611704	2.22736867575713	1.63227634282386	2.05858328053946	1.7171147483825	2.31457628179533	2.08475652953173	1.89237729697183	2.29022594895881	1.64729024022121	1.62752824129319	1.59709688341268	1.83436286298031	2.1017045438168	1.52251604243552	1.51213436314567	1.95095027128566
ADAM2	3.90716796423806	3.79022629384831	3.81352807316097	3.74865527657627	3.84701946805678	3.828179675216	3.88178445449899	3.7979393832899	5.19253714120768	3.65792203583152	5.19253714120768	3.66150522647214	3.90474443080995	4.04149124463702	5.19253714120768	3.80481253822342	3.98689903446021	4.02775906616023	5.19253714120768	3.82258982715968	3.57041693454732	3.9520386611338	3.7806134156298	4.04235237623047	3.77795699303021	4.39739651534298	3.85741974671234	3.80790668076763	5.09530397822802	3.73529300146754	4.78043191874356	3.56746133924984	4.05526800251058	3.08222232482062	4.49771908504482	4.00677924888174	4.04156730559936	3.80683902396464	4.76037876477138	4.31861926095463	3.79017953491527	3.28519235412865	4.48035312843639	3.8815012455195	3.65608484760336	3.52283433638387	4.0341548502166	3.84026971648138	3.64882786822607
ADAM21	4.28343658799674	4.5722427033248	4.22827238295667	3.91450317704654	4.02680959227539	4.23451460257012	4.02818276483291	4.14269870007792	4.38279119336006	3.76987728632259	4.38279119336006	4.06513977251648	4.42267831108471	4.18448134577976	4.38279119336006	4.20371010248886	4.36361597446406	4.12433233625006	4.38279119336006	4.24549419515862	4.23858347636543	3.93852284454378	4.45506290013627	3.99576923642292	4.52552181615622	4.46129169839681	4.02012792806897	4.1049019173246	4.49152711511194	4.37218780046963	3.63787798196327	4.31580690654979	4.19228905913117	4.19685963454859	3.9611220226571	3.81752732421678	4.2703816512923	4.44897740311343	3.89463649721891	4.38907256681347	4.64590974185276	3.83183591632501	4.22442461234262	4.1966450064504	4.32300534890104	4.05722071561187	3.86079471392362	4.15027302350476	3.86079471392362
ADAM22	1.16749676127953	1.48297044701887	1.37723193044307	1.13159624276537	1.18278537064356	1.40429877360717	1.28678646449591	1.08324419473315	2.09073974664391	1.32104282684387	2.09073974664391	1.37526089720005	1.24068169636672	1.13972819830381	2.09073974664391	1.25803549378393	1.34577178830647	1.25803549378393	2.09073974664391	1.2525007898014	1.43026240663706	1.01463909173293	1.46561487309582	1.03569068608149	1.35998753536561	1.01056053224553	1.51389928822917	0.957255394155984	1.48699441013828	1.70458023246744	1.51607545375194	1.73524872049627	1.59317365836358	1.63825530065192	0.88777255584978	2.01934448096762	1.75961350820392	1.04731513023256	1.25366732387809	0.891333503422642	1.51080723748273	1.62916905365631	1.13955912390902	1.40718869540569	1.22051324509107	1.21095117352118	1.57770408313658	1.89612095046668	0.621273838803092
ADAM23	1.5090813045483	1.51952337526764	1.47357749920904	1.44428717850977	1.70052649173024	1.5534476755866	1.50666296635337	1.25785969250612	1.04200547980063	1.43283544840699	1.04200547980063	1.64004381523058	1.47378911973638	1.44410742854378	1.04200547980063	1.27522404914978	1.43213939534719	1.48854901410686	1.04200547980063	1.48722447357733	1.71274056566041	1.09955861430138	1.54215274864564	1.38036758067458	1.44622676445269	1.70704439815761	1.06545943209331	1.70187113510327	1.28391675607065	1.61327997591918	1.26140610317504	1.74295858678112	1.41954930829336	1.08330333701021	1.06178600318392	1.40316178999455	1.19190936017195	1.71952438729213	1.70320934911288	1.63827810575088	1.11988293713138	1.21812664924937	1.21718528799189	1.40038538248297	1.60106365183598	1.60825519425597	1.58772099123481	1.65977213157787	1.28716265140559
ADAM30	3.62919300559458	4.05337584747495	3.69013312991047	3.71254248588979	3.67794115302885	3.86837057290506	3.65927774595481	3.43423429030125	3.50926194891389	3.71064269416918	3.50926194891389	3.59964743346413	4.18829775695254	3.96987957792346	3.50926194891389	3.97496780166255	3.71307600837894	4.15130404150138	3.50926194891389	3.82071205341159	4.5374388258687	3.71000613691361	4.02658398533478	3.78492793788952	3.3259222850553	4.15148246281624	3.69304210821075	2.93691692298472	3.95932697802471	3.85983283833218	4.2206486747349	4.11038374398679	4.05459992328787	3.79128193836071	3.55639291011015	4.10432547795518	3.27210106338062	3.44001690686476	4.21504477450948	3.96739623659623	3.32042106888128	4.05217950129082	3.88973550938514	3.54060604476953	3.83996196130793	4.13242040608962	3.93573202041505	3.40474889839954	3.93380492113583
ADAM7	5.17125570588443	4.93007142698886	4.94705288952287	4.18511212071806	4.50329948995378	4.07788795855398	4.16879610605988	4.64259351815112	4.18199735250108	4.03879326472297	4.18199735250108	4.43951682747919	4.17095770503567	4.5919265234552	4.18199735250108	4.28529227366003	4.24525178805872	3.95752894718686	4.18199735250108	4.23551942843805	4.21298420580516	3.93012606924946	5.0010471235979	4.47328793830362	4.44379679613742	4.50818812677689	3.69451466007729	4.56547054999361	5.01533758231587	4.83399127528785	3.20819512671254	4.57345503327267	4.41060121770026	4.7305382824491	4.00718801339618	3.58334674736578	4.529147722099	4.82577240631325	3.99732743010377	4.51439635787068	5.02752156997567	3.61388163223448	4.74687521123691	4.64981801434567	3.51226001309708	3.86708611181369	4.50050808247336	4.41583256873705	4.49002093191129
ADAM8	1.42144520046443	1.65802174217893	1.31945124429792	1.44289656549018	1.49326389350986	1.53045358695851	1.42565339095433	1.36310581277259	0.327544849344488	1.39071687424201	0.327544849344488	1.31226142398051	1.35014332325578	1.57194852002477	0.327544849344488	1.35715424578354	1.27337863249647	1.59301753487263	0.327544849344488	1.59619092442239	1.14955446892613	1.30841102906991	1.07638410369223	1.53976211835336	1.69002288643579	0.830337834344676	1.35546589569087	2.00341286118079	0.185161730802375	1.60743065939235	0.610300203808208	1.01093021540994	1.41879957254338	1.66613445905448	1.08639775702581	1.61468794588182	1.38536585448789	1.68295097417466	0.83791258362753	1.41554266483632	1.80121205135377	0.620306286113637	0.465097381647485	1.31815953852426	0.893475639328529	0.783628195486579	0.808798553921518	0.648273755948259	0.748548694347142
ADAMDEC1	4.2697932288226	4.46276997890451	4.31149575432929	4.1587150046379	4.18044977707753	4.24447231878656	3.98002723283359	4.13320740705145	4.94862215808262	4.18605561347521	4.94862215808262	4.05163449897473	4.20964163176364	4.17659012051191	4.94862215808262	4.15292508563237	4.2735894984525	4.2399501384955	4.94862215808262	4.33950670171972	4.13320740705145	4.16708468509596	4.08547617613753	3.95418880754151	4.54003383443181	4.52176888881096	4.56680887205523	4.18104800343402	4.39214019924762	3.43888010038719	4.60631327503179	4.20921849100712	4.28862237897866	4.39354324692842	4.27080126748427	4.25139373809252	4.21150722149167	4.21150722149167	4.54234430764432	4.21150722149167	4.21150722149167	4.52959909322966	4.26328327194687	4.30356329250686	4.01102693374299	4.25516825752859	4.35546106540718	4.48228205940845	3.6175649559929
ADAMTS1	0.961101543863304	1.08816606491895	1.3384352808036	1.1236249562198	1.39433473710737	1.29860403037659	1.19972197361418	1.22909036545123	2.03551510570804	1.31625946251148	2.03551510570804	1.21835369963614	1.23312731072662	1.1608131112768	2.03551510570804	1.20118513097343	1.54978707787509	1.11449091831925	2.03551510570804	1.14183313669039	1.47022554343533	1.52992321934008	1.32691826439692	1.25001608263116	1.56847714174989	1.95170847322542	1.10175792030491	0.866580480347507	1.38048431386003	1.47796557527479	1.6584738590393	0.940330770580843	1.70034263639539	1.35465885791796	1.30694455173408	1.02182750532541	1.28366976155524	1.41717114262345	0.855135674121563	1.58084945914816	1.82496937905066	1.8388211388317	1.28446374619205	1.14398046383506	1.43260876511991	1.08353114455869	1.54856321651228	1.23401911719765	1.37351295679386
ADAMTS13	3.98731008024571	4.1535179607817	3.98434917480111	3.96726906480348	3.91162397910445	4.00836817683226	3.76477802154681	3.7549670045055	3.41615749443294	3.79112712065588	3.41615749443294	3.86366385261829	3.9125476071574	4.03271270713164	3.41615749443294	4.23545918883802	4.04723999018361	4.04269972749502	3.41615749443294	4.00675455345476	3.65640202904768	4.16935047200968	3.71045685464206	4.06131091063944	4.02199839475103	4.39217648105426	4.52824672785427	3.68929876849448	3.39427307977967	3.89177405083979	4.35464531372488	3.74930984775519	3.7780675552607	3.35478457889378	3.29904227781043	3.51464524560478	3.22914192009158	3.94538612580896	3.79722696651951	3.93030025639099	3.81240800866957	4.31161575578206	4.35209489977925	3.99809347558944	4.37747886392954	3.56810015138013	3.29545203184484	2.86101814058788	4.15690110175878
ADAMTS2	1.34196292023773	1.37446011345831	1.31999378116311	1.86091343268746	1.62199935177429	1.38928766797755	1.90524406068065	2.04035463381753	1.14844289887396	1.82462270691319	1.14844289887396	1.60022802241266	1.40465470353222	1.50107140810066	1.14844289887396	1.29510735751963	1.55484704119141	1.73790848702742	1.14844289887396	1.65726588097675	1.23748996554021	1.50671061971191	1.22307846533466	1.59597020921031	1.49891659525246	1.50077049605618	1.63393755144853	1.5204881768062	0.846335858624103	1.62087265326158	1.55107668965437	1.48893784661446	1.63393755144853	1.57759682569291	1.43983073564619	1.84897710699689	1.85022263333921	1.6493677576588	1.38700673177371	1.40721867623483	1.47502792322396	1.18098285124455	1.05366904168354	1.23317263704927	1.71306119102453	1.15065347770272	1.02318916741561	1.62680077666713	1.46487924879896
ADAMTS3	0.292315755730925	0.520119958749083	0.455214868905477	0.358905884706933	0.616770858655076	0.275122630719296	0.26957427128479	0.545904329395478	1.89101299220048	0.492483681017369	1.89101299220048	0.636673951941292	0.529670695113124	0.710181739141922	1.89101299220048	0.373763676357878	0.577307405770256	0.485617555542912	1.89101299220048	0.688107726507458	0.429045229603082	1.15590730886868	0.593413435147437	0.546131727880336	0.842390446266562	0.580538781404382	-0.790107074689451	0.516139485189627	0.752763568746453	0.53549603203295	1.15974267619873	1.24494494003627	1.01868194065459	1.3372518497638	1.10327991697529	0.366346164667505	0.856927563706279	1.25724147638504	0.354744481032181	1.34768163775887	0.827383258334142	0.634672749677217	0.400308613438366	0.43455009127532	0.472401248263744	0.517070674828941	0.759933978507078	1.99266253621011	-0.550337379947766
ADAMTS5	1.20012449368408	0.886532860570938	1.07819384032106	1.59796062270526	1.70635952940657	0.789295561990215	1.34766323124071	1.95141154652381	1.57968339177302	1.35302663518948	1.57968339177302	1.26456778821748	1.5814668537657	0.957643091857497	1.57968339177302	1.29940821726661	1.61266572246385	1.17289523819979	1.57968339177302	0.957015625667372	1.00557873161587	1.45949107143742	0.791092909818357	1.34430980197565	1.56123495507764	1.59983982140062	0.750090123802002	1.64804171699621	0.931305539397672	1.81400634321718	1.38943246247873	1.12003144647308	1.10544265626044	1.3551286321318	1.28848803600925	1.10414084630259	1.10414084630259	1.5622567098021	1.30442213319273	1.10414084630259	1.86247285994643	1.35063121827807	1.14426226740773	1.20557707782028	1.35448697338985	1.24327879068178	1.5616266145255	0.923873744247647	1.3098866198846
ADAMTS6	1.30207262252043	1.36633701083608	1.70370466350901	1.32804436640256	1.29238636773775	1.38004707059713	1.34008471698079	1.4469664906657	2.02818254959501	1.61855629051309	2.02818254959501	1.32515052740605	1.59004018164946	1.44732373076993	2.02818254959501	1.48027718886303	1.5207676365465	1.63310605867132	2.02818254959501	1.73954419450939	1.44518611471146	1.52126175397327	1.51870671061909	1.37187423245167	1.39365413003219	1.8015619241434	1.27482427812415	1.30972957365108	1.04970891633816	1.75383928363284	1.9920093592863	1.68113141281295	1.66450639505605	1.68679895412874	1.61702916983216	1.46730138235559	1.4712268621827	1.38668859295198	1.56866999628846	1.81657545166938	1.44372809569966	1.94861922952336	1.39372924713729	1.41239234082291	1.49390911770982	1.87754494653985	1.1418202409676	1.45368459624661	1.54022518629555
ADAMTS7	2.9293966747765	2.97812110692733	3.0269328732964	3.01617464121412	2.81802404888264	3.00601095361747	2.94787122094002	3.07512255131101	1.6674642475057	2.99279728639964	1.6674642475057	2.95916219175349	2.85903955677069	3.04380114164621	1.6674642475057	3.05882061177632	2.83532159850512	3.00977237121636	1.6674642475057	3.13370365769135	2.87655880094714	2.88912149233834	2.93149202421228	2.9789884028945	3.09417557467153	1.97327333760467	2.83039171655436	2.34001414833704	2.65020604085551	3.19495756889388	3.38298483733739	2.54823338858483	2.6251676849865	2.66174566726294	2.93599591904349	2.93293669016718	3.1740712547274	2.80023590341556	2.87484526410161	2.54163506823228	2.70262744603106	2.04031218000225	2.9698737279229	2.84375021593445	2.7752810895709	1.64486487857907	3.04925867268272	2.86958013765815	2.7284833423406
ADAMTS8	2.20711919855835	2.47112520578514	2.0327561960839	2.11693467895959	2.39076758795815	2.07579308850298	2.1314831123849	2.15534002675107	3.6863044297814	2.2253754159909	3.6863044297814	2.20729837626489	2.34071967096868	2.18230985513878	3.6863044297814	2.4002624137138	2.07759362536732	2.47014729368014	3.6863044297814	2.36694013837039	2.17533068438288	2.43012934652984	2.37834698934111	2.18080635509461	2.84775480210717	2.19320412027995	2.64229562918717	2.91690668821462	2.53207846793872	2.77427040686128	2.78137203974372	1.47411399197665	2.78388839606151	2.87697924375644	1.55155664966424	2.1630699547027	2.97311844130252	3.45277900689216	1.590564569723	2.06697551318626	2.14322252106707	2.69979590057471	2.8516683955631	2.03402170132854	2.5835618894023	1.75659100032996	2.39419216165928	2.78879788368876	1.51505718445785
ADAMTS9	0.893835096036069	1.11843288809454	1.15367462595285	0.85400165271503	1.03908474691458	1.26765977401713	1.41205235376415	1.08299459053459	1.61903149040362	0.859565531837246	1.61903149040362	1.28071062988306	1.58296101434379	0.820914988342317	1.61903149040362	1.07300457650913	1.56738764230676	0.912711025222344	1.61903149040362	1.24821718623152	1.0380045539596	0.945462121455763	1.27080030222313	1.72893492574458	1.72100213660065	1.26773421898815	1.28646792712821	1.55867719342517	1.06622479410219	1.21386096342623	1.59202955098878	1.26117529119155	0.911926148760937	1.03902962345395	0.692816803213743	1.00834856843734	0.904593777332059	1.27227697584419	1.46022789185656	1.36667322853298	1.84460463388651	1.07890221444167	0.932966091233834	1.4198580817804	1.16610353824646	1.10974695336854	1.30123840950503	1.11045446331956	1.64633224329593
ADAMTSL2	1.56942110798403	2.0313135560138	1.88167932857209	1.7857903852648	1.52063934508854	1.68754086822831	2.14356640183715	1.41418143601796	0.706818698791299	1.61295143896795	0.706818698791299	1.59145655696459	1.82312329212706	1.85209210016289	0.706818698791299	1.64073334994517	1.84123816159098	2.52397719164738	0.706818698791299	1.85083175650412	1.71820188593187	2.33850249225869	1.08155206640902	1.77388175351456	0.337095355956747	2.67763842859491	2.29067928939931	2.00369968857317	2.39704457303678	1.16697478181294	0.860758442027699	2.07177210472088	0.538079764147138	1.1598843102081	2.05168373142094	2.14861368999552	1.82058147461465	1.37972968428936	1.57324534623414	1.15319355117459	1.2683491119915	1.7779107011517	1.74437030374402	1.34129327287669	0.878091374003855	2.03837223424817	0.969826643972875	1.69008255093324	1.22845275565678
ADAMTSL3	1.99972760335312	1.93584382170513	1.96294283741093	2.35727877587917	2.55225160729855	2.24646521377891	2.25557779250751	2.26307385793505	1.76874796816492	2.33698632330084	1.76874796816492	2.2965044193665	2.27540855725398	1.58475749060422	1.76874796816492	1.77855368453085	2.33958437766176	2.12405613760232	1.76874796816492	1.81432176781968	2.1929203312948	2.06876265789676	2.06591740060224	1.73812025175996	1.64244319518318	2.42986177564888	2.11131545046083	1.6075371467761	1.96689791630318	1.8533113534267	2.07072929740896	2.44585536626664	2.04129447488395	2.16961203779003	2.27961271915595	1.65104392221621	2.51407088104003	2.41537637278924	1.56519034416202	2.06855480786888	2.24866521976766	1.93635806095221	2.23798332832471	1.84622045823782	1.47219521173634	1.55777576036338	1.81398724674815	2.52938477457875	2.31044116623031
ADAR	1.63613679354369	1.5620653124358	2.13728022636304	2.07053290563826	2.401574992668	1.97335455847378	2.30078860601798	2.21962040541146	1.45381942867804	2.07487589872569	1.45381942867804	2.18894972018853	2.46368139154346	1.47136527112539	1.45381942867804	1.53708440867821	2.6227255389618	2.13112804442184	1.45381942867804	1.45619346038954	1.92399612718929	2.20256233907586	1.89707727672183	2.27814320059889	1.89040658781845	1.94820443079405	2.00592144921961	1.68128239050116	1.98271858608523	2.54185556977244	1.80915926320963	1.88065997605344	1.74012577156637	1.93681956757248	1.86596855976551	1.53471956898765	2.39591987290196	2.15611592594763	1.57770907126498	2.07879876367049	2.22925412368881	1.16772573406568	2.31786346228689	1.93689627773833	1.7232586103275	2.24360873249101	2.77864668252887	1.86066952913401	1.40523500246308
ADARB1	1.29525645369434	1.49290252489244	1.52357228747494	1.91861171785069	1.35919496404472	1.80761349094114	1.86022813359994	1.47787958500143	0.878659898248685	1.69298173901248	0.878659898248685	1.75775261958025	2.02813315889071	1.68803016286169	0.878659898248685	1.42930280659447	2.01082080603939	1.84714712764112	0.878659898248685	1.46626825738657	1.49895181888209	1.64635716096354	1.24533477350352	1.8132379128464	1.4100304534658	1.829241560626	1.87334340376486	1.19697521426997	1.5395660206648	1.38996456934838	1.55373347859989	1.27093586104767	1.37109471242741	1.58244528092224	1.64409736771322	1.99610744284446	1.47999504075493	1.07218896796665	1.84180593066238	0.831568163614882	1.52155647519113	1.77055518215764	1.63620157219065	1.82247342752772	1.71559175282656	1.60191717149656	2.26956807441072	1.62412067698734	1.90540028847243
ADARB2	1.48950706821374	1.86152903968647	1.58387116692299	1.37701767081544	1.01837451279461	1.58945814560418	1.43897527829227	1.15557787153071	0.928522309542733	1.26005667559065	0.928522309542733	1.48313860333371	1.20758196418037	1.99175946907935	0.928522309542733	1.41861777869274	1.3032039246535	1.57374350876238	0.928522309542733	1.98612211835957	1.2654191388998	1.37916927646417	1.44822358457906	1.46985333795349	1.4861035725403	1.97873827736625	1.98292843288214	1.13321913104312	1.33925930175705	0.910166264625083	0.906622673447133	1.40364637166067	2.02912616008806	0.583780040825683	1.33040805892389	1.04904879223526	1.6030902927033	1.34615749861474	1.34952267068384	1.82720074278649	1.09868269698809	1.83454477800668	0.941347794792987	1.48965628714682	1.04717453873917	1.07543624423652	1.51005028680821	1.13281961171851	1.25349974881971
ADAT1	1.26086229428673	1.15666363862498	1.19333154194023	1.18436851653889	1.38744018075739	1.28753730124384	1.38499997123267	1.10040929866751	2.17690057986568	1.29772807673779	2.17690057986568	1.20395765153296	1.41122075562805	1.42428977309734	2.17690057986568	1.33626683733702	1.47472286865968	1.48763358282033	2.17690057986568	1.13365389293334	1.28939466676855	1.30044981430572	1.29437222648466	1.37566817107824	1.58940847962847	1.52909439014593	1.1252987564893	1.41812903472842	1.25543127740168	1.8400544169678	1.22513123489465	1.99292813670531	1.18275015821522	1.30802986322964	1.4585910267425	1.39480905604222	1.39480905604222	1.39480905604222	1.39480905604222	1.39480905604222	1.39480905604222	1.72574080389176	1.44867506267818	1.26237102210244	1.30435460737128	1.83694240304379	1.55212087185698	1.60447521111806	2.2547141243943
ADCK2	1.11719354954497	1.37932962770727	0.932765034465264	1.10109844310229	1.19485191886339	1.45764282068657	1.1093946981314	0.936138633492778	1.6909251163692	1.5166829900576	1.6909251163692	1.53880159962459	1.28466224112732	2.03729950310675	1.6909251163692	1.44418450000357	1.20114325470375	2.00726725667646	1.6909251163692	1.61372588884974	1.23049225440942	1.34578057373598	1.08445564608516	1.72608772580537	1.44094285785832	1.66642385106191	1.61931026082305	1.45775157901193	1.81202524655538	1.22982842570642	1.22003821906684	1.17189117499467	0.981124913978067	1.17912103858145	1.8158985418071	1.79452847485203	1.23106345120198	1.23106345120198	1.62657246217932	1.23106345120198	1.39968903138702	1.5262893230479	1.27911758585451	1.33606010073145	2.29181920434163	1.09289428619922	1.32618567909405	1.31588039117557	1.49031223469645
ADCK4	2.45477038410492	2.47878250760812	2.39290009739641	2.41841497438745	2.48540894410822	2.60817993671724	2.2614086833886	2.43613353144839	1.28707383297618	2.3602120641882	1.28707383297618	2.49813445030168	2.48978366949037	2.16617688219209	1.28707383297618	2.48219152276435	2.30302711707279	2.22373340518601	1.28707383297618	2.26402132628438	2.24686303597776	2.38149929791566	2.13115779093353	2.40690676625432	1.64139247235461	1.94829447131722	1.88419386675646	2.71219165314004	1.82163898538475	2.78213283531432	2.89744557218036	2.24593776707377	2.09930235701526	1.47528307213295	2.53817159009467	2.53542000673541	2.04355416926863	1.6412856930857	2.80086099858306	2.50814145501284	1.53997510532968	2.27329501692308	2.22714488512831	1.51086317605434	2.46180701052288	2.29595655275041	2.8560600862909	1.5764640645083	1.89597997829103
ADCY1	3.25969786956929	3.2380893131911	3.20731283877106	2.52493104887703	2.87191593645984	2.54674138294636	2.8388623470301	3.05371637111096	1.15700038162964	2.50905765966355	1.15700038162964	2.83607477873905	2.13345386413239	2.8469132136533	1.15700038162964	3.25130480316269	2.27365646781179	1.86248287076516	1.15700038162964	2.95763666593625	2.79388806052456	2.04849913084397	3.26333935598898	1.98294162224655	3.33482934963632	2.0186875707489	1.99027637935873	2.30649316677128	2.56753299523409	2.55296691434322	2.75957037951639	2.05957940002053	2.22928426161518	2.73007256799452	2.44163793047005	2.37686721960607	1.78461900096379	2.59756139218298	2.27166876846201	3.14879191923412	1.55361250360938	3.18068311654435	2.74119395304524	2.01973045527739	2.70670522621122	2.68287152980424	1.7764304029573	1.87726540923443	3.03065750304337
ADCY2	4.20505788065188	3.17959412215389	3.40787032029744	3.12417210351872	3.25187836289332	3.22286976387448	3.04973790602823	3.30519729031968	4.45257121225358	3.3196236758651	4.45257121225358	3.32071798627682	2.90495267141644	3.42626856054918	4.45257121225358	3.21918378897592	2.87177421077524	3.1513131106786	4.45257121225358	3.21172513792564	3.35132821520231	3.02690735711749	3.32173262526669	2.90842423645917	4.0305546351527	4.04222115331634	3.87088721217751	4.13044263533266	3.85869330571386	2.88703982742677	2.97031550625644	3.0380525049251	2.94888041164953	3.02545341989193	3.06790120634604	2.49837404913217	3.16552802604145	4.2501662449154	2.78189566495168	3.6971552826875	3.97426256209594	3.62000396606969	3.47388811542973	3.38602304304821	3.30456363717968	3.20060594232079	2.39115185712872	3.58996709816688	2.05059166130339
ADCY3	4.94572189609622	4.80591746568532	5.12694968323503	5.35996508664314	5.40059211795131	5.28742970475522	5.50530169319505	5.0834813820758	6.13331134550877	5.05397283393164	6.13331134550877	5.16743717715847	5.28501306160078	4.96104695024634	6.13331134550877	5.01269142040545	5.29553129342877	5.36596639709486	6.13331134550877	4.65736668765074	4.86140763428382	5.31559580702563	4.945472894039	5.59039183098287	5.39083092133145	5.56752903085052	5.1767958020245	4.94385259976573	5.55681883691584	5.58043209229218	5.95077155285128	5.18589775918472	4.96378529327969	5.03235685288982	5.12344674090304	5.18036232940587	5.86262632819551	5.31890853793211	5.1443620038864	4.90103077275815	5.84155613222483	4.23132482094355	5.88863060785442	5.10879196076284	5.81613510929071	5.46320513915942	4.48488610432975	4.75820300810322	4.8299380511144
ADCY6	1.46512868734667	1.74498746377868	1.28104429265716	1.31947701611509	1.46065028410263	1.49994859961893	1.66494745253792	1.11199111119276	2.13119523526068	1.2396975546249	2.13119523526068	1.28607650039193	1.67914686886059	1.65052346195325	2.13119523526068	1.43834657135441	1.49444653020008	1.62203741600226	2.13119523526068	1.34515152312587	1.25315238735077	1.38218883369375	1.2918794557152	1.32640284274833	1.86930814226643	1.59163319692212	1.02684657143119	1.56169662008268	1.76122628993362	1.03131437725311	1.76122628993362	1.94045331296435	1.6184348253793	1.82241017353608	1.05008632060746	1.29723539115321	1.4158587394516	2.43735403775633	1.501240462595	1.27120456054669	1.72761438511509	1.40030191275077	1.29221783254521	1.6811246853637	1.49671230280986	1.91537244587837	1.43479861632462	1.20355111424653	1.73246095395593
ADCY7	5.15299015289062	4.92768526796704	5.56859760154236	5.74358473807194	5.88728768595575	4.97855969629196	5.39749743675027	5.96853603947895	6.20743003207905	5.40802541654287	6.20743003207905	5.18437344279882	5.73334305081524	5.34116020426799	6.20743003207905	5.5023649244857	5.72189624326851	5.38123137151579	6.20743003207905	4.96432704214585	5.47480376227908	5.30947104626588	5.34123116566578	5.37450594386676	4.69741930637793	5.12002815953795	5.45496188151287	5.27785783912805	5.74157124018404	5.85080681773894	5.54548887804487	6.19632539362251	6.15249045846085	6.10667265666692	4.77969583685271	5.57856632801561	5.47649932645679	5.47649932645679	5.47649932645679	5.47649932645679	5.47649932645679	5.81235590124002	5.53116695083422	5.42736928197909	5.57883913875873	5.57883913875873	6.347828155765	6.4212493837246	5.71688010045509
ADCY8	0.472646367328261	0.301233010993849	0.223771074436435	0.595349313661821	0.329234209384454	0.398355396257398	0.0590782833294771	0.130685655204523	1.53279760274054	0.185542895432346	1.53279760274054	0.268855540926157	1.04227731180171	0.494698920834806	1.53279760274054	0.564935189442564	0.011015638651753	0.0758392110654196	1.53279760274054	0.182409716256311	0.0788466929228006	0.100028618989093	0.0579616592962754	0.230028178998175	0.893085899656274	0.49237841464431	0.534669804967199	0.120868220376527	-0.841700911876645	1.03908032624073	0.913918327720532	0.915414568447711	0.444628934812638	0.43226169462804	0.523739673438413	0.373501946947838	1.08075380570566	0.483452047098508	0.589584090537152	1.06880546107483	0.166815326981255	0.2269903840517	0.00285493450004431	-0.234695893893379	0.712458483298265	0.476590537766572	0.366418233191799	0.709528892458544	0.658955648932807
ADCY9	1.02030989169381	0.901345634151053	0.984866792129574	1.38703760532848	1.31494120150051	1.10639502893181	1.33489984549258	1.23376582903873	2.17230715190083	1.19550162227282	2.17230715190083	1.29701200265467	1.43868625428382	1.0488802939263	2.17230715190083	1.38716657486416	1.34179687669897	1.29529159771656	2.17230715190083	0.837542214805516	1.19662098050696	1.62018126952765	1.12887222895068	1.2717647965709	1.21990825962975	1.41468599298923	0.766374684339459	1.53233641367756	1.4119900709542	1.87274182186724	1.25922083640277	1.4949344459489	1.47774949923607	1.12937699498619	1.57069799557285	1.45245171545458	1.76641645799014	1.19784829240609	1.19784829240609	1.19784829240609	1.42286175125137	1.51072613958643	1.24877565220756	0.916831477025784	0.609880265856765	1.13647798979284	0.882469204978778	1.44245859765507	1.67181507889598
ADCYAP1	0.503667837031537	0.76207763371805	0.637953856710915	0.721802446667605	0.669951293599988	0.596324411894394	0.518697762087222	0.445127514266253	1.77483590720319	0.579772451189436	1.77483590720319	0.689264156180371	0.753707145570605	0.48818484089886	1.77483590720319	0.854635099282816	0.82965814031646	0.666698384851889	1.77483590720319	0.695488220100564	0.801736219349652	0.639000167729345	0.784610132639316	0.639466689353936	0.628558513794838	1.13762571831691	0.111360810400986	0.966878049706597	0.710294241542715	0.620700523289018	1.07289019722319	0.807850638266868	1.24421804493523	1.48275796337767	0.575911655609852	1.08658101041161	0.759765766873855	0.759765766873855	0.759765766873855	0.759765766873855	0.759765766873855	1.08856960185363	0.813285411549962	0.384533473685596	0.626042683387954	1.08482398571227	-0.194382369157928	0.517041975329052	0.633874607215263
ADD1	3.56607081033051	3.58265559442769	3.45251403395995	3.41046317982439	3.50561502715332	3.45378119317599	3.51869517442627	3.61102224617282	2.04126413259883	3.36017100302931	2.04126413259883	3.38806606088484	3.36501062560194	3.26142355152689	2.04126413259883	3.24237546736678	3.49799292083614	3.22458257303465	2.04126413259883	3.42396305363868	3.59939039485524	3.38189225052303	3.67479195392448	3.37337882377491	3.24490148015521	3.47897311642026	3.04292941148808	3.34778236951583	3.29402970085977	3.04292941148808	3.41113118504022	3.44534319601047	3.14310463707732	2.83710641865436	3.04439075930043	3.89188585389987	2.9986953925709	3.48456984735278	4.0493903276203	2.23304622296099	2.87324494169969	3.34371043235161	2.79521595167363	3.7980185892007	3.66088257504012	2.44531628691557	3.75880677780366	2.94236998515157	2.639310622335
ADD2	2.5432105762031	2.491393180096	2.2664718806198	2.27719378153761	2.04668336679578	2.39781485936327	2.3144197000047	2.16021596062587	1.7998914558455	2.03288523848375	1.7998914558455	2.27688505179913	2.27368828450701	2.54902355127911	1.7998914558455	2.25818291764112	2.20308880430962	2.39183460442895	1.7998914558455	2.46293223420437	2.01753731148449	2.19149606412947	2.35078461920111	2.28844335200846	2.64856026311776	2.17194875142914	1.64980972781015	2.22828697148178	1.87966519950304	2.64663130243039	2.38043584971342	2.11224803533244	2.31434397852949	2.03759759337327	2.22980073993278	1.99950341105092	2.71649922734684	2.08104335607957	1.84651579168	2.4237030635136	2.37099052368943	2.18501338915787	2.12240596868589	2.03864123038975	2.05973297947794	2.21277752227631	1.97345368194072	2.06238914729138	2.1357899975901
ADD3	2.27352475987622	2.08068321618513	2.16118661830008	2.39913281248802	2.29214068914721	2.02324260414706	2.38030704357509	2.38070389056632	3.24308393282717	2.31048045640239	3.24308393282717	2.20228039605539	2.45768242159748	2.25797488133202	3.24308393282717	2.03273975063591	2.45703985564729	2.29350627769787	3.24308393282717	2.15951551192877	2.02822439295209	2.20167370942221	2.25656906445623	2.34411677247859	2.37447423591482	2.38688304058411	2.18420131198911	2.17861597418897	1.89246469350112	2.31436208697284	2.77397230230097	2.73637739749875	2.79140732140512	2.667857762593	2.28826114702782	2.53479044814417	2.51069608922369	3.00757910202263	2.12908814224647	2.94073761217432	2.73832332650083	1.76750544756783	1.67162569533515	2.37259525044436	2.00126400972189	2.759349126046	2.98615469841593	2.07157463986253	2.84249065464348
ADH1A	3.97822985053603	4.21122360890956	4.2880595657654	3.83926568443436	3.90497083815058	3.91651426828855	4.05773775706525	3.75534292216817	4.84488071413757	3.8239655765936	4.84488071413757	3.819846900972	4.68687368548922	4.18902782043375	4.84488071413757	3.69322737019221	4.74787160053404	4.05416207832186	4.84488071413757	3.95104456627033	4.31388039633716	3.8596590776781	4.28269541478681	4.10741754137612	4.53901181787018	4.6735653559409	4.33585612530486	3.75987051867565	4.75309406941118	3.71234554765665	4.25957841478863	4.61433941490203	4.40126465943426	3.01178183282698	4.08496218130181	4.84440799627385	4.2853941633331	4.43971493123074	4.36327256876801	4.36883633775834	3.92944308934627	4.1379664017019	3.19412715823812	3.81335452025085	2.95575038664002	4.47371396235619	3.92483624368056	4.2250836596827	3.7421190266214
ADH1B	1.80187710117288	1.97715499367397	2.13751100008811	1.99686550197668	1.96382195217776	1.66715130591826	2.1235358703896	1.74572446945481	3.65824473281432	1.99147896844562	3.65824473281432	1.60007174970407	2.30372577572183	2.13344139479166	3.65824473281432	2.26277075479917	2.21429119134918	2.21221563933107	3.65824473281432	2.21242662204997	1.94828082800247	1.99188493880366	1.93485333936855	1.9262868316446	2.74339686490344	2.22646540525449	2.09776667644266	3.30463276973915	1.91313571043053	1.25853749380804	2.62484672199934	2.38554673117036	1.9410152755896	1.69093587242188	2.91167001031069	2.15642813781766	2.01950825795657	3.68319020241794	2.01950825795657	2.01950825795657	2.01950825795657	2.25648624129859	2.05808134049165	2.95059009391098	2.93262264562579	2.39149918299409	2.48543193983018	2.34971275597403	3.63610416327088
ADH1C	3.29893882532431	3.62965068484082	3.65206078190916	3.06599594317541	3.28267206315001	3.55721081278627	3.68376323777532	3.12336978956158	3.41912337632357	3.4681126042807	3.41912337632357	3.44666912063674	4.32871482350988	3.2648992460652	3.41912337632357	3.06772106061835	4.4290810610277	3.2537914065298	3.41912337632357	3.54547864503343	4.15917137653	3.10452493520866	4.11273696535743	3.81644941367262	3.65050862688534	3.40961722851946	4.20114569046103	2.75000144244493	4.04128985039748	2.89595530311082	4.2598674418098	3.71872473249799	3.30528742051645	3.77996473684924	2.82991462308129	3.54828485796123	4.20914339840886	3.46625626011555	3.56387617060928	2.99069301012369	3.40089636467334	3.39696474505432	3.76016976013949	4.63200156353729	3.14080315796498	3.70517735379126	3.57397994938769	2.6800875092831	3.99197629778842
ADH5	1.14990467580021	1.39319767824925	1.27368361426388	1.43191075310104	1.36424936222723	1.34462128033201	1.78205330089171	1.56371282034984	1.99937265595184	1.2243374296659	1.99937265595184	1.30186904310166	1.41750460441266	1.27009489044242	1.99937265595184	1.35688661382122	1.61029230685201	1.48234508686104	1.99937265595184	1.38615723489395	1.29608233682433	1.50677127574962	1.49337935304648	1.67372824894181	1.99487457785727	1.83320697539598	1.75202115047397	1.43164079857613	1.32354022441274	1.25992009280716	1.3554138443169	1.28430093177313	1.52198419174105	1.52350123639454	1.41333886813734	1.46314261449394	1.46314261449394	1.46314261449394	1.46314261449394	1.46314261449394	1.46314261449394	1.78687890529619	1.5158374112367	1.71685696861535	1.14876513382972	1.74817961211547	1.69779155164706	1.28316944072316	1.22462917640547
ADH6	4.19547314597616	4.17670969494524	4.27259438948109	4.35183149508192	4.21208143531668	4.14401313411264	4.1443745500262	4.10312962561475	5.43879301312433	4.12695360121401	5.43879301312433	3.99036786058324	4.12213378666188	4.27377267553715	5.43879301312433	4.20524400765486	4.2529979274028	4.12634235216408	5.43879301312433	4.48734983065536	4.27734332440745	4.27564572228142	4.23680719625367	4.18524261939768	4.16547720820454	4.58115596895575	4.89869533046438	4.74453122509829	5.05314052921545	4.45403847183458	4.6321160626866	3.99465955264371	3.77356398905244	4.09821369814446	4.15301622338061	4.27333885294596	4.20303799239468	4.26716875562004	3.75851760290946	4.82467928224764	4.41621834890078	4.82685898283287	4.69191614693923	4.60734461598464	3.67869669914813	4.47690113494246	3.64010902718391	4.36488444251883	4.33786875075112
ADH7	2.58591281697242	2.9393429810287	2.35256636933714	2.51560878739542	2.65644310190855	2.82128328541731	2.70270092238715	2.4502806218018	3.04295039633587	2.56620229196528	3.04295039633587	2.67242830611883	3.29498308115091	3.18933585977653	3.04295039633587	2.64044386635818	3.03060983271687	2.83010899834096	3.04295039633587	2.75576745064984	2.97197987810406	2.37616708338734	2.85533208609035	2.84085700485847	3.40972668073778	2.01946301491304	1.2726833472464	2.75044818273264	3.20271370997381	3.13261293842051	3.32613934243164	3.10757797569757	2.94840557177646	2.98982459980976	2.57252215335502	2.98292796456467	2.43596712414988	2.34918400154898	2.58749519150598	2.85939078225213	3.00140575996151	3.46640651414624	2.68269874883957	2.03566123975695	3.77395061820544	2.82071285053877	2.55621123444623	2.75082957713073	3.22496168981696
ADI1	1.57406468272733	1.82873853619635	1.68283703949993	1.67599191398958	1.57201700915489	1.62302024695266	1.81807224893433	1.58725807177825	2.12245924245501	1.75255224171955	2.12245924245501	1.45824591983781	1.48029724046486	1.43671761181052	2.12245924245501	1.05664039333949	1.63932873074556	1.45073672681441	2.12245924245501	1.30524967798115	1.38348285358705	1.33263414223921	1.31589615415984	1.48817571208143	1.84559182253169	1.90204404767911	1.76015040112007	1.87160790962435	1.79544877947872	1.26592949931676	1.16706271816752	1.16320277370498	1.49570459264138	1.86253995735875	1.79075973000036	1.61849593238038	1.49123696571638	1.45325801768024	1.78895100169484	1.68062309743254	1.61112182198069	1.92244006588161	1.56389816714708	1.53436112514619	1.979282415416	1.27377995948409	1.36302208963438	2.05134963625136	1.96349465781889
ADIPOQ	5.36196108499535	4.89750846419247	5.73726993700668	4.51503065748501	4.72402177107034	4.70986624494059	4.75464492610644	4.93548439327588	4.6297066469381	4.58723288810543	4.6297066469381	4.82108126067219	4.56726981934925	4.56726981934925	4.6297066469381	4.34697668784354	4.6875307576832	4.1946924080094	4.6297066469381	4.79905596856993	4.50912546082826	4.07314329812849	5.20437189357317	4.51475349236955	5.1025840165951	4.87612293856699	4.8628952784246	5.36983007669543	4.13783072178288	5.0079179668322	4.36881369896326	3.96980641432917	5.11107863427805	5.06963213918436	3.82812769504741	4.91427563454083	4.54146184433803	4.44522671068589	4.66693318785264	4.86063827824132	4.39101464774569	5.09857117035898	4.77746360633306	4.29014819436331	4.43516881729638	4.41434830765164	4.97801606848908	4.88634373560028	3.95375827613471
ADIPOR1	1.74707334698879	1.69577278736067	1.96065883419471	2.02487509991646	2.21299697044104	1.95679214196788	2.17984214134712	2.29166856742882	1.78240936935567	2.22323855432238	1.78240936935567	1.87025511364366	2.34122071571389	1.55041544053989	1.78240936935567	1.9098408333319	2.34814107852287	2.40280917933405	1.78240936935567	1.89851107252136	1.99535121442621	2.57392189039916	1.95346539013603	2.0804958740494	2.2213304787095	2.28451914199923	1.94999722607523	2.00651350932274	1.93829505496143	2.03472114898746	1.91763210190409	2.19005089159721	1.83272555574605	1.90346196636794	1.89686712468707	2.441527698135	2.14698334766589	2.19526307181706	1.84741129991386	1.78260546157487	1.96979871253486	1.73625891957069	2.02447797127369	1.759683655534	2.05964081042167	2.24906480961009	1.67912854752788	1.91287761779818	1.96381987632366
ADK	2.08450611962344	2.21549089054568	1.99969302712248	1.82994224622659	1.88869922240182	1.96904577459675	1.87313474782606	1.85306813411743	1.35615300985911	1.82035392470787	1.35615300985911	1.96875987151863	1.88296558635268	1.90436048128806	1.35615300985911	1.97368363425698	1.92089836128543	1.83242971425256	1.35615300985911	2.09298865258321	1.737526579267	1.70066176913967	2.06774908434829	1.86760358010462	2.14837377655169	1.47700432373245	1.89618871607319	1.98524664657623	1.68174632027189	1.99042284545521	1.47036135431158	1.83085955191967	1.94064398107861	1.84639719153161	1.88446269041563	1.53670630519714	1.61371036321883	1.80136330858602	1.96105716597575	1.70744067587179	1.70623532106916	2.12803458661623	2.18667543320605	2.35482764702635	1.82830789304514	1.8409582696505	1.52448527887684	2.05522977175974	1.78006868534797
ADM	3.6908938658263	3.86317390239713	3.52082084724621	3.70067386587869	3.47327522237896	3.55545860006662	3.42227279495135	3.62067401114136	0.951123559765725	3.30171671092049	0.951123559765725	3.50026496058928	3.84493871941041	3.63957160268712	0.951123559765725	3.64613884543773	3.54900731670905	3.5172791593785	0.951123559765725	3.35458888882309	3.26483707650096	3.28330645198739	3.25982884336812	3.4066880041053	3.94063126150832	4.32847040294074	4.32522845464006	3.88377026044128	4.21961582346353	2.67257465513873	2.28512133135528	2.07654339010208	2.2805059202265	2.02469861849898	1.97200480805719	1.79871422164337	3.50915638970031	3.14533099979087	2.16186294403838	3.39718766812585	3.66210873449853	3.37137872806955	3.74317375759347	3.2265628744535	2.35489647201618	3.48558247228764	3.0626743623201	6.02358064538949	2.815383623877
ADNP	2.0571633107394	1.96794196646548	2.03929162624589	2.46936387891185	2.44688489513164	2.3554730597232	2.2887380591325	2.4292514874982	1.52348386337097	2.30333642676058	1.52348386337097	2.35335064769157	2.35316665011622	2.21570114158615	1.52348386337097	2.26767309671884	2.42859921609359	2.18883565560965	1.52348386337097	2.27178820249148	2.21743255877017	2.10913894582359	2.22010880350361	2.46994163129845	1.90293112710628	2.46524498238043	2.51793384565472	1.85479068359967	2.67174402269326	1.80546577208816	1.99895445300014	1.87775354911178	2.2211060070539	2.1448499099266	2.19449344568002	1.84041559434593	2.31861795712117	2.31626730769318	1.92705194359021	2.29376573788997	2.57356417596342	1.46712921946288	2.43798925305975	2.12344787736995	2.75591619428355	3.03745106473327	2.54631901360043	1.73819771230994	1.71256544691736
ADORA1	4.20991405892184	4.40022880575654	4.04374935504454	3.74698169406625	4.12805867964943	4.10161045550652	3.98729277197566	3.89134073740169	3.54968660139068	3.73615080571066	3.54968660139068	4.02122823545469	4.2200281681943	4.12826328509674	3.54968660139068	4.40332956830953	4.10394427764091	3.85049356990926	3.54968660139068	4.48654590381529	3.83187447420474	3.73507629710354	4.2277160528723	3.68044532263865	3.28239801835953	4.25269427506946	4.07402113070521	3.93380633283322	4.24058168614401	4.02351109966576	4.15314053203691	3.92846243503745	4.07536656378866	3.86259711832683	3.7746105931962	4.10824956234148	3.97785626994086	3.70791756195101	4.41120924397421	3.69225768145194	3.70846105400175	3.73084797493804	4.33934450441376	3.7180494042029	3.89652978057264	3.5244764248444	2.72032074013682	3.80352807803894	3.53067421768769
ADORA2B	1.97247855531784	1.88484299168549	1.69260126722505	2.07245625776558	2.05090409956568	1.80941262653005	1.71010461861425	1.84787222679243	3.13664026280132	1.74751934533521	3.13664026280132	1.84806794517571	1.60995558441885	1.5863593259156	3.13664026280132	1.65705118018123	1.74626499684682	1.7962450938938	3.13664026280132	1.93213555642785	1.60175354597314	2.70340605338787	1.62754585227858	2.14073008331508	2.78970173138939	1.84597632687641	2.19135677814399	1.92389529392969	2.05928614448692	2.58321929234307	1.78954919197477	1.95667975822443	1.8738768592148	2.16998178646977	1.58123430477417	2.01624632870801	2.01624632870801	2.01624632870801	2.01624632870801	2.01624632870801	2.01624632870801	2.35332017082372	2.07111208859415	2.11149302730623	1.8785221236978	1.75707540422297	2.42056727496101	0.989750175675228	3.03425718066816
ADORA3	4.22861887425283	4.5719338205507	4.32129673404901	4.18970096874316	4.8534821962282	4.45591318299272	4.49135860916592	4.21731029100869	3.9202963138133	4.27349226851698	3.9202963138133	4.46522291253995	5.0392050776142	4.90941400587031	3.9202963138133	4.29371479334097	4.70961575931724	4.9871153983347	3.9202963138133	4.57929448105101	4.82508254264415	4.41897919578495	4.71053553072572	4.56056674034283	4.51489341183931	4.3771172602192	4.50188001500542	4.3310293615546	4.15473122227174	4.33342446067883	5.39423577238597	4.45595587741112	4.04946126922465	4.79092952061601	4.02018916484842	3.98436427960748	4.25096142121598	4.11949699124917	4.32138968533435	4.84450211857582	4.66323711654748	4.6926332615708	4.64747385785753	3.72168695941227	4.56520205251177	4.41975609052973	3.8616184884627	4.02102416311603	4.39191025444497
ADPRH	0.583766091818587	0.72522172428799	0.658757754883051	0.68083425432889	0.806653716631251	0.698556835742235	0.740754002803204	0.818336285222377	1.75675812273176	0.791959243271591	1.75675812273176	0.756554112090557	0.9516349933218	0.737578158914354	1.75675812273176	0.942475371541534	0.80813584065501	0.749568589923276	1.75675812273176	0.84082835127552	0.742176079358475	0.872943262437254	0.758455615259301	0.657412882215835	1.06317753509512	1.07252989539484	0.319819621879477	0.956160870088998	0.723870985643886	1.26983850403677	0.411005134801782	1.19213555354608	1.84253849876498	0.548786113814395	0.818433494181388	0.810976471829512	0.499312913648615	0.560701742679891	0.829804945710654	1.0163150292112	0.66638742665904	1.62089337431929	1.5093122396108	1.33886298291755	1.27065626960445	1.48717740521429	0.848157123006822	0.748281184144744	1.53031184755672
ADRA1A	2.95530536628808	2.98835099441158	2.82711594996798	3.01984021242921	2.79978218252348	2.98230551941852	2.78321518340371	2.78134022985629	1.22714965249231	2.84371377587242	1.22714965249231	2.89124251247219	3.01000783819972	2.94471807835407	1.22714965249231	2.85453603240956	2.85077516468017	2.93369167999847	1.22714965249231	2.87749034131236	2.91970317015619	2.74163875640333	2.72020044026649	2.9201874931953	3.18418232976893	1.93831729210782	2.53668637064004	1.76127749601148	3.16409654367839	1.94611055550586	3.30687530201238	3.09377352985953	2.6791263920798	2.17032274346747	2.82338124079799	2.08946748812649	2.81124754501275	2.60239428056556	2.02672472487834	3.02839419129803	2.22594522569353	3.33606072382132	2.75679565539709	1.9373780000455	2.13036144172088	1.39554995554464	3.25961131707363	2.41375013976835	2.55644335696789
ADRA1B	4.12542258904609	4.56086956650949	4.29632224350354	4.1276626693143	4.00181372851289	4.37190814011363	3.97833124647937	3.65548500571109	3.03203988372615	4.1855202012817	3.03203988372615	4.27018955234087	4.2377941082254	4.62977026796822	3.03203988372615	4.29026502857112	4.08555389617117	4.75683349329556	3.03203988372615	4.38964313501504	3.95735405506292	4.08163257172704	3.71829344658416	4.3766421448411	3.17461675610992	3.15989994678352	4.17081719119616	3.92310868249474	4.53652325939917	3.62218049213608	3.67018205772374	4.89129137397499	3.77427279047075	4.39789878151704	4.65698903350935	3.99854413893826	4.01216099371578	3.84169657026452	4.62220239692797	4.03704659132691	4.24366809834435	3.83076934604892	3.47546791441498	5.28965033710979	4.43781336952273	4.63885548989146	3.94589331409138	3.75106259215414	4.18833850131055
ADRA1D	2.89932193178796	2.82963047287477	2.8498311398139	2.715370090423	2.51845458117809	2.86667788091838	2.74804516333385	2.58746355518307	3.78806707442658	2.72355725028947	3.78806707442658	2.75138224863182	2.61903601611234	2.6961355384838	3.78806707442658	2.737381558229	2.76304742249808	2.81783589277915	3.78806707442658	2.96323442758224	2.57775720163779	2.72251579604642	2.68395096701206	2.58185211108708	2.51534591986185	3.02217260600712	2.55126693150366	3.60479998329366	2.85228165532843	3.3412776576003	2.95299012956476	2.56268945980157	2.83754145503871	2.87407281014206	2.87221202889448	3.7375456367641	3.14743038676629	2.54817699309566	3.30313043286669	2.8626214757964	2.25887252741879	2.65487627423148	2.79201661912496	2.72154946917414	2.22177391402345	2.83635450922611	2.66555672101202	2.85595102716621	3.49753342111417
ADRA2A	2.40679384547549	2.65500813216919	2.34037449327876	2.21674755134465	2.33112625982605	2.44489630795139	2.3799374164226	2.35513957232894	0.78241956586201	2.29640668460207	0.78241956586201	2.3451627294753	2.03074224327946	2.19381702211166	0.78241956586201	2.38666185713394	2.29854874761281	2.08950592873407	0.78241956586201	2.51715750281985	2.23801176141378	2.21578957991873	2.35492723010086	2.18341792620142	1.14242546488215	1.98237531607243	1.18185595473934	1.99827888186633	1.80583425921185	2.56619872444606	2.2744591684841	2.65300294069161	2.52504593840074	1.99723052766486	2.50494814186136	1.23125762778179	1.52765114288533	2.60025791325395	1.54661578732804	2.63485889367423	1.61416354031919	3.10409692545069	2.30040119186365	2.50643154524286	1.64694702908081	2.11422224523886	2.58099522505381	2.11468833519133	3.38266328743136
ADRA2B	3.74223202338562	4.25040886902098	3.99023260198015	3.63538986815489	3.77876039302966	3.88486822446872	3.81363620806616	3.53481620340867	3.19505645417827	3.97949164918365	3.19505645417827	3.66232768213255	3.58804880893186	4.04509037170302	3.19505645417827	3.62318287638532	3.42848924870673	3.96040966504124	3.19505645417827	4.02781485017423	3.03372956049362	3.68972461151815	3.20608304979959	3.87534288405915	3.1713419769682	3.04466111931472	2.99159219314851	4.14887774203454	3.76600466498633	3.92630330539433	4.14822827245051	3.94126665432007	3.69887196577787	3.48003164308148	3.77901288187235	3.95843649533966	3.72045529622838	2.87412312169338	3.82176986338384	3.68318033806408	2.94969542850126	4.06109848655999	4.01073493210367	3.75944068565673	3.81221196375678	4.12001978115809	3.65926615501042	3.68379413039525	4.05859706867067
ADRA2C	2.64088469973605	2.84688883946218	2.70558313820241	2.79256311250703	2.58813283008306	2.99286256812456	2.67273226841252	2.5628475353558	0.871711969713385	2.84190568948764	0.871711969713385	2.71096392195157	2.88148122229585	2.95265591239374	0.871711969713385	2.91813814075398	2.62341163590071	2.74271230162907	0.871711969713385	2.84281419049586	2.77112336649185	2.69079081067538	2.4645652818417	2.69548517144055	3.40641149400645	1.90622097509849	3.27718615085518	2.94510158851436	1.39606934953104	1.9704387146666	1.55807464768823	2.94613738746136	1.41770683648845	2.91991210701659	2.94044139082563	1.34212716772697	1.67809044235757	2.6929852097002	2.19205489622042	3.20276693802699	2.21914379638807	3.47829789623311	2.72524785779752	2.21038860457039	2.17043823159697	1.4816755494838	3.11073808680532	1.36816762707746	0.998184384545095
ADRB1	2.04054582733046	2.48189343012431	1.83344831972015	1.5614797387555	1.73387183922549	2.05019143526779	1.94263284528396	1.68753133366508	1.5221312928014	1.77753330736575	1.5221312928014	1.84651885631729	2.43259619022539	1.57084899130548	1.5221312928014	1.21444444878646	2.03203381309368	1.970354242004	1.5221312928014	2.14590564799449	2.81540608754699	1.34413293425489	2.45029769185726	1.46800051668576	1.87684267182663	1.63737562025146	1.49706615938874	2.13430213916889	3.39773695188457	1.67560785206595	1.71307149720937	1.60881293550297	1.44524657051439	1.52644753208843	1.78686297495864	1.0899608036658	1.33067770527891	1.82497910725589	2.0286903891291	1.55606093657422	2.14619874778641	2.54022907860285	2.29310989445507	1.4090475159692	1.35559231772917	1.84784679781393	1.28494637056453	3.39117842887901	1.15982574757369
ADRB2	2.80664855340727	2.83905327610744	2.68207668041037	2.91500099124554	2.73829458535446	2.84141902301844	2.82964492465074	2.75527892713558	1.65511851266591	2.87808195356796	1.65511851266591	2.87149487823405	2.84593880161459	2.81057006575224	1.65511851266591	2.70353367707607	2.79411296317877	2.87815571242084	1.65511851266591	2.73749143340084	3.02287536244475	2.75699382046513	2.76289794345752	2.7684564925651	2.05308174643419	2.91257543066333	2.92274401433548	2.67266142137329	2.89884742645354	2.26084349520754	2.57312067202889	2.3042058954061	2.83422192856813	2.38920093582259	2.99861202708955	2.74548189701444	2.37576104225604	2.63820636392081	2.60524269419215	2.54530045378114	2.4022010886553	2.9225262427848	2.71486828742118	2.12881392293752	2.34170692822358	2.9946169240816	2.6450339850782	3.25620713569942	2.08125438271019
ADRB3	1.13452891969909	1.24238417816949	1.15649454213946	1.41028879658705	0.986847994906685	1.28980816240819	1.28832713433968	1.25068193213053	1.96902384377919	1.28250516193244	1.96902384377919	1.04460475893071	1.22456410206181	1.87459553692839	1.96902384377919	2.04947120125462	0.924000890782129	1.73845419665179	1.96902384377919	1.2116534008559	0.816950538870704	1.11063041130124	0.784386795034545	1.47332352720604	2.32463331852942	1.13031974056476	1.20659052959567	1.57239449460527	2.17583848764497	1.49344473937002	1.05969285672934	0.990874149164277	0.903030136589238	1.04582401601992	1.25048707255286	1.10598631414281	1.94115308327137	1.34507528391736	0.757723443678582	0.795731731699517	1.71257040916973	1.534504578644	1.90175385575263	0.971724091706627	0.474632703563269	1.20702704105196	1.42368795517503	1.36362181120708	1.71453723875139
ADRBK1	2.22097747146479	2.13839483761006	2.60072519403354	2.56523458150132	2.61230828756413	2.05375827820269	2.54611257821405	2.40237703651469	2.84387160463565	2.24186646123598	2.84387160463565	2.66116206243922	2.09057282236502	1.92256171215948	2.84387160463565	1.87297619905142	2.38920138754499	1.91901204039761	2.84387160463565	1.34103477342048	1.75887387539956	1.87008936525981	2.00636797979356	2.20851611762358	1.97086956789338	2.41223725050345	2.24338030251398	1.85579849582116	1.88319679194132	2.33697210254218	2.87037077697599	2.72973327675569	2.28592871368566	2.08308919750809	2.46700992570546	1.9745192572894	2.42567535641511	2.38014089856256	2.18137638792277	2.83642937805641	2.27328533653914	2.31472998964602	1.89046533048615	2.64169581540357	2.01343132705612	2.26012776747984	2.37379209951241	3.50172216171428	3.05078071389172
ADRBK2	1.77857112805417	1.65857627820288	1.56654087290401	1.48584159055137	1.82091983149204	1.43622719652396	1.91206884248598	1.64658065794679	1.39567870880525	1.47515873148106	1.39567870880525	1.82895223445504	1.63434692051454	1.90371230095858	1.39567870880525	2.04102612364272	1.66545798926229	1.40332713223813	1.39567870880525	1.64385415394553	1.63664955100852	1.57574765481954	2.03238284415452	1.79634888162431	1.7121848921032	1.47500796655302	1.5998495192984	1.4295170869093	1.91233091425055	1.50698645576027	2.0997969162838	1.42753634018647	1.41878834908183	1.90023944624933	1.63667711809153	1.38249893684738	1.77308403316088	1.87073704529563	1.35329437939831	1.87021694018692	2.02108311520234	1.51035301033697	1.37885892952489	1.30084423172243	1.47411285044165	1.56600676256557	1.77602577253339	1.60134569417538	1.77352149908451
ADRM1	2.09271436255822	2.27055884690182	2.45970974109325	2.63301828494555	2.37752533271395	2.54721495513324	2.48935492047402	2.43431927228168	1.92697968700894	2.57695763829789	1.92697968700894	2.35886181917354	2.27381837422236	2.32806593397973	1.92697968700894	2.12686244395807	2.23140664568478	2.7557723255819	1.92697968700894	2.36366367907541	2.11889453143756	2.66324848702959	1.96799735318199	2.59622954321705	2.32493428727002	2.23024380081775	2.08363302740646	1.96879363851612	2.35873704466557	2.59916517057426	2.6432922915096	2.47931506192661	2.22878709263795	2.30133383285118	2.18472946603779	2.82648773296999	2.5650757450479	2.25588953577492	2.19983550713349	1.91221222210852	2.19379952967034	2.14115056921257	2.48633174810007	1.91299572657513	2.30607789288966	2.0314139908421	2.31459020807362	2.81469698379489	1.88296195704664
ADSL	1.50432214867804	1.41467428251672	1.50900207999617	1.62381521319994	1.90200994864306	1.71949853624047	1.85386338250662	1.82801739818153	1.28797341468442	1.80145878795118	1.28797341468442	1.58468460565591	1.86194453663624	1.56739485939729	1.28797341468442	1.82450981329461	2.07827436181646	1.70728226097899	1.28797341468442	1.47786044611641	1.72239040289083	1.61419889978187	1.72775932409746	1.69729013489447	1.52515225315603	1.62748183297	1.56297630314048	1.58328549159004	1.70320247305259	1.48389838399334	1.87311083145631	1.48144938888751	1.49547415143138	1.76761809400879	1.87980802082581	2.0231302815515	1.39702380853473	1.18255694101466	1.84064801223099	1.67168135958749	1.45312756850919	1.97891238050449	1.60996018799667	1.40135039477491	1.60222141584343	1.72937601433575	1.51064454058364	1.99687443389631	1.41190831033792
ADSS	2.21149926935361	2.16831860198642	1.9802985231878	2.02484053356048	2.26424372532398	1.91671591591967	1.89838430969795	2.1509549045732	2.55544470362758	1.8493769728994	2.55544470362758	2.11424112218155	2.14820187659331	1.86503140606353	2.55544470362758	2.24075499578503	1.99645461023806	2.05298169833363	2.55544470362758	2.01539406723712	1.80339978739687	1.78219985371336	1.96925809209725	2.28788922170233	1.89496182408931	1.99348408597115	2.20294768822224	2.05040900680102	2.40460140945086	1.81343853112388	2.07074631353452	2.10780372829735	2.27408652146563	2.50276488216588	2.07925068249871	1.96443651741572	1.94893248179753	2.29886716103357	1.9563317665787	1.94893248179753	2.72499866134544	2.12376643156936	1.97739033378604	1.88749305428773	1.84737800782099	1.33470710169628	2.19377842211668	2.25246218647555	1.8398868287754
AEBP1	5.22098484789995	5.48583421588086	5.61856695972501	6.22513778140217	5.78695965196355	6.05013133826486	6.12012654535749	6.14816290131803	3.57741279658998	6.02457239124314	3.57741279658998	5.9771369923238	6.24612528828652	5.1578794495393	3.57741279658998	5.13492010098914	6.11221849051939	6.80574171110971	3.57741279658998	5.25317435496251	5.44016765591157	6.39761186263621	4.91087104634848	6.15674202882797	4.52686962117561	4.37928063875154	4.67079623610199	5.06638885384439	5.00201775257799	5.72102823377146	6.13121339351242	5.95447818270496	6.17025605634799	6.2619878350046	6.02032218281697	4.92771893958353	7.22586872716705	4.9989758866637	4.82076433057168	5.34009121504954	5.32289464729662	5.27011632295177	5.60975444960972	5.66423471758111	4.94154674032716	5.85016397831651	6.33396337517137	5.76642902563663	5.68093353054708
AES	3.57234999963719	3.283324888049	3.42122089708659	4.05351533687883	3.77885316556673	3.61387870617341	4.05470409557743	3.67067612399413	3.8197864407548	3.34288906284079	3.8197864407548	3.94603787454036	3.82791418385691	3.30125410442089	3.8197864407548	3.47751651145666	3.7622599877322	3.41921052728746	3.8197864407548	2.93034035048073	3.09505181016197	3.45504897205312	3.41815642444144	3.77602960065784	3.66245937587921	3.62417175446793	4.02019854651737	3.51009298539386	4.01181339891087	3.2142067509865	3.39335975698382	3.15485046432577	3.77285190696845	3.35602748617333	3.94348601627515	3.59073431833294	4.23018386083488	3.37875715869724	3.37875715869724	3.37875715869724	3.76724593209386	3.60377338286989	3.41538321679909	3.74822557157137	4.04880772653013	3.57725547971246	3.93098689134053	3.5339873658548	3.73716935566421
AFF1	1.83322444904399	1.64838415612599	1.91924810569316	2.22827856738804	2.17061464348308	1.99392297884509	2.27498341151133	2.0696324771556	2.43128975120051	2.1288827244204	2.43128975120051	2.16677873632201	1.93832983350715	1.61338264946863	2.43128975120051	2.32983077091516	2.29895553889321	2.05803153243062	2.43128975120051	1.63468798083615	1.82060110515935	2.13779547763289	1.72571971229282	2.04031911649565	1.93684795714708	2.2274921068763	2.54459015531482	2.69435509647366	2.44143856003138	2.01794629636535	1.58475744964499	1.65266089820591	2.0408221316881	1.821518748406	1.87937218632283	1.94506355410508	1.96355780597441	1.75267331947763	2.22022096521451	2.00677206370745	1.61249893942115	2.65485407148437	2.40323562581502	2.13666055501118	1.71345650482827	1.5838863394991	2.39092503151783	2.92487187821636	1.85516227347852
AFF3	5.7393377223149	5.47967931580388	5.590559612706	5.65953256229147	5.55424496921707	5.5607517573929	5.6040781118404	5.36214547976936	4.24745381770292	5.64607127115708	4.24745381770292	5.37626715020829	5.52783352799193	5.45317957527436	4.24745381770292	5.09618175673474	5.43666760535646	5.98680087560496	4.24745381770292	5.70412246734804	5.60926041045062	5.73095799396462	5.36995312811948	5.25650468947747	5.4415964740453	5.26563138330921	5.90190101173838	4.42099083748958	5.01017436680532	5.12108318752964	4.39549052728088	6.60082194863635	5.40015552670705	5.13976758687642	5.71931361052566	5.30166128688407	4.56651066674839	6.00519817331755	5.35251248122222	5.78839961690185	4.9045497569168	5.47971468664467	5.12569872238879	5.62182717555095	4.87573201347287	6.03390961522035	5.14823651760609	6.02389432431805	5.86871755676619
AFF4	0.920428773036351	1.09264437853108	1.217867194388	1.54344973761049	1.62799982994477	1.43783895436895	1.67845750288806	1.51576660879747	1.32109618016419	1.45251390004261	1.32109618016419	1.31132610148735	1.69289823434686	0.9142425436154	1.32109618016419	0.910060146921546	1.77826869604746	1.85399176270757	1.32109618016419	1.00630360079751	1.27715932837736	1.83756826540872	1.04152619671733	1.7146318264111	1.54110049186934	1.4458896468265	1.77289767358501	0.861842580601874	0.527636056810226	1.26768165031099	1.64348435168894	1.18211463732069	1.73708308341679	1.74234060178824	1.47681164376674	1.72393928168847	1.25003491328838	1.25003491328838	1.35709937793379	1.25003491328838	1.31769263375005	1.56437039658309	1.3011995336039	1.06709130992538	0.767414996669364	1.33915002899849	0.454940732108378	1.48584113551707	1.4269678765351
AFG3L2	2.06866494616889	1.98562430493364	1.82026746204282	1.90710844205655	1.78308136302357	1.8140627612019	1.74137588385467	1.89425962620346	2.57938297376406	1.91517876375236	2.57938297376406	1.89631850292238	1.65256563738298	2.013480140395	2.57938297376406	2.04335706511584	1.94242244237071	2.02272727154211	2.57938297376406	1.96932063564556	2.14617782190813	1.68205389109238	2.49881471201824	2.09504275214508	2.31872297051625	2.20234143886703	2.33481355558763	2.33847638826502	2.01568129589033	1.85750564899014	1.94741425653052	1.79180159716953	1.90715494779817	2.01410667597304	1.85124399671474	1.96642863599024	1.94053329747159	2.04547484689727	2.45131280941066	2.31680903855375	2.26765546090414	1.27579701840945	2.14853717906156	2.12166342280676	3.24547471303441	1.73409602601462	2.28400854327347	2.45643728687568	2.63015487022517
AFM	4.56627282917974	4.84335798736247	4.53166357740394	4.70377804873512	4.94035875412117	4.84074622817673	5.06452059238846	4.54114363593634	4.60642231529153	4.87909334034547	4.60642231529153	4.31387774597076	4.94936297369238	5.54112456799238	4.60642231529153	4.83759130876198	4.71093399349884	5.52866095327241	4.60642231529153	5.76574044805188	4.88238290229587	4.69909616056386	4.6374574197575	5.4366159498427	5.09209341277347	5.45892260478923	5.09746679896749	4.25081643671064	5.22508472107556	4.74320926395875	5.24764054296847	3.43487497655263	4.35072990294276	5.26357159969025	5.19336107566084	4.92025264262485	4.9009167106678	4.63684329342937	5.55929457504438	4.22466213762454	4.58617859101743	5.65714670263774	4.25900918080077	4.21840758993431	3.60896873274368	4.93077939779104	6.03899834151155	4.36399778875722	4.85514536537731
AFP	2.63946038756912	3.12555720073295	2.67177715745141	3.19459862984101	2.86463126080929	2.91514578002053	2.94750995618026	3.03413195855254	4.73201014637314	3.10798825542357	4.73201014637314	3.47273930968039	3.2258143218455	3.27037443371917	4.73201014637314	3.03506398385609	3.03632159189524	3.16608509565038	4.73201014637314	2.89282100118046	2.99113893720845	3.07013747349419	2.75119430011149	2.90381746862947	2.02689557611091	3.60395002754383	2.85636596308006	2.58011040983388	3.03221714731728	4.37550458484454	3.39691831370436	3.5190069258731	4.05571699492408	4.17105973084132	2.62331131462797	2.74533152705518	3.435535402644	3.01536830200466	2.47762772354536	4.25077696540653	2.81571694245606	4.53449731213801	3.07917706036071	3.2458701953242	4.56834851989042	2.54826697054918	2.45084966422178	2.99050220105949	3.82220736211714
AGA	0.859608886048434	0.882489751357884	1.02662602065566	1.04044980091599	0.955403073140859	0.742476363892138	1.0898886964121	1.23981855782678	2.03883393082849	0.883811608013092	2.03883393082849	1.12000153780211	0.806771762919702	0.825116074452134	2.03883393082849	0.949496595193899	0.919203136475797	1.0627611390054	2.03883393082849	0.711568223621972	0.763710552674083	0.880999658401105	0.772336486681949	1.18505873410865	0.416562884692764	1.11290738096247	1.24743137593917	1.0078291584642	1.10864358790962	0.787173895501288	0.922795177178755	1.66743529542119	1.5467920213478	1.18644059705278	1.34326873183761	1.08570978703247	1.06764546545359	1.06764546545359	1.06764546545359	1.06764546545359	1.06764546545359	1.40234069408843	1.12212405665502	1.11674660057212	1.54678182909392	0.845376284250349	0.728709386902879	0.713938188549697	2.01025763434568
AGBL2	2.29529971018984	2.33463133717078	2.01938198861781	2.39048060563265	2.24609993862197	2.53635752561318	2.21000244849512	2.1189478655903	2.86549755391117	2.38992764257857	2.86549755391117	2.66273514058592	2.27216045230505	2.38452812099169	2.86549755391117	2.80566137536192	2.47716879400121	1.74410396940247	2.86549755391117	2.32020628136511	2.72528656908978	1.49875565633264	2.55943327793714	1.81444489706308	2.47160314780161	2.15876483898877	0.565170962196456	2.94782176464361	2.54660459994162	2.38170552808841	2.57532087671176	2.65657978245885	2.90626428016362	2.62469444961042	2.32365703653379	2.31830000418658	2.6358372125178	2.79014417750819	2.75966468977301	2.11642837417606	3.01942436144141	1.80320307075176	1.60372497893406	2.76564648039687	2.74624659245684	3.10699986646217	1.75911138523143	2.56642795998398	1.83445217003099
AGER	5.04745857920657	4.82856228737391	4.85194688428039	4.96306011946663	4.81578784510521	4.96948729836453	4.79486311380657	4.9502276563358	4.02022220452328	4.8612915272837	4.02022220452328	4.9606528010547	4.77717112978871	4.88340951782246	4.02022220452328	4.77320819543163	4.59793154985798	4.87026067678301	4.02022220452328	4.93008784877584	4.69164181060379	4.86259973351483	4.77411791876056	4.87753627394795	3.86761062743743	5.17581404044235	4.98037927745102	4.80805150867851	4.79809541668713	3.99499888600052	4.73641588846737	4.80754201274719	5.02171687294593	4.75049766683601	4.83069183416023	5.17436014683371	4.61072409987968	4.80280163338991	4.75178617886939	4.77206155181986	4.68427732006994	4.23990579224767	4.66524737277106	4.45015240214489	5.34729126971887	4.96096450781605	4.57214644884836	4.52762777679114	4.03300665393633
AGGF1	1.65727814770779	1.67478359034696	1.7289633271937	2.11950850768322	1.66467312531991	1.69842446702992	1.4969980014007	1.98399508190752	2.49980952342577	2.19217661062731	2.49980952342577	1.86705300826221	2.00632662340229	2.09737428853371	2.49980952342577	2.19151548856398	1.98388074559531	2.16832089232545	2.49980952342577	1.95987196416582	1.55897289295229	2.40186664101461	1.76424161191189	1.98665524530041	1.44922962778522	1.82379824948323	1.81568713155841	1.98907520580399	1.98453429752587	1.72212925146891	2.22065156817559	2.32988542671599	2.51373053775725	2.02911824816336	2.22614095704225	1.74328198908055	2.5433377268776	2.28388081905529	1.64264542340449	1.82993702935584	2.06898323389225	1.85284062133389	2.33905026895606	2.66318177621611	1.81482849410703	2.44647460687807	2.43532688696426	2.26067854723746	1.9501870251951
AGL	0.994294941324376	0.931903203109581	0.887054052378112	0.983800024414421	1.10314345464072	0.998180157482412	0.876272112800788	1.00198952827239	1.83576955668153	0.794112246057499	1.83576955668153	0.823627991545933	1.13535617218757	1.13405564719993	1.83576955668153	0.921719847074308	0.914476614424466	1.03693193548739	1.83576955668153	0.841111092466074	0.862195361205042	1.01576810347017	0.839608313163607	0.981531355610944	1.3316437319108	0.958320804458476	0.78857032666492	1.32430311631935	0.86313898708643	0.383117867550001	0.95711000201467	1.26775830679126	1.31705842579685	1.36939460677511	1.56903815343478	1.05077865924851	1.05077865924851	1.05077865924851	1.05077865924851	1.05077865924851	1.05077865924851	1.3806120990784	1.10446589347155	1.0790287056209	1.007542796629	0.462873118715931	1.33576867964105	1.53430180956536	1.27396302807242
AGMAT	2.50649538137477	2.54520248075493	2.33758818462134	2.23444899440921	2.64338687084548	2.5962291447529	2.54561004825947	2.33064575456822	3.37759118085425	2.51007390282161	3.37759118085425	2.42863620553222	2.48517290654201	2.78719617880504	3.37759118085425	2.33579744720407	2.33951773126118	2.23668667783388	3.37759118085425	2.57569030212692	2.60765481735593	2.26276410688624	2.46823818138972	2.59368627793112	2.31133141423846	2.6851668474232	2.27343718074601	2.61097165558355	2.03052776040583	2.65019449557985	3.3243168037222	2.76231174119528	2.35093621920588	3.04382293250393	2.77758206914477	2.51060240378837	3.25493148463563	2.71468798055476	2.09799311567142	2.49034054960339	2.30791524783329	2.81221258456436	2.77187184714166	2.65875572010631	2.66453861348607	2.63387276025076	2.50103732743371	2.33270881531819	3.07548072034088
AGPAT1	2.94315626304344	3.14498228300078	2.89353302837669	3.06229232861599	2.88322651020726	3.07073705241089	2.86367610474166	2.83422095320358	1.42158838286542	2.85693797363896	1.42158838286542	2.92855228538834	3.04962211385745	2.9976351826016	1.42158838286542	3.05378690093728	2.92250380047077	2.89800571556819	1.42158838286542	3.01891032934323	2.88758279613703	2.87954860582437	2.70370760301629	2.92529743075241	2.54322380529111	3.01880596748267	2.45154210193411	2.56175104928511	2.23082899590851	2.70296593261615	2.79761942996404	3.08181609106662	2.80477557112313	2.63462888470415	2.74750676109554	2.74486706124114	2.36860901666708	2.48589752931184	2.88510963880465	2.68106198347694	1.96229010223371	3.46666955252254	2.92943536074379	3.1219595415089	2.36828286972203	2.23915492052992	3.02084443057222	2.76116335802655	2.66944675840436
AGPAT2	2.53266369006376	2.59267738905851	2.56171450495827	2.84338750122719	2.33598407272483	2.65623448329559	2.56572819885991	2.48900130613556	0.975137924314807	2.71312985087445	0.975137924314807	2.56507767888229	2.70817843170706	2.77993954499961	0.975137924314807	2.57695218152009	2.63080604509764	2.72368823527938	0.975137924314807	2.65904837710605	2.56206274137013	2.69320642003676	2.33999202252071	2.72996582486472	2.48845243075117	2.59456355757201	1.98525822865508	2.49002642224092	2.41285498447755	2.60366092979359	2.65892658626804	2.55082344311735	1.68631075015201	2.08114374274204	2.18233561296247	0.914404495019639	2.3591945445695	2.67433326801472	2.51904809890156	2.44702907871219	2.83147169593657	2.33890803156694	2.68440007637281	2.21069349362057	2.10364538564874	1.68372353505287	2.66680674115387	1.65702988497324	1.77194288958861
AGPAT3	1.9791508946202	2.02461455756739	1.86107775715324	1.96494926509499	2.04845071424672	2.07945373119879	2.06096615393223	2.14710794761195	3.29214744307937	2.0724418380448	3.29214744307937	1.99237106572668	2.20365840099753	1.95710423919307	3.29214744307937	1.93286443006633	1.93613571214922	2.23052969938833	3.29214744307937	2.03496783697704	1.92031578314109	1.8503282046828	2.07873497894327	2.60331269673782	2.07071699971041	2.51579338645564	1.15905759599463	2.63730048308742	2.67928955017314	2.87708045680063	2.04272548035132	2.5035431183313	1.97167707219296	2.28779163643883	2.09088617072317	3.06855334628936	2.70570698019077	2.18798480202046	2.14783494405767	1.95313910624529	2.38055425272589	1.56647060790435	2.23184939538482	2.28968931355311	2.25182838627272	3.05118931602449	1.95856226833114	1.55202258851493	2.0296602776456
AGPAT4	2.80483396928807	2.74004107110547	2.82464503260969	2.92619228542843	3.11115207470951	2.93161591129863	3.12271435192212	3.00442919651211	2.0426517575693	2.943526752776	2.0426517575693	2.82227837499788	3.13052764575902	2.9837718634719	2.0426517575693	3.08257236170552	3.06561117344832	3.2812804119134	2.0426517575693	2.78277982248273	3.10338139264091	3.19533332747212	2.84234169998788	2.75289278042707	3.1293276457437	2.66154360831848	2.92486402397205	3.29970025523316	2.96454788886787	2.62865018978673	2.89672914257135	2.86862773175263	2.8415083967906	2.80686797715052	1.96902012364144	3.04561877051892	2.94267033019962	2.98928423388239	2.69982883535858	3.20991072121766	2.6725702271162	2.18320483575996	2.74906842039073	2.90071720006273	2.84310540827708	3.21173606321713	3.2787401647087	2.44087380613124	2.80003513600463
AGR2	4.37515753021908	3.96696516069556	3.9866013555896	3.48324764884295	3.71894336640256	3.59964706783029	4.06883490229268	4.56319811960155	2.46383984836772	3.77817192597459	2.46383984836772	3.99774815379796	3.44285534694023	3.46199145529252	2.46383984836772	3.82098215133774	3.59677333108331	2.88239417203005	2.46383984836772	3.94154828736614	4.17183964915962	3.98918027270533	4.93599301537782	3.27247978638481	3.13501252627875	2.69259836040713	5.10611991592603	3.51021209744341	3.64723567606268	3.06133574506923	2.82014495056877	3.30038464724493	4.03368184145638	3.56724938455971	4.83708507437828	3.18141717274397	4.44399107349931	3.66954362118063	2.58524914521689	3.62569234110872	3.78083599113521	3.89157676479465	3.84518013673945	3.73048736461878	3.92887763330199	4.51682896853389	2.06318267811585	4.0348648353536	3.94316321653944
AGRP	6.38026689586011	6.21047896179798	6.3284629332745	6.36218733864138	6.03765146518403	6.35596499535711	6.23187408942148	6.2721274362166	5.02299723615234	6.25719659326988	5.02299723615234	6.26655305091455	6.46625133724216	6.47947955240082	5.02299723615234	6.3389616601947	6.38224692196889	6.16426537489381	5.02299723615234	6.29871526573845	6.40167314722579	6.29871526573845	6.35748408139913	6.2610043892663	5.12125560613873	6.20601909371994	6.0263621592805	6.6576999245081	5.57855895379227	6.23210247507612	6.24534485615791	5.83763433715033	6.40393248377153	6.38323190574297	6.31883577065317	6.15852685281951	5.95319822306165	6.88199491980966	6.03636724095168	6.12543604226494	6.4071665046408	5.30505317707109	5.85121166303232	6.04706802650575	6.69776331613784	5.53865885470596	5.73962212904009	5.3150123138683	5.25418971287613
AGT	2.83851118462401	2.76524725740494	3.23636603064999	3.30546574722594	2.78982702497797	3.57975052124385	3.45517655066429	2.89493717384198	3.59586703017348	2.64208563432546	3.59586703017348	2.93991379827349	3.46535332637924	2.71459860604449	3.59586703017348	2.67955467218505	3.69663482560863	3.38758465037416	3.59586703017348	2.51416533517425	3.13126080285742	3.68605353782222	2.56877741746353	3.08387580606861	2.50649060326192	2.94152931257427	3.18561321057886	2.92048863341536	3.60274944361385	3.55021698999331	3.06539295220292	3.55863343585631	3.07265097180101	2.88981559631389	3.45118548029886	3.256799707646	2.8612227353188	3.66767823486758	2.9320503871405	3.49076999548693	3.47227661938483	3.12974543708527	2.4186158664112	2.88408443694989	2.94540115349862	3.56364873057397	2.61583244959047	2.87047954960908	2.52796845507766
AGTPBP1	0.227034152176752	0.36477466651883	0.274923050451665	0.31494703739199	0.401145814986249	0.352550515378153	0.285638353130674	0.399676469230712	1.53470075345446	0.178466736831809	1.53470075345446	0.19325236736814	0.511473774961344	0.266867596652206	1.53470075345446	0.103955338312552	0.424040344159747	0.527374776023755	1.53470075345446	0.522130210862588	0.253129175109803	0.506522769126139	0.275577556072871	0.322115616710642	0.728310858775246	0.758082168861814	0.629794013452467	1.02644738075595	0.353652010373496	0.675368932180628	-0.744709505628948	0.501614310997432	0.808838151479132	0.840806445664095	0.312721086114044	0.450418025567372	1.22599491794987	0.683289680228601	0.160225576933775	0.21210989513561	0.770994277012503	0.481395059448328	0.350260635865626	0.429487966332552	0.782608771439822	0.0373593042087859	0.271532020681471	0.308166104786543	0.774163108496833
AGTR1	1.46874265328274	1.38912110499704	1.3047729575892	1.37421322254	1.05549567525625	1.21254260862208	1.13629525841404	1.41199624568282	2.06481979288983	1.2426535201792	2.06481979288983	1.46483174762076	1.11805315451399	1.75873996555511	2.06481979288983	1.47535070593343	1.08585240058812	1.32659849897378	2.06481979288983	1.65195386874254	1.35246338159124	1.09628289996455	1.65515710291457	1.35411773381232	1.57489823834781	1.9333377062957	0.988306172035313	1.84127917707973	1.48668828082196	1.42433070170952	1.03151674847371	1.21405029966779	1.74505960143747	1.57233654932717	1.32748466705514	1.84739726385687	1.32585831505054	1.32585831505054	1.55584683616949	1.32585831505054	1.32585831505054	1.62708066102166	1.37488850025464	1.0572475130636	1.36600271033178	1.15162695673006	1.02074701778447	1.36398935982481	1.87748185564218
AGXT	4.33757685511209	4.55584831771234	4.24323536075115	4.38225801596221	3.92320432499313	4.2316752710202	4.13472093109114	4.0897069077309	3.49321478688085	4.20278630895819	3.49321478688085	4.15333495303831	4.02650807987075	4.56999622575501	3.49321478688085	4.33415813188791	4.17507738203542	4.51649796247532	3.49321478688085	4.72741016033128	4.22619054778023	4.33844279818351	3.98690119525564	4.41812707983406	4.26138902716565	4.32585188404707	4.85498229847922	3.80485461855361	4.7645374796428	3.53537937261373	3.86528124610134	4.50718527854237	3.82308062486901	3.98129298374705	3.83264423697657	4.38415948442219	4.45435577452331	3.90026096602705	4.29484652841024	3.6583786589834	3.71812554382607	4.31836012486551	4.47113641891842	4.35158391151198	4.08201491542542	3.7785636679687	4.50071933385186	4.08893222407689	4.81093365019168
AHCTF1	5.61459373407605	5.38921485851803	5.76322929913638	5.34960480362398	6.03104012432139	5.52845396767165	5.49783512803608	5.62745593421278	4.59224552760816	5.74981396030461	4.59224552760816	5.84952386549643	4.98730290232524	5.3940560545833	4.59224552760816	5.70543863034265	5.21786905537803	5.02545369649087	4.59224552760816	5.90552398193688	6.29771213454605	5.85882862461412	6.10882956700345	5.29904832129275	4.32325205188086	5.48267823950167	6.01737358348644	5.83025121650691	5.52067739110638	4.28461815333216	5.55130831761654	5.63289239393307	5.74093045223565	5.53422278768025	5.84162144367515	5.16138210026128	5.06766601150615	5.14809999493037	5.47309787495788	5.95833092542715	5.91595607149144	5.60306737291133	5.14219433641535	5.36189433761782	5.31610845087866	4.62489148423932	4.67516314295567	5.31394953227847	5.6131907920729
AHCY	2.1964795557531	2.28686989085562	2.06075329053414	1.95614939772149	2.16017204426494	2.09398133246079	2.15219242212651	1.9771587874726	2.31981294627732	2.15298276931633	2.31981294627732	1.96305368616515	2.01274517926202	2.0657849753441	2.31981294627732	1.83167375359447	2.17103499140683	2.52198952639198	2.31981294627732	2.26975339368621	1.49139179015074	2.0913853015453	1.70113608883191	2.32939633862576	2.39192547290662	2.2885679807823	2.27043160889382	2.19797786116672	2.02274665376861	2.13000604788118	1.56311310524327	2.43218667963743	2.0578578529643	1.98261935759144	1.97840450441984	2.05096309395435	2.24268037188529	2.03742957377546	2.03742957377546	2.03742957377546	2.03742957377546	2.35422061554832	2.0889938871701	1.98936083521862	2.34850808607441	2.07866218989024	2.04199415996248	2.52327793712295	1.87436742882961
AHCYL1	1.61292149558568	1.30553014671851	1.58546292414497	1.9920181217873	2.17556829310287	1.6748454156343	2.08472078185507	2.1260226425749	1.36685887935642	1.91355628288865	1.36685887935642	1.76711575051817	2.17948512965773	1.22231199051406	1.36685887935642	1.6240175952116	2.22093948864448	2.16716386191646	1.36685887935642	1.20748782645982	1.79629251845175	2.33850084678673	1.69561257040153	2.0721011801256	1.87503783000684	1.72120005010101	1.68171272115992	1.75176208177247	1.7468874398202	2.15060310300501	1.98657937876136	1.79067734355939	1.48369456231976	1.5394968266321	1.64055642565894	1.89699243951819	1.76223845099132	1.66302753195888	1.40103969435021	1.91023293876401	2.08117719548263	1.96978295435935	1.40301223221253	1.97930943626592	1.40860576716697	1.9691224640164	2.20558814782782	1.91449800125466	1.85023867861609
AHNAK	2.95164571726892	2.87068036892355	2.90447212973143	3.52794828184358	3.47653962738982	3.37919724469305	3.53665862908938	3.30595527978685	1.58922610771306	3.18134419865949	1.58922610771306	3.38123458267937	3.60695387665909	3.06195887827698	1.58922610771306	3.09347532569845	3.65951361588506	3.42663267977108	1.58922610771306	2.68296776054948	3.17408259193711	3.28485529164878	3.0517915844595	3.42763232565232	2.14583944818577	2.93225148054339	2.79981896130223	3.1802125829498	3.15526455004035	2.94968035701606	2.97336896062327	2.84466554953674	3.1802125829498	3.12837498605041	3.44623548385511	3.22989675368556	3.06667431860146	2.89957248367812	2.47689108869349	3.18830615377858	3.07206120261736	3.1432969833611	2.69517811062622	3.7006571035627	3.29830063594993	3.48523919353739	1.75091072330623	2.71831791516622	3.57166460246839
AHR	1.9701414360383	1.48924718687502	1.85306801093827	2.12056152249211	2.79632297659643	1.88485272121367	2.67370318914523	2.01489895640178	2.42073670632677	1.5781833999039	2.42073670632677	2.81105657170498	3.25688424591543	1.52537089561993	2.42073670632677	2.18242759893905	3.3205552927033	1.73152413604035	2.42073670632677	1.34868595004962	2.50274576573999	2.19768037156304	2.6330781008781	2.67696958896049	1.12513136471411	2.33159399011766	2.19934863665662	1.66228000482871	3.00178904825687	2.50333349544761	2.37125355789217	1.67536553191231	3.21411386141459	1.70765648373802	2.96273616908565	2.25493842306397	2.09955427818119	2.17754351813407	3.25604179794275	1.93217939169679	2.1314754010241	2.21258327420482	1.97782094012506	1.80699513276417	2.07025817686552	2.88114056930823	3.16636254697553	2.51919583110046	1.63359749104846
AHSA2	1.9678150672115	1.62611399414467	2.00792562660609	2.48490504959407	2.56704302659123	2.23773763660261	2.49337177613154	2.39490674837303	1.33032951137155	2.28076085601636	1.33032951137155	2.3902231042611	2.15061462269353	1.76142248334582	1.33032951137155	1.65971326348816	2.11840537694362	1.76005416003384	1.33032951137155	1.45151473396492	1.85372101441643	1.75764422320508	1.74442875171088	1.92038789620422	0.681169590169115	2.21358096346625	2.15359091370304	1.83481618924061	2.14601709869677	1.15327949154959	2.18890080677336	2.02713323486859	2.42403386755832	2.15538209757605	2.05060271099913	1.55728808102256	1.84568363316281	1.78831794409271	2.16546648662111	1.89084778770841	2.38523918519726	1.56768025731471	2.14404571075538	1.43054624529275	2.02914423431859	1.36259811263937	1.88799562326161	1.21367861684004	1.60389230332497
AHSG	4.96168334673471	4.89151548851118	4.87299744349517	4.73048588669149	4.69151668386641	4.92742501787832	4.58376959187001	4.58312304401017	5.52517048741168	4.58198451023678	5.52517048741168	4.43906586774357	4.61645835504645	4.89886588867535	5.52517048741168	4.89857853407098	4.48802935078596	4.64258476629193	5.52517048741168	4.59280384647725	4.43292584000388	4.43312176359777	4.32340346255395	4.73850569246813	4.62535367826147	5.12407962611509	4.76503646281734	5.1321074737475	4.28262669626767	4.79955449527828	5.72833251581527	4.2823345575425	5.10525769364981	4.29656736942987	4.66613531028099	4.79858723403217	5.31507680868878	4.60495395529377	4.4059795018632	4.5333997044114	5.10158229786143	4.5044526453482	5.22814033346205	4.93331960022365	4.35443780481595	4.98652649860996	5.38993850810403	6.09914726732387	4.56299302727678
AIF1	4.08561444378551	4.0922181099325	3.98486906279743	4.03670059869059	4.27536607826547	3.98848748770371	4.07811960011437	3.98558932956352	3.04503650127192	3.80629661961585	3.04503650127192	4.03200787759082	4.19841066093805	4.19683339879942	3.04503650127192	4.11223908444765	4.18117471791847	3.64658051621238	3.04503650127192	4.02472463771537	4.22418400325292	3.65376609279751	4.15572122287939	3.96290377494421	3.50764280847695	4.15395615633768	3.21097028490521	3.41461423069591	4.00329619123382	3.83185344905822	4.56658137321658	4.17868278662772	3.83845744320268	3.59523793592957	4.2196054620184	4.18486803436083	4.24935232622793	3.90589019632895	3.44430188230908	3.94079261961402	4.03320560307096	3.63624832797248	3.59094114894399	4.05124351793814	4.09458983952697	4.09458983952697	3.95908193750165	3.67713522261265	3.92547399369655
AIM1	1.03480857237245	1.25635347346624	1.10975984854061	0.958382405260009	1.20998898370907	1.2718122938911	1.25796005110197	1.16490903776944	1.69259676485002	0.993980909415012	1.69259676485002	1.34191031690335	1.31572980549073	1.23502980666476	1.69259676485002	1.39215238114794	1.35896613775001	1.21289566813497	1.69259676485002	1.01777789171234	1.00755182154513	0.829239661255396	1.2024134074953	1.37300154475543	1.21338519957507	1.47656740707335	0.721820055357562	0.835301997104754	1.27931900882039	1.35114571929812	1.53924359541948	1.56942382971192	1.39190355444082	1.34454219706777	1.19366145413529	1.62891252993178	1.4990571756062	1.39512470891876	1.31057820284874	1.46578323056061	1.08055729252161	0.577522845330583	1.23686046166707	1.23932877083455	1.69955880469736	1.12106570548768	1.14790488058966	1.38816334432577	1.71838610946583
AIM2	3.71615430817262	3.79690886788512	3.62574996095152	3.54831682318013	3.68131664551327	3.7941582036646	4.07095017231415	3.85426848725431	5.04481395659936	4.00975350909168	5.04481395659936	3.93066936016788	3.74299421550926	3.70828724513656	5.04481395659936	3.96491890753732	3.82860889463145	3.66070708452913	5.04481395659936	3.73320863054657	3.79925316077685	3.70489230878421	3.68415716068087	3.88346698195154	3.91735079559259	3.26208861233999	3.85486983911453	3.96627577164324	3.95252313612979	4.13656420308806	5.03777910156569	4.16741178429593	4.03566031317987	3.40397525692445	4.22217857319686	4.84284674969862	3.61826535015618	3.85079310150036	4.03521943168594	4.19879795251723	3.64054844668153	4.64994696131434	3.04072754992665	2.85773366164323	4.24950865377752	4.16204007449784	4.76284827485504	4.33179972523203	4.70948070925817
AIP	4.4717167651142	4.14574702107748	4.39148620455839	4.14313112510719	4.02044728611386	4.12391156626037	4.10500427679552	4.27471354452167	3.23143104638531	4.14432681700303	3.23143104638531	4.05709030637864	3.91686087719266	3.90113624896982	3.23143104638531	4.04526282929521	4.03542305286798	3.90852833073322	3.23143104638531	4.40482749339986	4.18872464880511	4.07046084762123	4.45485202455765	3.90098998696422	4.42057384868586	4.02013703201784	4.17136571976292	4.13282000932531	4.08455020862005	3.91302929633813	4.00682678911132	3.76992660084308	3.87679229449294	3.6881308759005	3.76384762217028	3.95230744924805	4.0616745175217	4.32581079937859	3.8979443100626	3.99287739007273	4.4856873209652	3.40810124760301	3.79557225198407	4.44822373710676	3.76461910546163	4.53367049066208	4.17863445779594	4.13133638691604	4.2185625136989
AIPL1	1.26595109981385	1.62514668118814	1.37298252821514	1.42657491483059	1.63343219597018	1.90432236276147	1.63538978953948	1.5215549078209	2.42863280506605	1.55218880018843	2.42863280506605	1.59132027997468	1.44106273857136	1.50394798499305	2.42863280506605	1.48063875523064	1.38934801045447	1.19563026048478	2.42863280506605	1.59363187171442	1.65907422473601	1.08012816157635	1.09575465224326	1.37043765657506	1.84706130860606	1.47941889156828	1.33638347689443	0.618894763486765	1.86947278890037	2.04208825727211	1.24468050158607	1.87537691896427	1.97388129822322	2.07170734747578	1.54390606763804	1.57614575873211	1.57614575873211	1.57614575873211	1.57614575873211	1.57614575873211	1.57614575873211	1.90980899776939	1.63045637221949	1.55503566496705	1.53728740986149	1.09032006358298	2.11057820983032	2.35184033484811	1.45226507103769
AIRE	3.492157740347	3.48526408930294	3.54784699237515	3.40009518694301	3.09154893853134	3.5293637709397	3.06060456542466	3.22140936895432	1.89584432314359	3.52127995169923	1.89584432314359	3.4299879642113	3.01760310210188	3.42857245404952	1.89584432314359	3.68599327276618	2.93195631936712	3.10231355011847	1.89584432314359	3.63472927071315	3.40380426389026	3.13690354180284	3.20220738435346	3.31852139547888	2.52698675583573	3.2208297529182	3.48823068088323	3.98566994246068	3.58190384244412	2.80132466600605	2.60114308195214	3.47129523869883	1.70625189022131	2.53525472625899	4.01351894170579	3.10816932017257	3.38622273912958	3.63315321213638	2.91794004176813	3.43208234183857	3.60485181753791	1.38460490642293	3.2341183985682	2.03636391455017	2.75179673504332	2.56759773388912	3.58100009908787	2.53637303640137	2.51690262890481
AJAP1	0.748972720294265	0.546984403880854	0.964967397519028	0.432417395899566	0.802091003377553	0.720145700913295	0.822154802189196	0.37704295149146	1.79978516637366	0.826174298947367	1.79978516637366	0.421892304461202	0.607563909858842	0.783471264978937	1.79978516637366	0.614574779227165	0.534466040411931	0.654959407887458	1.79978516637366	0.885120083433739	0.780351010709205	0.341063000003766	0.710211561175394	0.734614131765532	0.78642329463989	0.333931117541542	0.684394932582657	0.58666746293494	1.08669849378784	1.23343404327865	-0.000990568490939592	1.13493182383387	1.03530577531086	1.02508673711318	1.48681110380839	0.869079488880148	0.597843309779118	0.622270823858176	1.83113554167178	1.12930781186072	0.761337242758271	0.601968660967068	0.431637515108711	0.4671157104362	0.231423084061002	0.609759333092284	1.43543971616568	1.44092752822603	0.894136483217455
AK1	2.55022877878669	2.7637831502595	2.58440683848407	2.93415364221143	2.7714878937019	2.94533665891437	2.81280471301546	2.74694715948636	1.20295451389065	3.1613228263858	1.20295451389065	2.7430863635296	3.01905558426556	2.95112754084078	1.20295451389065	2.74555060843557	2.93578856792772	3.13161148358812	1.20295451389065	2.80255397838128	2.71184555396451	2.80333462420994	2.44714421630455	2.92695684897249	2.53109668352018	2.52358249070262	2.07097306541707	2.53994742818334	2.28391170084472	2.6304943456496	2.75747682864588	2.83272045098369	2.62900692883815	2.78410617139569	2.52735187981232	2.33548322634474	2.24445236664858	2.37846037032746	2.98894580092749	1.82308927714108	2.60784276323797	2.84789499254621	3.21916050216388	2.24356279933618	2.21563270913959	2.46553484354732	1.50265250271032	2.61313099320181	1.9750470937109
AK2	1.22328994053139	1.25465302605293	1.44725616966914	1.67651260099303	1.67427161256696	1.48332434524478	1.54361060765763	1.63198314844522	1.60946842786069	1.64971661583442	1.60946842786069	1.43075654516787	1.81002479549522	1.28802413039207	1.60946842786069	1.19031846867447	1.73040384765343	2.0212914928606	1.60946842786069	1.30715720750599	1.39256476200735	1.98278788883951	1.08735755021199	1.66540980707561	1.82454794338021	1.64400054265645	1.5142929922561	1.57329150153912	1.52085634378557	1.40461884083804	1.51815636308815	1.77936879715075	1.32375476727087	1.44911627428544	1.39484198482204	1.36696029215096	1.38800868317319	1.54929121841241	1.61779551272905	1.25767093538584	1.37404586087496	1.96487708854944	1.78071508163372	1.78537502058174	1.8664838811033	1.08904543507718	1.58769687540707	1.56468292110938	1.82242379118421
AK5	0.840715447229228	0.879287187577425	0.646720221414348	0.62023965971159	0.667966483311164	0.853009672863363	0.886409105627832	0.741748009000036	1.64306370900311	0.580226824806455	1.64306370900311	0.716691471532159	0.981273377496961	0.701843885093274	1.64306370900311	0.885310315950067	0.863171006678188	0.716156900920327	1.64306370900311	0.94670328001448	0.865922023843617	1.028552778971	0.966872314745605	0.824264148954844	0.455390136478614	0.927409425530469	0.827146468927363	1.18259828220083	0.420035574480131	0.656719709854995	1.71896497106468	1.11314896442892	1.10132375627607	1.22854148579578	0.819001235286065	0.972838255419773	1.04783129453647	0.886406660310607	0.546880399424201	1.275876591227	0.696657982674826	1.21741199186975	0.961575617069024	0.900458885125514	1.12343350423575	0.559641243735709	0.994222460679649	1.10842553391362	0.994222460679649
AKAP1	2.69773549677852	2.71886549433745	2.573132163947	2.69224589319733	2.58017478046253	2.62912368606108	2.61419356816949	2.44568772677087	1.21081475466019	2.4761229138617	1.21081475466019	2.62853513067518	2.62577350278779	2.55485973882742	1.21081475466019	2.59888182008241	2.62742460828644	2.57087961498829	1.21081475466019	2.55511248828146	2.64349317272742	2.54425858183994	2.51088348183606	2.59866487083432	2.48861281635083	2.59092957279501	2.76327953276444	2.45245648838212	2.79257039198579	1.88044531947994	2.33578210144244	2.15348013149051	2.09626650159528	2.12714129870048	2.30938591737946	1.4027841224623	1.94109279145665	2.14444892135562	2.18677735473913	3.05100221537158	2.406286780756	2.89343626459095	2.87565489344633	1.81054402599914	2.83274733613893	2.53140366961359	3.18711913608009	2.77554278267978	2.27622190791749
AKAP10	1.97706042499289	2.12560182359846	1.61919679969131	2.14509113970791	2.30122704421796	1.97294515107337	2.24175629730702	2.13067529056227	2.01348993330261	2.35327344709262	2.01348993330261	2.0753479025394	2.30600148886968	2.04574138952782	2.01348993330261	2.16170752874148	1.8598767197902	2.21937092532405	2.01348993330261	2.10157100287046	2.43079787260356	1.92518418398644	2.30264120498678	2.29555718468692	2.62297229865461	2.27271927213657	2.19195833601347	2.37176929147297	2.19871578796102	2.21989127791507	1.64101277372434	1.72049186863371	2.0580400951451	1.90382150703958	2.0327342279468	1.74227844106108	2.81296303543364	2.11534005147337	1.72137611888426	1.9906988542191	1.96342599647186	2.28878985434111	2.32760731248253	2.04639409472244	1.99952064656277	2.2938142568125	1.67016144554744	2.53410952278254	2.1675955157169
AKAP11	2.35044721791894	2.14809437084339	2.25958804488081	2.32527247014103	2.37546781711085	2.31527993078321	2.37438806335793	2.38686268041083	1.63012657582094	2.36690614772964	1.63012657582094	2.37096111192269	2.33704985030258	2.30796643675814	1.63012657582094	2.35577676255001	2.39215582884797	2.30367168587575	1.63012657582094	2.31014378553551	2.41660336639838	2.22548552482991	2.46722048102714	2.26805693965007	2.21954526984554	1.9835274485692	2.15281037941568	2.22793806302425	2.06996347058269	2.14203524169239	2.00139405788078	2.38794798091961	2.36408651933753	2.60111420515895	2.22114974575404	2.29662491336577	1.80837491352583	2.67270123225346	2.34911006186342	2.29122777066414	2.15804726933565	2.20954438040896	1.91423472569518	2.21149336337372	2.08582170461816	2.42803596986499	2.15417028779892	2.38435589384107	2.47895077590911
AKAP12	3.23511122275479	2.59934239923842	2.90092870688993	2.56816014666066	2.26076926901784	2.75410984553687	2.51112490355608	2.79631992622772	2.66978542963957	2.56789855631937	2.66978542963957	2.67187815236987	2.72763963858387	2.53534851110744	2.66978542963957	2.71012505390317	2.68408057240756	2.22251894800295	2.66978542963957	2.51714319114648	2.92457271231256	2.51825965188413	3.24924223040668	2.54797665660252	3.49968227058166	3.12212812500654	3.14134894546823	2.52687340890359	3.0398975364664	3.01305174626869	1.97511698614802	1.94929580452583	2.55924685781436	2.09197150314875	2.49420878296395	2.32135555381128	3.12658402262788	2.65226317257367	2.84551055081629	3.37357127647338	2.09315384534948	3.09990859477223	1.96984773999124	2.59352851893088	2.26589209313056	2.98868002888867	2.98062062004469	3.17527712342187	1.40346739837173
AKAP13	1.47510031391337	1.47639866627769	1.46543999051397	1.95812567033877	1.90982405334177	1.57324993456771	1.93928195368323	1.99411054724757	0.8470269509002	1.68678839910624	0.8470269509002	1.84120276252036	2.07878823104616	1.88035160777925	0.8470269509002	1.93702438226673	1.93111213267377	1.73725112973796	0.8470269509002	1.3662094302733	1.82688567176708	1.97210133116605	1.53956396812474	1.70891244588036	1.66771439983507	1.28519102922762	1.50749124825614	1.39015998954755	1.46007105157012	2.14839737477947	2.08508127687659	1.45006802940704	1.55167721813928	1.51437013673535	1.67087040257971	2.67309053177242	1.3958943552242	1.3958943552242	1.62428932543051	1.3958943552242	1.3958943552242	1.54275574517616	1.41979909285401	1.45524648469091	1.86483010458856	2.85912637373114	1.6070497406583	1.62961126344785	1.61188693357982
AKAP3	4.94067987719441	4.80631920497653	4.78648491477903	4.57529873933864	4.53813590394623	4.47837761055026	4.46848470696758	4.66223709355793	5.24083123410017	4.35416053466662	5.24083123410017	4.54148478070289	4.65044152659197	4.73292771944516	5.24083123410017	4.48077456435878	4.42502853750071	4.33573579994014	5.24083123410017	4.42199539170946	4.53901451108966	4.4477694446007	4.90398886448064	4.39990250172199	5.07777158498872	4.99007293984195	4.81191361930424	4.68245376953775	4.55462978052612	4.94278305691948	3.79845689856839	4.75467869582235	4.91926510535453	4.67091962359438	4.26503451709219	4.52886501747138	5.31221992800816	4.85908094642134	4.51805733393278	4.96698890032886	4.72983909456753	4.28068381504402	4.14871134707598	4.5597326546847	4.48833645765104	4.54979969637817	4.32599567527745	4.43582200314145	4.21934882011543
AKAP6	4.3096448312662	4.48305951083007	4.10620847596918	4.27880987484369	4.46170973090467	4.61218292405109	4.46275189201661	4.51973149894312	5.07749566132382	4.40819818520352	5.07749566132382	4.54452610350276	4.69554884202928	4.39713989148726	5.07749566132382	3.79605459044317	4.36380583968928	4.15635420144591	5.07749566132382	4.70340280982944	4.61797812987759	4.088075802085	4.72966596694817	4.03999000041148	4.18561609832892	4.69383122059968	4.36097928114106	4.60886607852073	4.22959856228883	4.43237586942707	4.57157520144534	4.89910062510433	4.54185119988994	4.6321881494789	4.37359881560723	5.38365751375083	4.43892331390834	4.27470430393803	4.28850360910873	4.27470430393803	4.44835350544428	4.49573306761496	4.31068132013042	4.27457795569922	4.41997198889827	4.05402438299822	4.28655360142181	4.56501291916344	3.99448791027296
AKAP7	4.30719864947634	4.33144555383301	4.32163571414327	4.33339913466998	4.29709321561809	4.29461083829278	4.58858077311761	4.40720766888855	5.69913829244145	4.36036059585456	5.69913829244145	4.45420509604979	4.50272140674134	4.3852989246331	5.69913829244145	4.42440429433985	4.29070265380165	4.44038990423567	5.69913829244145	4.6833795617531	4.63064822141278	4.72736990636947	4.62555254616158	4.57458761111206	4.71769292133917	4.71261635289096	5.03847676595616	4.84772224915676	4.71122175620122	4.7700165336549	4.88820472307137	4.94493532005105	4.94146102273339	4.4110309386975	3.23031453418822	5.11310230794224	4.86448609885531	5.02282631321036	4.73879632273238	4.09895455442678	4.89937554524508	3.49659948197383	4.93321795000185	3.89675094232987	3.30515995820445	4.68545502222728	4.96523909494578	4.32568428151783	4.28374566747808
AKAP8	1.09909738221282	1.08250284077023	1.12993329898108	1.1367666882547	1.37550640489153	1.16106991751168	1.18208174453282	1.16207924978372	1.86471204138572	1.09041432744759	1.86471204138572	1.2477058248759	1.53925716265661	1.01771093507175	1.86471204138572	1.35427429634682	1.44601280958516	1.13798581245396	1.86471204138572	0.872801823391864	1.00760129520148	1.3381063318229	1.02147203812241	1.38877574428779	1.41670862351568	1.51965336586079	1.4482935196047	1.50873394616873	1.63598658112282	0.957869871544132	1.16410382977186	1.10657968486067	1.40433595608723	1.19295153130283	0.99634325976547	2.10637180209995	1.38311308706792	1.22771192550407	1.03808711403935	1.66346073695953	1.07314362871371	1.01830585685607	0.93180149288312	1.23874072868964	1.4187748414934	1.30098252898104	1.14835480066643	1.74290477663189	1.06055736548886
AKAP9	1.36706352645946	1.36257923743094	1.47972052757252	1.71814207532506	1.64262230466349	1.56706438232826	1.59667203759378	1.63847257646564	1.91724392124246	1.48298591953962	1.91724392124246	1.56829012712597	1.79716201748401	1.51171119507047	1.91724392124246	1.38978235900708	1.69261567089439	1.59802201989294	1.91724392124246	1.40118873118695	1.37029957098527	1.61093685055491	1.32614830206639	1.55948393824405	1.54819299683975	1.6795733654835	1.69442109770994	1.65537969148824	1.82599866043629	1.22719880702401	1.27610822823703	1.61669640785332	1.74684828002851	1.63671198500286	1.70276520287525	1.45761211787568	1.75436533342295	1.65477842634464	1.59512111588939	1.4686459724151	1.63695424380194	1.33561701412895	1.86455648653837	1.72418849489142	1.79153215050068	2.10385051865493	1.90771343242735	1.28023545737745	1.38080808618247
AKR1B1	2.04426257246732	2.19632963259946	1.94378410378014	2.18763158164743	2.28815100643091	2.228050129185	2.27067226097537	2.14267495236787	1.10356101184786	2.33211298765743	1.10356101184786	2.07220340645132	2.25760507217859	2.38450095433913	1.10356101184786	2.22525706968901	2.25595146979042	2.52953599900807	1.10356101184786	2.20545260305063	2.1720221894445	2.17731795896806	1.98020284969855	2.37421219786109	1.63772365255357	2.07788997127248	1.58692956309829	1.79668103118353	1.71426907959842	3.14716399748758	2.34778778369489	2.08587081332883	1.91296041951856	2.05154511743554	1.99142097948858	1.60343220367722	1.49371867112437	2.0664013726902	2.27645373504874	2.61301768810368	2.214934821853	1.8288517123764	2.13041380125792	1.94456424269526	2.54649613038526	1.90998269371887	1.87608544621679	1.773262963052	2.39902287448478
AKR1B10	2.85159737099061	3.1617187749688	2.99886169682299	2.84451739148533	2.70653801752894	2.93852392530965	2.93235401399149	2.52050177843551	3.81465007895197	2.67947539756797	3.81465007895197	2.77863522384028	3.0600844657745	3.03844966296258	3.81465007895197	2.97844031826057	2.86047241612117	2.89765484389839	3.81465007895197	3.0465136693644	2.93333804088802	2.78816085490626	2.69299103833036	2.69222888756209	2.46239444266654	2.35317877999295	3.06742137067332	2.9403947370152	3.32219814161744	2.07513495269643	3.23810527202409	3.52762595581471	3.67319803348764	3.48814183033961	3.09695863282392	3.56801496753768	2.89978890010335	2.72819636119248	2.56303365890998	2.92609173938642	2.84660353415526	3.31357660304543	3.3378600499607	2.45231718719501	3.68132237093304	2.83368052721358	3.2420407081592	1.77313570558771	3.34413770361228
AKR1C1	5.32061873410156	4.70546245481825	5.06366985174602	5.3535073117257	4.94460365473271	4.81622331858179	5.12413647211903	5.41974219382458	4.54390143903984	4.9487924576879	4.54390143903984	5.05656906283994	5.09017283866815	4.83387290457776	4.54390143903984	5.12050627660323	5.2718015632125	5.22760231420107	4.54390143903984	4.82646345118362	5.41056808296692	5.28289541661792	5.82997837799779	5.1091429064009	5.03826028092879	4.61248184844715	4.42013153117611	5.18166597147754	4.36726538170135	6.13028239325036	5.06552271254008	5.06000363303991	5.0337856270863	5.25187896427665	5.28508381773343	4.58307978625485	5.33876897262737	5.66520483302043	4.4548991981567	4.89057586855869	5.25249752907112	5.00056628654443	5.06720417854323	5.57586656555473	4.97457233787172	4.58854546665126	4.49236772778221	5.10805964235989	5.2369680144889
AKR1C3	2.75977686333207	2.22954189019223	2.54556659095578	3.41729611070027	2.99450791194561	3.0403323991786	3.8783290505102	3.60670732228777	2.76716923938345	2.99345863923808	2.76716923938345	3.55059996252099	3.79404497114373	2.41830105374006	2.76716923938345	3.14762802832853	3.9983071389453	2.88484517353286	2.76716923938345	2.21229134722678	3.14292628729146	3.03629644665714	3.49064277122492	3.73035536693087	3.11399607368803	2.84686862214023	1.58615063576022	3.23774177025956	2.12782582419168	3.62064688353252	3.30057783408516	3.46268179143425	3.5790912548605	3.50429270275511	3.43480692602552	3.02462113233728	2.81144421170587	3.35141167196185	3.05608538203733	2.81144421170587	3.53955811310694	3.13262624360766	2.86372324982838	3.80133773252882	3.64563407650515	3.76687060682734	3.33307467343859	2.47073907020736	3.32846241185013
AKR1C4	2.75253134517853	2.57577276451178	2.51448016394453	3.25046902728006	2.76713480238675	2.83149295977861	2.97453184121501	3.44215758260286	4.1195772005037	3.02820189909186	4.1195772005037	3.02672758013527	2.54092665137844	2.47939593546713	4.1195772005037	2.92049249067883	2.47606232065042	2.55771449605424	4.1195772005037	2.70193682500898	3.03026651596722	2.68089855014984	3.38113161418732	2.90860383356087	4.00770315645442	1.25479681953155	4.12543879794644	2.45025033175751	2.457002522228	3.08279676187815	2.97665934796079	3.50789338587056	3.25376667758341	2.86839142710745	3.49841657749235	3.92559507354859	3.10675085415182	2.70805468173893	2.97850137770773	2.68531351999242	3.13520131277743	3.26789762965494	2.60963815257853	1.50221650089063	3.72266613266651	2.42135831996256	2.23289473407331	2.36543653183965	2.61991934314718
AKR1D1	3.29633511813283	3.78996918284519	3.48292090013699	3.23627113679306	3.25902292377925	3.45425227196643	3.61460563093532	3.38193763622263	5.43923524094428	3.12837382026248	5.43923524094428	3.64464602507233	3.55352122858783	3.45908706671751	5.43923524094428	3.47788682316558	3.62538287743723	3.68264890439035	5.43923524094428	3.54240944406143	3.64911827024184	3.73480962498407	3.25449385516539	3.40244129567104	4.98893982602374	4.32228836476258	4.04952737920825	4.02906581014218	3.64630807730254	4.47414476406074	4.23786682174816	3.79693043360715	2.44807165825696	3.49637741761651	2.34666987107139	3.68522870735046	3.68404752356811	3.7811585949829	3.68404752356811	4.17440241368911	3.68404752356811	4.02003041975938	3.73873570937504	3.1376758881695	4.25547953811517	3.94234832598129	3.41100349426766	4.1025073859877	3.31444824472203
AKR7A3	3.63186333347671	3.75403142109232	3.74865834664032	3.79276036864171	3.40442147058114	3.69502574399509	3.59203936989129	3.47361767447234	2.62798555167896	3.65431927630725	2.62798555167896	3.48493412812905	3.55556150329669	3.74061612230234	2.62798555167896	3.69056531170156	3.47947218505027	3.73433658785721	2.62798555167896	3.74949834835602	3.56088357488463	3.53790446631212	3.37091413443289	3.66399281952458	3.39078730404326	2.99922962195157	3.38445823299372	3.409886458865	3.47140833214287	3.49964065722978	4.05604078904926	3.7102426399673	3.1541346679755	2.94253473713095	3.93075503338112	3.26074702958335	3.95313442431975	2.96778655338828	3.68423542412442	3.90034055692166	3.16542537274835	3.46201763315209	3.19223475045057	3.94361290531592	3.49045161393984	3.51640104579506	3.92146806156491	4.12245200009261	3.52935872352589
AKT2	1.84345258426431	2.03669060417841	1.93992872754926	2.32223545412991	1.95686329014789	2.25379109829841	2.23649749903691	2.0917802921373	1.96405599129402	2.20493518439858	1.96405599129402	2.09248340560208	1.88201910580076	2.1937616642529	1.96405599129402	1.76640032444054	1.93406296606965	2.2833039119862	1.96405599129402	2.17647404893578	1.76457522140429	2.19641703957203	1.5032099947109	2.11544679216471	2.13775168979852	1.99858008502549	2.28682385363176	1.97889987688506	1.59703452661174	2.23554396281064	2.07824570254722	1.46151904280379	2.34478823863802	2.21146741156012	1.96121538637967	2.09686520088612	2.07661935495635	1.85431820928532	1.97100576513137	2.01873623851366	1.78726579729006	1.92931363984901	2.45535803812338	1.85160846595892	2.36131458745669	2.86352202004372	2.75698482396257	1.91265571306638	2.09701857530993
AKT3	4.78426597449903	4.54312301471035	4.76316304330875	5.39775563004368	5.07922799811721	5.08726006136525	5.1772354424353	5.25469804014034	5.00898268309675	5.21039506322933	5.00898268309675	5.0943203469511	5.14547848185181	4.23636787326001	5.00898268309675	4.92937598632807	5.31210626392032	5.22076260156647	5.00898268309675	4.17932062821069	4.83290871792743	5.21248644793866	4.44158943847413	4.7659064816617	5.36905974245998	5.00915768137574	5.31308327971476	5.16772529747239	5.18830646005539	4.91749899748885	4.4056978492955	4.61227748717319	4.74198484015909	4.96365513462641	4.73731435605864	5.12024473713438	4.55688906278648	4.91530477433205	5.0829101364997	4.75484645367977	5.07520567104914	5.53175754062694	4.41103997650638	5.34956532809958	5.14946140452985	5.07963427555571	5.45907638677678	4.81756691240642	4.72983460441724
ALAD	5.58938357389661	5.89974714311467	5.68683321380099	5.12928095613816	5.51673784022286	5.20703808909329	5.04842104587632	5.11868161248728	4.55321732991801	5.00940685449619	4.55321732991801	5.28675920797919	5.14326462752641	5.35164628161521	4.55321732991801	5.36251344152938	5.24862972587907	4.94634413608957	4.55321732991801	5.18241158252423	5.20830163248931	4.77536863128722	5.51048192699581	5.11276676441604	5.14921983277902	5.39363965332412	4.25383456620146	4.62549280443681	5.1428166798395	5.54139662321056	5.82801106742281	5.47713700159619	5.20990844650879	4.65954629043446	5.25810170058997	4.85119954723951	5.04669421418444	4.7439575275235	5.23085242056995	5.74367313885053	5.24593907712675	5.12108549104025	5.13690783197931	5.32038553095241	4.54423172880761	4.95614598526183	5.0610701319668	4.98932034156023	4.73052969984012
ALAS1	1.8873867180189	2.36341412596626	1.99639648388218	1.89854084232923	2.36901683432164	2.31680353801874	2.40236873131323	1.94178822703582	1.27782467477489	2.12358664380176	1.27782467477489	2.06720998281111	2.32556349089945	2.40747508705515	1.27782467477489	2.07900723491152	2.12465983864166	2.43170167145214	1.27782467477489	2.43310234854099	2.00038466529459	2.13109506211182	1.85951600584936	2.21251188388177	2.26455807725643	2.22340916629991	2.40891380150915	2.26972697196123	2.23182461757619	2.08550942137316	1.02978041594731	2.12456027166952	2.04083545021771	1.80589177940803	1.72512373813436	2.02202049333104	1.95795292837449	1.95795292837449	1.95795292837449	1.95795292837449	1.95795292837449	2.29054647279172	2.01208942687327	2.42722127005349	2.14330970192648	1.93452048660328	1.49729802760686	2.2605127500089	2.80365945164506
ALB	3.93215810731515	4.00055229643185	3.91016338938897	3.7564000502288	4.02855627390953	4.00876054073615	3.78913156081845	3.77061430715252	4.72478699127534	3.83231575751437	4.72478699127534	3.93444719443324	3.68587749713209	3.6361929424072	4.72478699127534	3.80471196441585	3.78106212286067	3.54667096623033	4.72478699127534	3.7082439887817	3.76802812574889	3.44870940183828	3.71565673472582	3.44053281512178	4.35784256322617	3.78221129746197	4.41064934465171	3.99649084228818	3.57715565368221	3.91450385038726	4.28121552767203	3.18499442327313	3.58511124230208	4.29361055688738	3.84147071381088	4.42742572728614	3.93146509113173	4.13514084879138	4.46486357385125	3.50249680893902	3.67233686687729	3.71195173908339	3.5365899436425	3.95498809362433	3.60086940675333	4.77858761029641	3.20504075407654	3.68127621886929	3.63106018892446
ALCAM	1.07472001321647	0.441397446719327	0.909732885829234	1.08471566813896	1.22749139742241	0.880568102948013	0.981401383297042	0.617958870828242	2.25740335363314	1.08399338365216	2.25740335363314	0.948274879863991	1.03815887945763	0.445887571936662	2.25740335363314	0.564009017367955	0.952759090103728	0.518646396941877	2.25740335363314	1.10528138803078	0.844531430536279	0.576208330055922	0.905260505544695	0.906370549674098	0.601084860047515	1.4586099516299	1.31042775815998	1.47304133249942	1.26761319278972	1.26093497727267	0.762368324867061	0.801966238632593	0.720875671115182	0.949653483798884	1.41143205318129	0.989619845393827	1.83138051210057	1.15354322249593	1.19176321513461	1.38861602266896	1.13921341022842	1.1857731593549	-0.124520256695159	2.91096960760412	0.769171969331211	0.772544957217713	0.494954830583073	1.54011421133074	0.895373599753753
ALDH18A1	1.79682354700375	1.59298423715078	1.9292173038575	2.14125417412709	2.33437406528888	2.07445382931274	2.25978987866508	2.39447201656472	2.4044248390132	2.38338983358012	2.4044248390132	1.82904644660965	2.11627211065873	2.00844974071475	2.4044248390132	1.84579368456626	2.14946390273803	2.65199283672173	2.4044248390132	1.82654968523589	1.92132318778695	2.76025402217367	1.84384297091299	2.46379117760504	1.76343967458068	2.1551493609184	2.19960985875956	1.83132107982477	1.92344336698653	2.01571439012699	2.08000147099455	2.52175503427035	2.4952900485468	2.49345281241608	2.38112940499657	2.3000004160051	2.5676859670453	1.93207780551796	1.93160556289724	1.77724493822112	2.04917972266145	2.53213474440086	2.29404844864856	1.93287782970469	1.93452463406601	2.0675517861983	2.77647582148058	1.47098413097678	2.13247455294913
ALDH1A1	2.87133557679103	2.60270975336381	2.77569909837949	2.50274589871644	3.89131165321788	2.9341809186301	3.03213638934239	2.58960077935514	2.03726267277135	2.74203142825155	2.03726267277135	3.20784152478041	3.07922852051009	2.99400961901202	2.03726267277135	2.73381412944671	2.77006749225221	2.64114387961622	2.03726267277135	2.68910929189578	3.39213148515227	2.63953554624635	3.13496727304041	2.84337594521543	3.49379300858472	3.65309391214375	3.57820732047037	1.72971963853563	2.41003687398696	3.91627976465538	3.35178011590733	2.25084877499517	2.15156938057956	1.94589632051233	1.67942444251907	3.33199988854665	2.80356103110497	2.55957776043258	2.93870483357859	2.58333912361118	2.59188082004257	2.61507894412482	2.66153930080435	3.77536674807913	2.84526240851525	2.48174294808877	3.23419686543104	3.26554986036503	3.2376553249223
ALDH1A2	1.39710693792409	1.41747972219514	1.75261594716578	1.44143943312122	1.25447891938711	1.78928521498169	1.71006002153647	1.36369217116924	1.93530288465729	1.72997285957584	1.93530288465729	1.25818464731999	1.35198643058123	1.13135392897692	1.93530288465729	1.12686236873826	1.23624346819735	1.75253420316726	1.93530288465729	0.992586407010017	1.50357468127595	1.5873590099986	1.13895939059918	1.4168857158059	1.39467101526687	1.47883075028225	1.3851656057636	1.00258071600407	1.25519011065233	1.67756047225108	1.55407877175096	1.96497833141944	1.31269940669654	1.53755175075572	2.00015305222981	1.89370124134468	1.15907916897427	1.45929676804328	1.74589856915055	1.82102044052573	1.19037445204525	1.85800972267166	0.932304758668702	1.46202074791979	1.47867038670077	0.983292234092151	1.03025889234213	1.92000786677942	1.26372305426437
ALDH1A3	3.09476084977076	3.35812823154464	3.33464636809581	3.44273988994517	3.26924342537033	3.16713473402582	3.34005710324219	3.09330819159456	3.81309501622888	3.20991316943148	3.81309501622888	3.13908585868831	3.58586080247903	3.54334745068216	3.81309501622888	3.40429519285245	3.65233165345708	4.01541894456935	3.81309501622888	3.92607819458791	3.15868689810438	3.75700332460777	3.57165989486499	3.51855380206066	3.34651621369395	3.60927216534674	3.69024296478788	3.63535208938579	3.50048052360511	3.4797281949586	2.13865414812162	3.76739248860683	3.70001288711866	3.69296035813141	3.86995763252117	3.2984704320202	3.5879779014769	3.2984704320202	3.86069871514272	3.2984704320202	3.57580243547064	3.61289757606247	3.34964997202374	3.63143057748036	3.42357340631269	3.14121444813066	3.56429998988279	3.56690141937908	3.53217365200093
ALDH1B1	1.7659365375114	1.98747978037079	1.70924272042405	1.75264454983522	1.79627151785494	2.06038553500088	1.90568300842993	1.9186637175082	1.37059803521237	1.79846906644711	1.37059803521237	1.66662496068875	1.92525832101173	2.25619543490282	1.37059803521237	1.73806927209029	1.85349587896767	2.12106136886906	1.37059803521237	1.77664334664331	1.98991617166072	1.89148850859251	1.80148396607467	1.92455549700764	1.83948778750067	1.91516456073993	1.77295915595835	1.8007185094825	1.06678242689248	1.9306125943323	1.85228539398392	1.8484447226488	2.02907073468306	1.88339516260558	1.82625285392827	1.98058783924984	1.75851272102296	1.83709023070698	1.61766837646264	1.85390316947846	2.03880479868704	1.32086809330155	2.01007847633218	1.27294758617179	1.3616605266516	2.18273541788405	1.81478689202117	1.8434896803759	1.94864622165028
ALDH1L1	2.03811617761492	1.96579951703524	1.89334884390168	2.07351619296572	1.74009731704152	2.01818317214131	1.82404038382009	1.9079932563953	0.913620106597942	1.7634786943284	0.913620106597942	1.93479903577038	1.74916441032117	1.86484993030927	0.913620106597942	2.10014764706746	1.77402864196442	1.53787564183389	0.913620106597942	1.89219067036692	1.7910275351811	1.90759775593141	1.98713148282741	1.75374044874638	2.34714694347392	2.09058263341483	2.05998952677716	2.15490398116172	2.15550372077451	1.48087329299851	1.37706724890439	1.30904121725696	1.1827835462834	1.09503345474677	1.62879822665319	1.47930530187239	2.08274595883979	1.98643223725733	1.76731683748472	1.85430060426636	2.09486221154948	0.638862947519851	1.85548788827307	1.59156278389529	2.67285360088488	1.83380797388699	2.36244941316147	1.77239839550281	2.11329427793247
ALDH2	2.06969850164587	1.98507693142763	2.08703913545645	1.63787877395041	2.88835470259049	1.68890565186512	2.37850392969086	1.86113145359476	2.45295722689799	1.81747931414399	2.45295722689799	2.0228010917897	2.63413342176501	1.66315550331806	2.45295722689799	1.86990838016259	2.71263065837485	1.98732476905809	2.45295722689799	1.44257950921223	2.18882184977094	1.52611691337077	2.22117095573476	2.18329139823747	2.62124099050277	2.74291842512498	2.42092107042866	2.46188270948209	2.45298308802731	1.74561251500376	1.91465705351121	1.72552275087742	1.79539156714429	1.57474053727726	1.82866936353828	2.51624456530611	1.96379234495507	2.23356606362776	2.38624311369103	2.39706604681546	2.19772511515652	2.15697816432003	1.05972418614922	1.44311926768771	1.74487840404492	1.46612191470874	2.63180352408261	1.78212552053207	2.7869126185075
ALDH3A1	2.18082544517915	2.22179069169549	1.94631760712709	2.05308455618525	1.75432060089816	1.92271125176713	2.07460408194559	1.94803830088157	2.803476352875	2.15142459209596	2.803476352875	1.83610637620548	1.77211219805335	1.96273872742316	2.803476352875	2.12361708116893	1.70167373959115	2.03398905232461	2.803476352875	2.13998465590662	1.88975468417196	1.83809335057461	1.60705729075383	1.90441024821869	1.41675185341065	2.23315096733138	1.8980541422739	2.22063351712263	3.07679610255077	2.32553582507529	2.0838730960047	2.54937795769096	1.99055291008038	1.17730340938963	2.0037715400076	2.77830592512622	1.80564006697807	1.33270070422114	2.81363661307774	1.81282445854333	1.74932140113853	2.24555746981517	2.21794525076958	1.80235862879038	2.35101138250431	1.20787622749251	1.91673732017039	1.45277129011287	1.72079972510544
ALDH3A2	1.82490901472976	1.40548372513159	1.93877459746949	2.32678928029177	2.46541081039619	1.80735808647883	2.46101561221346	2.19502634133329	2.36587932477772	2.28650636314818	2.36587932477772	2.14288551909451	2.2562024486734	1.82762326932484	2.36587932477772	2.33948509736822	2.56464621102739	2.21192963700401	2.36587932477772	1.55537440344011	2.32010304985887	2.57205601514675	2.16557996406947	2.078526711459	2.48893820958375	2.60414994714834	2.3282066493754	2.25469857949115	2.20275967537717	1.88892038077221	1.92626660694699	2.40365418796716	1.98516927271941	1.84319100048597	2.03366786816807	2.22064822663576	2.83175585143304	2.44726285097969	1.71080551264768	2.16797380332598	2.34629393754549	1.92432794540492	2.13942627094655	2.33944251380258	2.39025222518551	1.95759784659716	2.21559424997217	2.70311011119202	2.18639794843002
ALDH3B1	2.62416378218462	2.8154977721921	2.70121867278297	2.67602735943519	2.63979022138969	2.77599565478346	2.72873680053765	2.61203858561727	0.948588082866526	2.73112491940937	0.948588082866526	2.72070591564424	2.45093802898672	2.78551575600242	0.948588082866526	2.70424118954361	2.63628553468091	2.69615382188485	0.948588082866526	2.88135047726669	2.58849629349214	2.64093227535257	2.65678602324748	2.80572005445799	1.98869971488748	2.40947688646139	2.50136102836299	2.79403151243898	2.80268488838386	2.68215109888259	2.57429116712176	2.49426044145373	2.17938709077761	2.25176849957643	1.73971110746883	2.72408486473369	2.41076617948302	2.07040803289512	2.47485399483025	1.98921096262028	2.2736875557779	2.25324772593002	3.05684764093856	1.6409401974394	2.24893300792514	2.61628036542148	1.88185370788899	1.70296124180358	2.02384062957495
ALDH3B2	4.07276099390936	4.23889569786702	4.21830815055607	4.1157033952013	3.79887142537048	3.99187592194549	3.90502726410317	3.74106159252133	2.8449225366386	4.02346760280522	2.8449225366386	4.13881372265752	4.64186739782407	4.28381235543501	2.8449225366386	4.01047274294255	4.5609150135316	3.95192605492182	2.8449225366386	4.38734659379533	4.37558483850551	4.02286680446804	4.18494056996308	4.22333366036575	3.82531938680187	4.42910365836541	4.48905023547054	3.81962227911769	3.49436310010002	4.20537220191195	4.20480481333417	3.1957572510945	3.48833624134607	3.426106176786	4.57333569259112	3.42608188346226	3.67696842326156	3.76486725473479	4.29336423966326	3.35004586710755	4.38032964587175	3.53485378384924	4.88087615838692	4.20606278258277	3.50507219559058	3.90582052571206	3.19603018379684	4.33763480227029	4.07994616779231
ALDH4A1	1.99500803838828	2.14104170634217	1.88113708120198	2.0675620479256	1.84577137416715	2.13973485516284	1.8746207642371	1.71595719137167	0.551620958530813	1.92914076566764	0.551620958530813	1.91539057446716	2.10184603737479	2.1587232144397	0.551620958530813	1.83103185087964	2.02094235204587	2.21747142208805	0.551620958530813	2.10614779321285	1.82491288125344	1.8647678059633	1.68423398443242	2.0836344338435	1.12973448708328	1.12216977186385	2.30093642728678	1.51642569804274	1.00678043745064	2.41659546364972	2.1650059915936	1.08951297984959	1.88339928026122	1.85950878116008	2.53121160893829	0.699616607559572	2.14222020516696	1.94587268422112	1.31843369823537	2.29162751848366	1.92331295661798	1.79740820161523	1.79776465103215	1.55758152410239	1.45388523093234	3.86535961302877	2.12788342327258	2.63335623242339	1.47010317943203
ALDH5A1	1.2440878954191	0.90615951546663	1.12261738398463	1.10817871048135	1.27894408091087	1.24746173183245	1.23197166850962	1.00040815383955	2.45696569957197	1.43003154381637	2.45696569957197	1.13893119838764	1.17165803162483	1.15211564443981	2.45696569957197	0.871262585297783	1.28251278317114	1.20533527874269	2.45696569957197	1.22054632960288	1.55396267944519	1.13516585877274	1.20306243436447	1.08448213774143	0.7850869910148	1.69865527251641	1.43803145486936	0.9842973447224	2.10729931164875	0.555533774775733	0.969112793164421	1.97699964843133	1.1053288334981	2.14190947634233	1.50088348596294	1.97202806918024	1.52297526995358	2.11192040659848	1.70431483881312	0.70421619779112	0.887802088153974	1.40728574688098	0.870912817219875	1.55210823548813	0.81600529420249	2.70128023740977	1.22408285803467	1.56407893580947	1.65994143580107
ALDH6A1	0.97558883795494	0.917136254408777	1.18144682699392	1.12909183572157	1.03675300850824	1.04176612967295	1.16399134371558	1.13634837976179	1.92238286126333	1.14264322300714	1.92238286126333	1.07427570888313	0.799574675369659	0.722573134279681	1.92238286126333	0.943292879091532	1.01449065819311	0.793071122590101	1.92238286126333	0.8354792630029	0.93582844398587	0.810207403051419	0.915683472356963	0.912313017996753	1.78843569133367	1.36133484082273	1.50083588070051	1.48537567526034	1.3253471958637	0.923287593582346	0.967721580802176	0.86768226899965	0.878198065087964	0.599032457062379	0.800556413499343	0.506717547013242	1.1988908647331	1.21657256172788	1.25108224764042	0.592658732038742	1.32759827254671	1.46197786917245	1.54423947020108	1.3607331973051	1.51499505943725	1.96980797302533	1.76681021788803	0.542078475392575	0.886427963592672
ALDH7A1	2.00973766756352	1.97143559729282	1.82986631659705	1.85495784222009	1.82957248302548	1.65634629129301	1.84683952643723	1.57729442403096	2.00415881839468	1.67908448921614	2.00415881839468	1.75564475415636	1.79709523120299	1.64215585821889	2.00415881839468	1.62331461141918	1.93719667360457	1.580864302491	2.00415881839468	1.86950991661307	1.73451665784034	1.46812395090103	1.88808790980567	1.63544023211026	1.7272354471089	1.74799798330604	1.95015028773088	1.72410185711486	2.06885109616924	1.56509909644113	1.69300619589633	1.86833374971208	1.9373823623308	1.69269922419628	1.84580278959071	1.58604986748008	1.66906306109396	1.61660089397167	1.73885008080346	2.09999565375681	2.0313328956299	1.99548072737168	1.67590247239093	1.89979960946874	1.79377971320369	1.65883438277118	1.70944019954165	2.03717250749782	1.55279658399011
ALDH8A1	3.75358100443756	4.05894547993378	3.64516299062415	3.68389418656702	3.78952077945624	4.0257786762628	3.69072329730787	3.4718449015627	1.94861742406228	3.75485310273712	1.94861742406228	3.83882358273263	4.24227061928791	4.39314295358154	1.94861742406228	4.01691180979772	3.83938260490053	4.01403552082163	1.94861742406228	3.62894120048803	4.05289125140587	3.36422206449637	3.65194320998728	3.89520087611729	4.20848628812595	3.97096200891883	3.36458045793266	3.81275280366499	4.50921887003508	3.14733446378837	4.65899193849626	3.71127161442085	2.61281869565201	2.08269188190279	2.54772312026194	4.08797977056107	3.12447801242304	3.88867999788957	4.07489264263157	3.26575356556477	3.16494510912196	3.41470339566723	3.16403653872973	4.81833867628732	3.18208691581004	2.27534271689345	3.89098321586968	4.12645098033399	3.48891442829628
ALDH9A1	1.86002549635155	1.51522623305678	1.86101286570983	1.83507479863249	2.28864941439104	1.91451103745605	2.3414150530314	2.22478337990331	1.87565286927633	1.87161715448022	1.87565286927633	2.02904878989401	2.38259775417531	1.3896365327282	1.87565286927633	1.43666108849534	2.51612322981726	1.92632943202224	1.87565286927633	1.53453371277523	2.15437008854227	1.90938233675597	2.06821702499683	2.11853410390375	2.14526307180514	1.95809151298833	1.89471194245699	1.7573735355788	1.83413541033918	2.16679609844687	2.46624545162998	2.07913895042604	1.61612868307602	1.69416768184731	1.80873434781755	1.76837935297703	1.46235804401506	1.81021657600848	1.92252022267351	1.77134802826422	2.16770601240603	2.25633904791944	2.42295780875965	2.29499326727594	1.79052466313148	1.69704716626939	2.07701979319358	1.55380707116859	1.39753790819409
ALDOA	3.94246378277495	3.87572591358725	4.08975797142573	4.80389491522592	4.82733283917365	4.28157362578282	4.54043499218708	4.77657263007755	2.57745591259331	4.89853504550922	2.57745591259331	4.21873550993874	4.85240664007654	3.93445309588613	2.57745591259331	4.24883330630799	4.79140080493194	5.27935328617367	2.57745591259331	3.90313747316486	4.26427224139554	4.86948822466216	3.93218552538336	4.72830841088595	4.41977774107652	4.00519361794506	4.28220005564216	4.15261166604977	4.3573282309296	4.05797644576602	4.2294377952304	3.67000883541243	4.23719970693728	4.16442421473603	4.04079351800978	4.16742878980089	3.98988514629383	4.30238052597403	3.87292822428332	4.14038251059562	3.40495061549524	4.74501720404314	4.48681764070802	3.37510412308228	4.06759168429027	5.03477929565123	4.94062378391454	5.21837304037988	4.86097552298977
ALDOB	3.15935830539123	3.2260083546985	3.05074727364118	3.04604864646939	2.93188801904322	2.95771994575922	3.03438397282072	2.9661225734746	4.1340603753162	3.2274138252605	4.1340603753162	3.10798085318704	3.11375371371806	3.20613320751285	4.1340603753162	3.01164481335704	3.07104607503921	3.02639767915854	4.1340603753162	3.17654420909921	3.02086912894005	2.94063743929962	3.15144429830092	3.04798665861152	3.73609083040781	2.75100572325513	2.99970560408027	2.93157622988915	3.41365332834372	3.63549014624788	3.54952669325734	3.19859283642915	3.0329614446816	3.44913613484576	3.04792166390087	3.01527982606468	3.46200287732544	2.96124268092778	3.33569078868111	2.96124268092778	3.99433032942589	3.21220009407918	3.00209120564624	3.50249909255359	2.54244242990514	3.12036933716578	3.4401933733273	3.56141792118914	3.77947399867561
ALDOC	1.69824830918086	1.74073531723613	1.81804812828327	2.09017970284898	2.00405985872328	2.13443887577657	2.02178003371267	1.99789228284748	1.22690550756067	2.42926889804575	1.22690550756067	1.6674480100133	2.19857208561528	1.83735404082161	1.22690550756067	2.05803977967399	1.98414750473383	2.79670978373202	1.22690550756067	1.77312503828709	1.52662611538393	2.67554012907966	1.45367997753153	1.89314591745674	2.46671090346333	2.12717622342226	1.91629561788472	2.19060338783313	2.17581530409516	1.41031393788152	1.8964169240102	1.72662444303361	1.59531236262431	1.47087329944298	1.55293338000932	1.66826377133395	1.67229091510993	1.34797994341282	2.00044137170081	1.98911136771134	1.4371883835183	2.77670619461967	1.9689899014048	1.94706805695083	2.81527357084683	1.88395388355945	1.4348423353272	1.9241042178346	2.72858993291883
ALG12	3.90569852117858	4.02922269288823	4.00478428231481	4.27929481933868	4.071711080307	4.25690628417993	4.14928215489927	4.03391879536767	2.30895763922665	4.26463951089076	2.30895763922665	4.17152326979552	4.08993315863527	4.20907274489074	2.30895763922665	4.1398025650789	4.02705007843148	4.15743162705713	2.30895763922665	4.15378547703545	4.13906879906649	4.06952245640998	3.8836388466054	4.18067933551041	2.77484486820982	4.11387112818495	3.72206840659108	3.63748404505972	4.66559204415116	2.98944299902546	3.6311474600891	3.46693834379465	3.83754818259921	4.43628051680798	4.59285761686193	2.79158653900971	3.28174468198279	4.26370449663115	4.5214480381746	3.50258248873949	4.05559176048108	3.54423491830954	4.48029817523249	3.98451174903817	4.20859430598421	4.11745207326711	4.39186791615093	4.40285950735027	3.62842319976454
ALG3	1.89449804975583	1.87613279858426	1.91642920004209	1.96081701231982	1.56501962520675	1.70895246663425	1.66787138298112	1.92437641214545	2.62002586118305	1.79376985097737	2.62002586118305	1.74040633975022	1.81874548623027	1.99907078153557	2.62002586118305	2.03093850792425	1.90213384751536	1.91602251749439	2.62002586118305	1.73771014714181	1.5035644629865	1.90857315858545	1.79034531758455	1.61185572788498	2.10814362922063	2.30832611728934	1.17757612442124	2.12659155046472	2.10129540680574	1.32339690132485	2.29797694124211	2.12040270620208	2.04043493089251	1.90020356356768	1.95999717328293	1.31489673489746	2.39235206559842	1.95798181532971	1.48435767452234	1.89941431556682	2.24640980714058	2.0728090575346	2.28164183100245	2.01141190244274	1.78176008727508	1.91557777202543	1.70538336200454	3.42526969514113	2.44160071651404
ALG5	1.70840262517032	1.47528830484158	1.67972611282566	2.18531673203796	2.22017116571981	1.70269327429627	1.99763623960628	2.23198326069192	1.74374313634362	1.90182439305705	1.74374313634362	1.83914923176652	2.48772387035214	1.56973460318393	1.74374313634362	1.82473064922908	2.34206642477589	2.15524583638099	1.74374313634362	1.61611072113326	1.86541080403188	2.44407472951581	1.65654268806436	1.86518424248926	1.95007582518521	1.66867765342026	1.72554546281235	1.68259458663843	1.63286362199138	1.59467694644105	2.00924148882969	2.20791862681542	2.26257282801448	2.13946698425793	2.1324298593383	1.5517753969436	1.75199920260683	1.9707631786749	2.43553223025969	2.10142763496895	1.6178006471901	1.84956479799602	1.98732253930824	2.05570858192762	1.78525172669981	2.28634789160404	1.89850588994759	2.34347136620561	1.53616903656308
ALG8	1.53946476230446	1.53737303957246	1.66756097806677	1.94768232460306	2.20648726009185	1.6921764890897	1.95458021941394	2.23506635846427	2.12502061672985	2.16802805739987	2.12502061672985	1.8502372778232	2.02378148215247	1.15306351190592	2.12502061672985	1.70397513181643	2.1704415836291	1.92424716915585	2.12502061672985	1.08487064867589	1.67808346112318	2.24294931588881	1.50553414546855	1.81090478396125	2.05354606852168	1.83811518709641	1.39179055710113	1.99499950609746	1.71702660954611	1.85856590916648	1.90341525340193	2.11444131620816	1.56958044919135	2.05198613627664	1.97044995609392	1.60663615712124	2.5977667272796	1.51011586890159	1.72162873121247	1.41702121812945	2.28833547791888	1.54270203418287	2.36511574128545	1.83451804910821	1.38308341471605	1.22945726681136	2.15862306459601	1.96161220238788	1.79532428588215
ALK	1.4657781408697	1.28448601516636	1.04981814266479	0.969068936952159	0.766810662470079	0.569164407794547	0.695680748910537	1.20889618741257	1.35934529187713	0.592268917225043	1.35934529187713	0.771588111008254	0.64356292662864	0.730807153012507	1.35934529187713	0.990400361252404	0.501114355319108	0.221619737586583	1.35934529187713	1.14953613951726	0.747637583500583	0.700730211134943	1.47937438414149	0.551919850347434	0.222432859611017	0.489884814513694	1.27330869872545	0.989123906219542	0.713581608559928	1.55500775511098	0.56508161877475	1.21894695916199	1.22029683955569	0.623049174411286	1.45185207248133	1.35038163495603	1.55497844356344	1.01773649934212	0.503637532827293	0.994049645447826	0.816813992749579	0.729147426771227	0.540343945924842	0.752813530858448	0.876027614502899	1.35336220491088	1.39735794074045	0.247152270383992	0.415860234937483
ALKBH4	0.999100715905599	1.25554509277456	1.06177558592338	0.966583818411276	0.970119861011736	1.04892655756154	1.09497014675427	1.02643391876547	1.78895758802506	0.976495524029408	1.78895758802506	0.879362215885218	1.10803646509023	1.04844351725936	1.78895758802506	0.973944320880004	1.16713152186528	1.33931741236609	1.78895758802506	1.20272955992791	0.972436578577554	1.28122439065155	0.976195382482419	1.07035775828259	0.944645888250262	0.656258838569735	0.933962144584024	1.12652897908522	1.15714597872659	1.49513543213767	1.61972398984943	1.08983880874691	1.39558192588056	1.48784942614433	1.21154575835286	1.01286038904426	1.35704449371686	1.23076110751542	1.01286038904426	1.01286038904426	1.51674966988859	1.30257502481379	1.06001745570319	1.43334466488164	1.12825010573463	0.720999717229141	0.916616814920416	1.141367426232	1.47449524683948
ALOX12	1.4240664919972	1.08335818274721	1.51501911622405	0.616372759843702	0.770110174829822	0.956356954174296	0.830860021044616	0.613410758684864	3.47315852054593	0.29331879874304	3.47315852054593	0.28049951673489	0.664264630886714	1.51539025473236	3.47315852054593	0.438823256095985	0.377393515720231	0.674676250529283	3.47315852054593	0.699099533344983	0.598025883031002	0.0881115795625622	0.944432352868082	0.186737295034527	-0.0714381946291471	-0.0307964303526711	2.2158211589145	1.64093320910532	0.839728392060324	0.493274644828202	0.675720026275606	2.0456078931524	2.56250630891615	0.533326332042364	2.15011434250509	1.28213054967158	1.89855454237131	0.992972895946033	0.992972895946033	0.992972895946033	0.992972895946033	1.32646642733887	1.04725588599395	0.440610896332693	1.77015940792405	1.14198919318442	-0.107166302285557	-0.107993148098179	-0.137465817342129
ALOX12B	4.58949809757943	4.46217727412162	4.64558966772951	4.52213387462468	4.5393975359114	4.26153504881434	4.16840219488202	4.35446069652424	3.74944707075812	4.41587725515572	3.74944707075812	4.57070364746582	4.29307162443248	4.39619477837457	3.74944707075812	4.66854092838687	4.22244707499835	4.08872611648666	3.74944707075812	4.34806690451799	4.36526819250306	4.11619891292621	4.47682654261213	4.32809264754608	4.85132033179964	4.35597781293723	4.03207870312414	3.99203302886181	4.16979636250243	4.04069598263974	3.64764395480729	4.50158386800129	4.64381450291651	4.5276509057484	4.2772195613817	4.15481733665238	4.76224123018565	4.10379674396171	4.04134997981877	4.15196603515236	4.12587802412402	4.32601190138789	4.60599270337834	4.57083152516383	4.40744656553609	4.16488332390761	4.35133221829852	3.81301415074781	4.6413449204079
ALOX15	1.55522144209006	1.93462093707561	1.57500238191242	1.59293940266225	1.52319999956516	1.91002687769698	1.67078714190911	1.33148412287734	0.6185438559617	1.66078142705589	0.6185438559617	1.4531328275835	1.8012409107416	2.09622589575285	0.6185438559617	1.64640429189193	1.7801339967953	2.15416386623074	0.6185438559617	1.95081219414078	1.49250540755158	1.68024336186761	1.27755474832996	1.82764646285926	1.73638625744232	1.23049757360825	2.39043111257295	1.41026128145741	2.30660697984771	1.11082771618087	1.71197865319139	1.03130149908598	1.54027384502275	0.932945116104019	1.19455517659179	1.44152443406466	1.03691977999098	1.3822099033597	1.75606104440563	1.65114763139096	1.28425891832846	1.86351702677403	1.72064917611653	1.95686648611191	1.16186031965621	0.415966556052219	0.29624448066056	1.87421572168891	2.32414932767387
ALOX15B	2.16240425319131	2.83560758805859	2.34073648298573	2.25897451178663	2.217528867508	2.56426260073011	2.43669061267384	2.16482335391296	1.56416881941127	2.45165633841489	1.56416881941127	2.1804824139034	2.62841115710045	2.59083789057274	1.56416881941127	2.63461180575869	1.9726562295659	2.62563176478196	1.56416881941127	2.70632799949292	2.07049961939207	2.27846507611154	2.09981040047626	2.19237960575035	2.70994357351808	1.9916999038038	2.3807288178583	2.36017101552516	1.36768911944306	2.38740966756055	3.01233734810184	2.86260843752269	2.5124757208244	2.03781247480114	0.906078326606057	2.53118907046731	2.6926112684229	1.93656507463854	1.92684910669942	2.12880636231841	1.82826603307749	2.43693108792044	2.40323986740413	1.81299367284571	1.76092809668758	2.34536974267027	1.94001156790025	2.46883722909031	2.91789708736137
ALOX5	2.01132988270044	2.18059653723889	2.2030960945154	1.85545212088955	2.05365047853007	1.64387227230033	1.93942715245179	1.67344793016286	2.49800239379463	1.53817209457435	2.49800239379463	1.63470239352052	1.52653187210146	1.85517825507189	2.49800239379463	1.90054005678884	1.67492921115635	1.71038373187499	2.49800239379463	1.82238282340714	1.50590218920836	1.81866157908746	1.78872693495043	1.75376000641391	1.57193280032493	1.62561783346365	1.71989310342885	1.80597011191412	1.58978517788505	2.47695802279281	2.23186126909934	2.00783019460537	2.20489874716164	1.79967377762074	2.07432501130648	1.84135681166898	1.76515582215022	1.95352671162932	1.74480898506191	2.05114892087481	1.7742239323297	1.65730406989439	2.54917452586358	2.2044236731994	1.66777008293631	1.86089466524331	1.81575548504821	2.05485976284463	1.50961124633312
ALOX5AP	5.61891497722528	5.78458077688915	5.61658444449339	5.5475294575254	6.49857415826891	5.89133751201417	5.98940989027736	5.60876108262031	4.7962820985306	5.56387374665595	4.7962820985306	6.09793379104286	5.91067801055773	6.041842890657	4.7962820985306	5.84394691284178	5.59900446811047	5.5000139609318	4.7962820985306	5.54130983168846	6.0424780073308	4.64047256557436	5.9527471823691	5.45441975871125	5.97752168025197	5.18426677860461	5.31275082720217	5.79977015084853	5.76507217884286	6.06494982095951	6.10356769393614	5.91557876592368	5.56246417256699	5.74029592623323	3.89936693971921	6.35123644270404	5.97335821151343	5.51038787818	6.29981798026963	5.13332891713272	4.5294708251124	5.05799052325788	5.66595013489169	5.45778443818986	5.40753453608609	5.7668950713638	5.86452809915124	5.93713892468431	5.55939420897306
ALOXE3	2.70415069849016	2.23897567097673	2.53009070195264	2.22657371710948	2.23585303121925	2.12920425780377	2.28129917295248	2.89824999858332	1.48062554245454	2.24691067863359	1.48062554245454	2.2536197507971	1.56695812118092	2.0510918846017	1.48062554245454	2.23245488478397	1.79785625290966	1.5673900713491	1.48062554245454	2.87423730726266	2.32253380054594	2.15561690302361	2.90031975980587	1.71204838288117	2.39423858158295	2.26741410394145	1.79397297799763	1.90418271262974	2.11361782634921	2.55267584884262	2.23681315207056	2.37084799365911	1.75079239413369	1.83453930768188	2.07528325169625	2.69849680628512	2.5515678968859	1.78231344911847	2.28410893628272	1.74432705542947	2.34300470068642	1.67402021546343	1.99341608471499	2.30755693404942	2.88770813277972	2.73467593610397	2.65408219742485	1.68119342765805	1.20163380264248
ALPI	7.11528952063814	6.94914046083959	7.15394909890009	7.08693844762611	7.03055475247578	7.06616221168942	7.01495781586198	7.25218761534887	4.56440558774631	7.19349902763861	4.56440558774631	7.08192374088964	6.02100584772804	7.12810567743126	4.56440558774631	7.26165586351807	6.66985069567117	6.22893458873123	4.56440558774631	6.18802915655449	7.36245212490592	7.17958379788613	7.29324392406316	7.036772893413	6.16862322730874	6.18234586335447	7.08400403432959	6.36639670628268	6.87207578902402	6.88073283611415	6.45235841780948	6.32142405205495	7.12965543304239	6.4276381215312	6.31120955853592	6.47403924203396	6.2250226967316	6.90585119567377	7.74067114103038	5.73525716094293	6.63401582248638	6.04048554714041	6.75357324606031	6.84381310757941	6.92249298715026	6.64619802559233	7.47143689656514	7.13400738502953	7.74124812093133
ALPK1	6.38685501597871	6.44316481592108	6.37651975426532	6.49129132921001	6.40979250059554	6.42531691291623	6.34381679954053	6.3728196419234	4.42941657428757	6.44720603236951	4.42941657428757	6.33865141701599	6.41400073600386	6.32785428364047	4.42941657428757	6.42793589868325	6.37559151427677	6.34747515714248	4.42941657428757	6.27731691590375	6.35245360690809	6.33202783049558	6.20527842660515	6.35178874297165	5.77622760860314	5.88151935413902	5.78753895501054	6.22935382469648	6.5633082928551	5.44076234395426	6.95686524267069	5.92656041486023	6.43090675873254	5.71890692284452	5.8241131136158	4.58599664654357	5.38671678338681	6.34752403125248	5.91510595978738	6.6186315481805	6.82222699304624	6.37472952888717	6.37212616489394	5.88829220980639	6.57132612631526	5.71092047731191	6.56809787377127	5.84288787655733	5.89604753381025
ALPK3	2.94653059463186	3.04474777499044	2.81529378054284	3.71473367923163	2.92767992825224	3.37641264651357	3.419267280754	3.27638069216104	2.40182677731202	3.49304620112	2.40182677731202	2.77774019665317	3.10518303229728	2.92708744036112	2.40182677731202	2.79067493859856	2.72906962963772	3.35564422965514	2.40182677731202	2.96281281854142	2.82292150248618	3.14844211041301	2.87530966984615	3.06886964346434	2.90711777244385	2.5594973137679	3.29181244779772	4.02290350667799	2.63719199348538	2.70139522211163	2.49023024534528	2.87649576302634	3.83474659708594	2.53953222598392	2.68523548200741	2.62859312385117	2.75887422218516	2.85865400460301	2.6720811821131	2.80142352672623	4.14181737894707	2.38742456629272	3.40249935417861	2.7808520437227	2.8493901405469	2.92077188648801	3.21709716825946	2.41212824245498	2.92652119929526
ALPL	3.50190923630859	3.5574366631007	3.20284147056626	3.19492605776943	3.08255424561841	3.17568466468401	3.20867420355488	3.02102878294704	0.644666531267823	2.81081610241673	0.644666531267823	3.14350456352149	3.67933183434849	2.97417770870458	0.644666531267823	3.01808680133537	3.49796587437589	2.69855358143307	0.644666531267823	3.06887782216155	2.90429830242731	2.53465303307612	2.89202968582014	3.62436725706834	2.18663112875926	2.05637143021272	2.92658122521802	1.98149860119212	3.02580470933933	3.29396388289631	3.70829040022188	3.14512915999343	3.03478924751017	1.95021980624938	2.62876482192033	1.52764910991549	2.11858454962536	2.64246924229754	2.15290770157658	4.19486999577951	2.1662209900182	4.56081086082585	2.5844932673813	2.49926106454335	3.42606114668146	3.66808916283216	1.24462470441568	2.5627175410652	2.85132118671173
ALPP	5.05148550033797	4.78601243446039	4.84102326035261	4.94786070109445	4.63919019017347	4.84965874803788	4.46309300031575	4.769620697258	4.15498793957	4.83587418892461	4.15498793957	4.97947852681398	4.27489075419295	4.88031204422203	4.15498793957	4.97232984666579	4.46345522538144	4.29194270975635	4.15498793957	5.05680726046007	5.1387111915202	4.34591424454438	4.96074390946287	4.76344391750409	4.24163276379965	5.37989798472822	4.65203319458166	5.02406176227465	4.34951986162217	4.64491993395724	4.60493138936245	4.15284155188079	4.8689424483048	4.46981876777839	4.82669758765203	5.3150409806238	4.97077834896482	4.24330233640507	4.99222656766407	4.34098128091997	4.6579464581279	4.25393570947553	4.66592206221099	4.29673103232113	4.77070210216022	4.36361580353749	3.93643156671423	4.75126493659367	4.21839054064703
ALPPL2	6.07199003041619	5.69988253961105	6.28912260729589	5.94051013998279	5.59023128387559	5.76339357640443	5.86067166852132	6.16378809259679	4.27114770381735	5.8614247189927	4.27114770381735	5.84902811705624	5.55537170050877	5.80892666730583	4.27114770381735	6.03740263396674	5.47020895051373	5.51986189283936	4.27114770381735	6.21630731437723	5.79502472050139	5.9615486765456	6.15505089254935	5.51057805073288	5.94139075850123	5.94110646739364	5.72200544630012	4.49815758745952	4.45411315363484	6.19758576298407	6.49135724491909	5.70424926437655	5.44877099381283	5.28440535382912	5.76127165399737	6.52213084939316	5.43402548256393	5.244029820028	5.95700537311088	4.84478936920001	6.12840606701627	4.80221152104687	5.91789234838218	5.46727724807983	5.75635809253999	6.00392397084547	5.86888776744612	5.0258487445741	5.6987629011485
ALS2CL	1.76471260541764	2.05124934242032	1.81619796690959	1.87000176199944	1.70258622818146	2.06489137088492	1.65877696254412	1.81732427553934	0.922432260932421	1.91126329840832	0.922432260932421	1.79012195825623	2.11119316495078	1.98801151830822	0.922432260932421	2.12002423138895	1.85904015699396	2.1012464054213	0.922432260932421	2.04447344422644	1.81573725254078	2.14937088743936	1.82674025814622	1.92006994910806	2.18736131695341	1.69891462875016	1.61034797793623	1.15356061408229	1.73577831608455	1.61143792158949	2.31743453196241	1.9238289840541	1.5949217364644	1.87603377526563	1.58215665612003	0.937228019822587	1.72022609083498	2.12698488446174	1.48234780686198	1.67876649376775	2.50374944181022	1.6297256060368	2.10263065418451	1.70059884645921	1.43962839236269	1.8157685799007	1.4297715446456	1.36492807641086	1.47183171107971
ALX3	3.78790448431546	3.93345786716047	4.14286129221662	4.19758147161217	4.03938951363992	4.18176850332862	3.94280241531601	4.19992170569952	4.74230209301283	4.07290664778181	4.74230209301283	4.18652599601461	3.97321562553531	4.27699702037913	4.74230209301283	4.08595492775627	3.89415733939514	4.10883940170295	4.74230209301283	4.45833566340027	3.96927590372438	4.18677181892295	4.2705466272644	4.0697912521235	4.48392857362523	4.51462231188752	4.64056013195113	4.74868781883902	4.93449842131567	3.94842268888784	3.80376766020929	3.87991150729853	3.51967778428254	3.32945077483703	4.3944200174577	4.60745774216865	4.76013544528423	3.43477611273493	4.19142324781993	3.72561665797287	4.36718791526782	4.09691299914306	4.44313127395804	3.64526309890568	4.36169135235614	3.93976527979885	3.85216301587501	3.0744940405498	3.24003315733757
ALX4	2.00696728381387	2.54157862979343	2.38144698918794	2.13308336332346	1.96749970163639	2.72217979478702	2.45090875664702	2.2332029000335	3.25456780220258	2.41817099815877	3.25456780220258	2.50397174086336	2.41678687022269	3.13020039461225	3.25456780220258	2.00434997193473	2.49845041845166	3.10990459821613	3.25456780220258	2.59259295277104	2.05105622044461	2.96793370343868	1.58520983128965	2.86475256687001	2.45916162632819	2.19555933340734	3.67270562619558	2.2621107574809	2.46134128353063	2.60270273233426	3.34844396621796	2.3157300508348	2.40834357583623	1.98809279736935	2.48087947329666	2.75850756357374	3.68378971187065	2.37392065063894	2.4968583055057	1.82979878876259	2.6956334067599	2.03057980543595	2.67069545236094	3.21327428270687	3.13017848613223	2.3083223873961	2.3284943721575	3.71925046338372	2.41214904862215
AMACR	0.706052734130853	0.841346768689933	0.765034061478288	0.837810930630215	1.00931949454806	0.8983975369056	0.970709720052065	0.870671271913215	1.65568364674738	0.959012305969193	1.65568364674738	0.848314242492996	0.985023457159613	0.654616217744776	1.65568364674738	0.244271720275714	0.98294081897151	0.585594856400605	1.65568364674738	0.749129126836896	0.918921168813368	0.565526053522421	0.89924805310953	0.786277252624816	0.392660646430277	0.917936150071622	1.69174578601476	1.29025659381996	0.943318615705266	0.756489979355142	1.69136009579997	1.5394519798959	0.213948295201927	0.41289481438248	0.49514806764153	0.384570774901738	0.63604455972786	1.27627455402573	0.35551398839712	1.58689190654529	1.11645595326095	1.54780051560639	0.70188174822805	1.04985514254604	0.60456435686199	0.0760211616386151	1.29903346371639	0.97471462773094	0.622270110289472
AMBN	2.71154700523592	2.00445837081692	1.66744828445934	2.17246641283492	2.03841258648345	2.2476274842132	2.38990442067951	2.1523180987314	3.28108586195656	2.31020915499912	3.28108586195656	2.27350166585663	1.68869979053339	2.20250203790987	3.28108586195656	2.02047348019124	1.72716843341042	1.91038584049662	3.28108586195656	2.66146096022549	2.22309558221993	2.20924261615305	2.35550968125682	2.37369352296913	1.85490226377173	2.61377461898985	3.15596508451565	2.7918535685459	2.34616053217423	2.11270469390694	1.99249245404632	2.67241914971316	1.66363289823351	1.97932346782716	2.66136297938814	1.85415967259364	2.64086958458287	2.6891818279829	2.16941090293802	1.51339870560631	2.86528182470425	2.18042629716467	2.92325345668693	2.38284632733454	2.32389555691732	2.84682537006304	3.35347517648544	2.30642741222123	1.46153626137279
AMBP	4.25541332300035	4.72016530343179	4.32182938531755	3.96675209522185	4.15247398550688	4.62473201194021	4.24358128785348	3.70746564770653	4.14089716350467	4.35819346813625	4.14089716350467	4.20527404752747	4.19968210011049	4.89143732869016	4.14089716350467	4.77835263698107	4.08083616117559	4.88523767076537	4.14089716350467	4.73212368171958	3.85946781711225	3.85484239472328	3.91354015456187	4.82240975365021	4.70158896488838	4.70543229379717	4.11414679277489	3.37013843188412	4.00887751786147	4.89058561240777	4.59032561436475	4.5589982523026	4.31298376305847	4.09868768073129	3.86168239802262	4.31781848591418	4.40335762848159	3.78790722022338	4.08722461121758	4.17526510183665	3.78790722022338	5.23173358726755	4.45153468147286	4.33052929171868	4.53895043441017	4.23836619204474	3.76479193136874	3.87608503358267	3.69244788060361
AMD1	1.62573113918075	1.49888297987711	1.66196434447408	1.88364879209068	2.21595445394568	1.67265523164133	1.98458164742066	2.10366098547902	1.92760857437583	1.95123032449114	1.92760857437583	1.69412252483039	2.09093104032179	1.69101705702756	1.92760857437583	1.43815016827471	2.13434164731202	2.24580980731482	1.92760857437583	1.57425291012811	1.94103091315068	1.99798853098083	1.79424861795413	2.04518875661033	1.68706182801083	1.89265194492307	1.89060056388264	1.51799531776117	1.57470722110449	2.12499058806484	1.90045138265733	1.81493715486293	2.14403233516956	2.06971287885034	2.02101151372541	2.30673902112814	2.00393980974577	1.96443736588294	1.84473246496204	1.54719182181388	1.99002322819297	1.72526625199773	1.57617712920826	2.08036359556448	1.55010719459952	2.2020841611185	2.65810048136049	2.31833518162221	1.73037383358675
AMFR	1.23470356179487	0.981564229637026	1.20903831852815	1.30270327263077	1.24781537022367	1.12018933664691	1.28140530852133	1.33223392355343	1.72330150361667	1.24403305387589	1.72330150361667	1.15886667877263	1.12815945492632	1.24709413766878	1.72330150361667	1.34826057507274	1.50464395646414	1.42968562554026	1.72330150361667	1.19400654693864	1.29304473896941	1.73986215527646	1.37336855263268	1.22818366381401	0.924192909218807	1.21546355802862	1.71791367161674	1.30033156691896	1.55540892828746	1.37189124167147	1.23537888983309	1.58891479030589	1.38367374818824	1.38929305958835	1.25271426041808	0.948258614105294	1.24109506253194	1.81547364161181	1.33530163464107	1.42182193723636	1.2665877575843	1.56920380429902	1.24962425480189	0.977238951382694	1.70685033076857	1.25947114125128	1.32943886347869	1.01878931222766	1.49029538597933
AMHR2	5.72846059357351	5.95686786049286	5.44731413193919	5.56401928083818	5.38282800892295	5.76283617303277	5.62112022626345	5.42160193388472	5.06790629668262	5.66266664238785	5.06790629668262	5.46830821571155	5.56073969041199	6.0061688873487	5.06790629668262	5.86220061824895	5.47970139435473	6.07477453840294	5.06790629668262	6.20386702446698	5.45962392299692	5.56751844001767	5.36545768088453	5.81343631501227	4.9776582740968	5.14742491390161	5.52664820929933	5.4704387192212	5.50136361925583	5.7925328778335	5.6324424588792	6.0678944629782	5.47306811158708	5.66105827693362	5.94577933154744	6.11885194762855	6.03316140571872	5.30714131333495	5.56692768502141	5.15567553575652	5.51107306148545	5.44507080040672	5.30505905220481	5.40531507550957	5.92943348699294	5.4274106966855	5.48248137142024	5.75235890708741	5.57690951719593
AMIGO2	0.635737311344291	0.926406796085457	1.10208139824323	0.81994010172768	0.881464148526208	0.773774802071973	0.752877185493862	0.737439045357763	2.08343816729351	0.728600188897586	2.08343816729351	0.412870823609053	1.08164426102612	0.943891894700383	2.08343816729351	0.953535727074998	1.05556469829554	1.129532043449	2.08343816729351	0.988762053004898	1.10744905496258	1.07126241900096	1.00021190338309	1.76092518850989	-0.0510684583027223	1.09711223459893	1.36288416769029	1.35402054994606	0.747317136004961	1.82568028696751	1.23729580622401	1.07714017187709	1.16014511552686	1.44887268954128	1.23170987319838	1.1579743663928	1.55181184293813	1.005627197219	1.29385525483857	0.742194238854732	1.4848908185697	1.03901681119591	0.790508269633981	1.25226536519849	0.942946909000221	1.46449261202309	1.19302331835754	0.64489719498734	1.2626668448877
AMN	3.8490267063167	4.12408148245609	4.0703129510929	4.02777683274753	3.70668161514459	4.19845990062967	3.96624068161308	3.95279756052549	2.52896617379024	4.01716108572681	2.52896617379024	4.06100761931603	3.77197013934158	4.08480855501209	2.52896617379024	3.81193483953874	3.69187965472043	3.85758986475409	2.52896617379024	4.27424657047933	4.0279013518431	3.85462215964302	4.0560406909483	3.95492723235845	4.02961763438648	3.56735043516344	3.0460581056994	3.71054639435798	2.75567679972039	4.56680627361131	4.57814710621186	2.71662794116137	3.66969016618907	4.08543921228648	4.20621442210912	3.14751474758882	4.02022175027658	3.95321593264273	4.06788558942497	3.13968257665513	4.01886546675373	3.10261871895464	4.4218101986607	3.76683851499689	4.53112785647286	4.55518584686863	4.70032891334714	2.48519354172197	3.91562702917164
AMOTL2	2.14016972653347	2.02582327669636	2.27429636328229	2.45548768865678	2.36863905560452	2.23363864750755	2.56392763561703	2.35858248067505	1.41427494908314	1.98541716331294	1.41427494908314	2.47047033757951	2.74760832052094	2.04337391089579	1.41427494908314	2.15151302890989	2.63915743432628	2.25082144995009	1.41427494908314	1.68066034830605	2.20033551576409	2.18458575302868	1.98558056812687	2.46319437929551	1.88115308490815	2.05090522441437	1.83511195578575	2.30183180884192	2.16375616757364	2.68476507131099	2.30937482435863	2.09039211632291	1.48147222716362	2.36157693646206	2.16055023405963	1.97927296026038	1.97927296026038	2.42504314809376	2.17235015814949	1.97927296026038	2.04268614470702	2.29959994520849	2.03141282175453	1.68900210231882	3.20564270224793	2.80672808758053	1.77597549591977	1.35864053501603	2.05625420150446
AMPD1	3.76361177763586	4.06046213450363	3.699819482863	3.58077507809327	3.98071496773019	3.70010501177202	3.67355837690846	3.55217535440775	4.28665692763739	3.52900672293338	4.28665692763739	3.87100841579974	3.77721896749564	3.83340773317288	4.28665692763739	3.63074716937582	3.74801343908782	3.59827392123148	4.28665692763739	4.0943932418924	4.14180312666865	3.79258918506347	4.02141265704214	3.59282772167064	4.20746170064148	4.05140481914174	3.38200469905702	3.88562862608752	4.10149131233186	3.44557631752123	3.87115697469083	4.19640542765661	3.86038947913109	3.27333072966455	4.23339859629539	4.45984509431584	3.80595837853107	3.63182582398864	3.84342387221235	3.85307754521132	3.4233700035747	3.52574433527775	4.3006337958354	3.42196004929069	3.58395071045588	4.38669702636311	3.93328673280647	4.17744220910354	4.4429714926473
AMPD2	1.85212040500517	2.07082838038029	2.15682407440913	2.06811197325068	1.67350996805027	1.99583167852742	1.84756638705764	1.94080021812022	1.85268334002273	2.15352227101437	1.85268334002273	1.4899917484984	1.58182877072689	1.99507641907743	1.85268334002273	2.06654249357579	1.70549899609289	1.91903386538397	1.85268334002273	2.04172281499618	1.76392631636911	1.77010315945453	1.84703152859956	1.89867976358952	2.11425270097527	1.65522532792481	1.77070821587453	1.74037434989702	2.13265357752515	1.85464835002191	1.55911537325703	2.16425104230777	2.12911759937419	1.86940907271863	1.80538223646675	1.88921268522406	1.63462121192175	1.87054486111142	2.14185526093205	1.48613417665418	1.89016687282615	1.96106576412553	2.23559348880961	2.02407730641617	1.61654471453005	1.56505927979006	1.54701085999112	1.907597599735	1.88705399165641
AMPD3	3.27526895622722	3.24579992864948	3.44875491556795	3.45068972473185	3.72809596251475	3.4325504869407	3.58118421159063	3.58649030837377	4.98114370660328	3.87218105305852	4.98114370660328	3.34837182064542	3.44660469893649	3.00505154079473	4.98114370660328	3.03886794117311	2.99095810534963	3.41260825649567	4.98114370660328	2.96401609671974	2.92545623100335	3.16709454105247	3.01021360392792	3.01155684631522	3.63038627118712	3.6867075416041	4.13512289172411	4.43594079038879	3.83261442475033	4.18396418676031	3.24038556052106	3.18181133688044	3.27943589633951	3.30596356715654	2.50408033763977	3.57348441003666	3.67214560319025	3.71602473716491	3.32876761229637	3.32415013922318	3.80226651998373	3.46023806172891	3.77707678991091	4.19835716428973	2.3707815320129	3.72537724209777	2.44752909532186	3.04716712655876	3.68525253531148
AMPH	3.29283974414979	3.11418583881613	3.10307621589665	3.2839950186619	3.01433520942604	2.74108810160008	2.98197997668539	3.71194126421096	4.60066750212669	2.95449084805075	4.60066750212669	3.06283224783059	2.51504780875638	2.73930587021143	4.60066750212669	2.87246253254718	2.91072393686699	2.45013493493451	4.60066750212669	2.4242079834926	2.78485293680087	2.72909203394798	2.8871117064482	2.42564767768949	3.35562684582729	3.84653055671828	2.18469141784377	1.66902812602089	3.30801954762874	3.74930121979062	3.40664636389499	3.20613441528386	3.13872867010693	3.49976062620958	3.63808062917854	4.94631440804102	2.75600752771449	3.17231643232535	4.09395780861941	2.36477907494543	2.92772069565947	2.29703136132509	2.90853721082901	2.63589092194679	2.72637119733426	3.33284395209205	2.54442410006665	2.43103506196931	2.60951193929322
AMT	3.28421173095171	3.49724209311573	3.31662281259111	3.55313969959103	3.54659519005521	3.52036255228742	3.66225332643869	3.30637049219199	2.14478581731272	3.36205466377154	2.14478581731272	3.43276862289336	3.37498608847249	3.46824224710659	2.14478581731272	3.2767650867112	3.36317395607365	3.50091764056456	2.14478581731272	3.38753655670255	3.14386339619237	3.27566813061911	3.01285407902245	3.28609045439449	3.20049884294132	2.84702714679073	2.61873310397918	3.19434482224492	3.20195419998725	3.0568104037692	3.81352510045985	3.3959149507415	3.28279642401665	3.23719417736573	3.06120613283806	2.41545287829933	2.94851395471663	3.53096742578114	2.67480876640558	4.09569464784932	2.88486893626766	3.93010057940109	2.88260166445019	2.57199374452309	2.83812858728111	2.71289236770073	2.539654441818	3.15591306851163	2.55847182269399
AMZ2	2.27718995895067	1.93700433272306	2.05662569080941	1.92442464735589	2.12979579710967	1.83589291115504	1.94299476655746	2.04643601025096	1.44565560411567	1.84297490840696	1.44565560411567	2.01080635719749	1.90697091692868	1.66966232173906	1.44565560411567	1.74595741386728	1.92581411505552	1.76432065509517	1.44565560411567	1.80783047823722	2.07259817494503	1.83956932081832	2.10952852624033	1.83349086980966	1.89794324627806	2.02802313575315	1.8321104126073	1.90021844616486	2.06867223005488	1.79062286104287	1.79321006996221	1.78003707005213	1.74034437457181	1.72794228357719	1.83017081006479	1.84993199565278	1.60440890657242	1.94884658930438	2.17487587287338	2.03044461690727	1.5075275291932	1.70631064787387	2.02231530794591	1.76561330136167	2.42515580979241	1.78293176718594	2.07658538381696	1.7673884268516	1.9578156337683
ANAPC2	1.75763909974059	1.85173829944048	1.63747125266551	1.733495704922	1.71567884878815	1.56683896299413	1.66190740496049	1.62338581385787	2.15122092780403	1.84648189684176	2.15122092780403	1.95931922902776	1.49472469197334	1.82018334387776	2.15122092780403	1.80408499067029	1.71419852143577	1.83483279567664	2.15122092780403	2.17855819091026	1.57521149601953	2.03970017726328	1.4142875078384	1.8078279859758	1.70170600344267	1.94651171626115	1.81975183061553	1.96711322958592	2.37742125379776	0.684798327050253	2.03150083574011	1.70446206669002	2.0857969462895	1.69820385318596	2.00629795711453	1.88117495943817	2.49616122559353	1.83138731681481	1.0460350809822	1.49028443997835	1.73133542862813	2.04977269526218	2.18997967424987	2.02586193904571	1.60014372699222	1.40391542902765	2.00742500242083	2.04565884109715	1.68324626587373
ANG	1.3789233766739	1.30888804371045	1.28494602756039	1.56169412097731	1.77369243623308	1.39265681362741	1.61298524637957	1.82337526590804	1.58315730659865	1.81156070009507	1.58315730659865	1.49272328812914	1.51646902985448	1.61143583297969	1.58315730659865	1.4473492593546	1.81355346278374	2.13578526774197	1.58315730659865	1.30484479056113	1.53321354739436	2.35398816392991	1.40830565805515	1.4547395687232	2.3256402990342	1.57443445923301	1.85505540973927	1.74121082672332	1.78512578159468	1.54444764980421	1.1638584206166	1.30331351758839	1.45105614546964	1.32599677053551	1.59631744653298	1.45339127952086	1.99059533263859	1.71719133145024	1.45339127952086	1.45339127952086	1.45339127952086	1.73708870378811	1.49956892018993	1.37105128651055	2.06577224848274	1.35241058272331	1.60501186586223	1.6322331393963	2.49708551977392
ANGEL1	0.810097280737063	1.22988199094265	0.989329818639555	0.778897606494886	0.759985989573011	1.52457991627121	1.05165899186419	0.882315009857575	1.52376736063235	0.876113732959231	1.52376736063235	0.856249209879064	1.13253905655285	1.40534722542864	1.52376736063235	1.17823669322404	1.31269372199095	1.38222632406852	1.52376736063235	1.11360035444302	0.78518752582656	1.08278233512212	0.774820054561726	1.30129085785903	1.66823240218888	1.20612475424196	1.06357030611855	1.25896915767137	1.30035371080876	1.2712466830233	0.549394598291099	1.40385401415845	1.06614319268026	0.577874764825916	1.19160499441658	0.891629632259872	1.4412759434742	1.48008083222029	0.891629632259872	0.891629632259872	1.41643626418828	1.14982195019058	0.933655787808214	0.774889908991388	1.18139174314767	0.778719466425756	1.27845009984323	1.22813620484232	1.20732733568148
ANGEL2	1.30258032223049	1.18270859363129	1.14519513873898	1.26734385426025	1.21208058071145	1.16858212099818	1.27640145650905	1.20324724451126	2.07871934787399	1.15298342566505	2.07871934787399	1.17581203123181	1.1005951818346	1.00732949238275	2.07871934787399	1.04838848671016	1.27823906505018	1.07125294433231	2.07871934787399	1.11217005605754	1.15743289458178	1.01535043626401	1.35876201864501	1.06687823076512	1.05508989186925	1.64977501768697	1.33351563815821	1.49353391721009	1.87011611138514	1.07494652143074	0.944027934461824	1.14783513257513	1.42732393861492	1.16606938595704	1.34438376588056	1.90836593338635	1.79313709955073	1.1837702227225	1.19012402896032	0.913134935612484	1.37706182698826	1.29044665079128	0.911570166578312	1.33588120329993	1.22580118342726	1.48157738251512	1.99708305824183	1.8229787659526	0.495903002145832
ANGPT1	2.13721192252094	1.95117067816364	2.47248576558213	1.92519353719892	1.9258788435248	2.25561306603943	2.34071785044315	1.85771321901148	3.33385718138416	1.98923339774603	3.33385718138416	2.34328096939675	2.20609950075725	1.78124329431391	3.33385718138416	1.98489947656425	2.34822323737049	1.876930381106	3.33385718138416	2.02899289181443	2.01457947053258	2.03694024635087	2.16055045089402	2.18581223466723	2.50015830708269	2.50075141831113	2.07413942229544	2.02736905879677	1.66178151020526	2.68163869432102	2.62577557652311	2.55658638516694	2.39717051220446	2.41457361875692	1.86574479296242	1.79483719932458	2.55061555853116	2.7320282233182	1.96610679929915	1.75753317694775	3.07642364571344	1.96131124293887	2.51872047763045	2.73986055204591	2.07037846471512	2.50205953802805	3.18863628893052	1.99748405500191	2.35722888738076
ANGPT2	2.13556099857922	2.32171609203421	1.79324610693676	2.16384027351292	2.09754754473715	2.32467676275772	2.22018164260028	1.86563840174586	0.835606448465355	2.11045957514907	0.835606448465355	2.42964227895445	2.59704093903313	2.34116886737346	0.835606448465355	1.85230174882228	2.54316841872343	2.20602690960836	0.835606448465355	2.08666902763795	2.35637346978642	2.09894801990175	1.98245147036084	2.19880637910044	2.47460624480646	1.67453355668449	1.43748810330413	2.74286379075647	1.28500024776227	1.91626128503105	1.4951908216139	1.62959816420573	1.72752710365128	2.75811403639968	2.35508335713342	2.1007281175214	1.63397328566801	2.4195467368713	2.42037305411911	1.63397328566801	1.81871522214773	1.93852416053912	1.68354525799583	1.3743560895866	0.910954364067254	1.72019489561633	1.01357554129247	1.97298991625152	1.54468322282361
ANGPT4	2.97428999374898	2.71069770850816	3.22778997916211	2.42761298821949	2.56932356942792	2.6391743537354	2.52338234862473	2.91514076836663	1.64149715739597	2.65714460505721	1.64149715739597	2.55206187101215	2.09498644154387	2.69217893119515	1.64149715739597	2.63222764320351	2.29245965444903	2.30302143082807	1.64149715739597	3.0149088736076	2.61382069192736	2.60652500703902	2.91703795492322	2.27668736316229	1.67718850712504	2.45355033802478	1.81672695901828	2.89296180544518	2.56479033714188	2.29901993247742	3.58743218439461	2.36879764403528	2.80957900731986	2.24696229858657	2.33730382827746	2.99444853236036	2.8033931756685	2.23910321879333	2.85308335918017	2.1686348343766	2.70296245088044	2.04668003665282	2.05282049895595	1.96425870090676	2.52349901877072	1.8884777968958	2.2253706189041	2.42129183778589	2.22748114304804
ANGPTL2	3.86968327272866	3.99831975823649	3.873543582372	4.53925953593732	4.18383684395784	4.23239708312389	4.29081634908988	3.93545928432365	1.25526793643857	4.06255905340218	1.25526793643857	4.05690146779966	4.71788121584565	4.25234060843665	1.25526793643857	3.80397418789571	4.55815562493548	5.00850385736199	1.25526793643857	3.72207077597287	4.17503889873467	4.64676535832422	3.79272204480637	4.51854018000444	2.08558575680637	3.49601149030155	2.60344082267003	3.61411116673881	2.81206036768416	4.22917719377209	4.52103713832772	4.67174440294687	4.07208969394567	4.50223612324017	4.36023466748597	2.40436255719767	3.01676926073376	3.73154590835357	3.81822681985785	4.31780513781783	3.76022029098304	4.54725775316998	4.16161642654702	3.17002518289249	3.26235857541131	3.20463088158909	2.2133360168515	3.63312806373097	3.00193386964565
ANGPTL3	2.82124303314895	2.87002831698323	3.00864330725613	2.72938351659339	2.70421157257778	2.8550107279342	2.89651132737665	2.71531983221168	4.36920929231334	2.80840819722654	4.36920929231334	2.93039571856235	2.61141583262769	2.94202734387101	4.36920929231334	2.77205108004036	2.81042121013433	3.05163178580434	4.36920929231334	2.71351634238652	2.66940952333398	3.09601796896706	2.87959476962935	3.02960180396453	3.80826185033738	3.70298644069556	3.39501022426294	2.83139515441662	3.23706906959048	2.14207582435074	2.6743625025394	4.08389898133052	3.21561955537857	2.4150827836712	2.51205455253832	3.04644330986	3.04644330986	3.04644330986	3.04644330986	3.04644330986	3.04644330986	3.38501287060629	3.10155252897966	2.67826607520247	2.95432830290189	3.15239797719905	3.290972715716	2.50338449420631	2.48749781156101
ANGPTL4	2.91858055569688	2.93783636186141	2.90261265066439	3.35427301936277	3.6320045489538	2.64901190749213	3.2048474580021	3.66411197109486	1.12440024614864	4.86701151962861	1.12440024614864	2.54620762679993	3.24765801935327	3.16006202744983	1.12440024614864	3.0567608699327	3.2567408212869	4.2866015189218	1.12440024614864	2.95259766105666	2.74801943729182	3.84134667073757	2.48607688386327	3.36625061104486	3.60424195302816	3.73863388842904	3.66381210271441	3.86269096592597	4.12760159915468	2.42881022893951	2.28312248776286	2.02220359464742	2.60941240945894	1.9303195977289	1.63730949851741	2.81092607141125	3.78091449393881	2.2195903567745	4.11623884526292	2.95434752226342	2.5046789872021	2.49150871046365	2.26385070936817	2.05552565368466	2.16910934668799	4.25593759245245	2.7434454458333	3.71952370117634	2.5206215882076
ANGPTL7	3.59103767252165	3.82576778093958	3.86471406129564	5.7146386707257	3.73071751083952	4.62071034917341	4.36736382391535	4.67591903281389	4.62907583652496	5.30971301034909	4.62907583652496	4.51341772105542	3.95163405945868	5.72833694708019	4.62907583652496	5.67536699355113	4.00902848001443	4.03299535025621	4.62907583652496	4.63548987267058	4.72536726306138	3.85240290509323	4.71416059663155	3.69408433701054	5.29270839782209	5.38469905756067	4.69401041588516	5.14714239194359	4.70375390430741	3.68688865079422	4.03716416571757	3.18703284799196	4.22884314301592	4.29077041014588	4.69842040128288	4.75438735503929	4.1964697078304	4.33666576760027	4.75824891213056	4.7489590310685	4.28334715880751	4.52348868836766	4.24969883042191	4.13294162254681	4.26288389965304	3.77501540634171	3.95233342595789	2.84465614574356	4.2642846631013
ANK1	3.98324282089797	3.99824901981218	3.95960524100612	4.04412080083597	3.83837978674083	4.04159078129456	3.75592499509775	3.71769796399826	3.00944562804419	3.99287505266694	3.00944562804419	4.00964668674753	3.98203304934034	4.06628609092983	3.00944562804419	3.94168071431998	3.86055054596469	3.94497750588842	3.00944562804419	4.13837250590494	4.04489522964502	3.65867948826275	3.95262553729072	4.05677855532502	4.19381444520331	3.44609917735013	3.56981221217491	4.3301051612763	4.02259503768857	3.92571755919688	3.99538395601836	3.63787013566403	3.54665777116357	3.07416872978343	3.93687050053949	3.76408271801936	4.15585166815268	3.8955072777076	3.40662280977252	4.31620415134066	3.88426264356877	2.86215952113922	3.97746845876389	4.25042136187436	3.80995870973577	4.12185367205738	3.73258332338502	3.77211893547051	3.57060440167817
ANK2	1.83566610916138	1.7175826470599	1.5984964850838	2.16827251752019	2.13392240267753	1.87635716727006	2.39329165436837	2.15620743375014	2.77031207904543	1.78892722089408	2.77031207904543	1.94229074661784	2.25204276750836	1.89840180342005	2.77031207904543	1.86789378988457	2.33716365739073	2.23777722670535	2.77031207904543	1.80733535665755	2.30906170180887	2.21219309162885	2.3022652734263	2.09918639072224	1.78970719552376	1.86231770651442	2.06498369882345	1.53863062836453	2.09347037071094	2.35560697295916	1.97581060512711	2.37418948723938	2.50020153788557	2.6352800917171	2.67607543177569	2.93082050646785	2.20733702342193	2.10774559405991	2.2567997686513	1.98534176162691	2.08757563655717	2.03662225368669	1.73701048083584	2.63335892341494	2.55256391130195	2.91058166480659	2.08636089444765	3.32394533334301	2.48430792472288
ANK3	4.55610437343391	4.36786482435533	4.76596957051546	4.94385293683183	4.49843202515552	4.47041424700359	4.61214586014348	5.26102458913771	4.51400188173307	6.21373071040121	4.51400188173307	4.62101689987705	5.01800842416631	4.42640640066988	4.51400188173307	4.72615790981831	5.16970650769353	5.15912412231372	4.51400188173307	5.0301513534473	4.91956453666741	5.3363915736376	4.88514107315347	4.64370747930444	4.9662658060283	4.48566649619029	4.42852259465888	5.40623232298011	4.42460157479106	4.57607708275541	4.90737335329781	4.71920341045291	5.31014956462744	5.0707263525752	4.74350367751342	4.88439378206638	5.0298974857436	4.95416703213837	5.03824727632907	4.81631901880774	4.57683237812499	4.57068988512121	4.6418910405575	3.86243717386193	5.14223701042708	4.67763614127801	4.99131628283378	5.23968141124271	4.47667942015249
ANKH	1.56339505434472	1.50488849750055	1.59866743365307	2.0120992911303	1.72920212398159	1.55928159034302	2.02651250130829	1.65240558948969	1.80485998729315	1.77722968873207	1.80485998729315	1.63756724476403	2.09240835619572	1.44421835051248	1.80485998729315	1.61755949374129	2.32522582264227	2.52929615058091	1.80485998729315	1.25248726556662	2.20733486356364	2.63599228290857	1.1515270025955	1.86791893083415	0.629073956963154	1.59570560051455	1.6998738589726	1.6673357679956	1.90188191853936	1.93699597238494	1.95190343750005	2.05610586689412	2.05771032376654	2.3579592986601	2.10214252900915	1.83184426832023	1.48199972451071	1.48199972451071	1.87893910732442	2.50716683999489	1.99821354100449	1.73339528881197	1.5229195674176	1.97338318478636	1.62132027062421	1.85044826760374	2.09562466640657	1.57467245672926	1.97429642146698
ANKMY1	4.00599560040824	4.253506378639	4.01982991185055	3.91923698588509	3.66176352677873	3.93662423096436	3.83744574642865	3.63998041258765	2.00126013652202	3.56644664638947	2.00126013652202	3.84584860278071	4.02638432601009	3.93789328930032	2.00126013652202	3.74201857541652	3.88512853650106	3.98465364870867	2.00126013652202	3.81074825396366	3.5797352341004	3.68389828185184	3.56846768624505	3.81393952029834	4.0327853075702	3.66284023077289	4.21007972842613	2.98369585216965	3.63842173593402	2.93533476220306	2.6457885052473	4.32526601054135	3.53390770649324	4.11210730348913	2.68215127622575	2.68043446594592	3.21301636423111	3.59142016626729	3.26777673651627	3.81549916152418	3.89478686700443	3.96467176122719	4.03176382044665	3.06959994068068	3.87866980315486	3.1752000587703	2.92981376428267	3.67707593631614	2.83924254602263
ANKMY2	2.84448792252592	3.03689014875293	2.97749906935508	4.10730853791192	2.91172258534482	2.78456810362324	2.63600704114747	3.05533339329273	4.01087345296178	2.82430831219062	4.01087345296178	2.91947589616749	3.38913566995613	3.10272927089269	4.01087345296178	3.0406659383528	3.26295852728443	3.22951621417798	4.01087345296178	3.22544657805887	2.87817249780968	2.99925660786423	2.89102252584535	3.22256798754908	3.1743297952049	3.25199631939174	3.20309477250712	2.96088823626819	3.23520517094314	2.99277719865252	3.14237787551176	3.53141062513881	3.19244955996361	3.12060767231276	3.69641847512363	3.29631084356065	4.27128101177887	2.90837868287779	3.379116572941	3.27998560264731	2.69904075843677	3.37792790009195	2.50523162407758	3.3170158959224	2.97724060141315	3.5753144738652	4.28423118615136	4.50678590626831	3.05980043257807
ANKRA2	1.46494199769658	1.48497292884858	1.45595157899876	1.46120436447182	1.67331640279138	1.46189623246275	1.43183360196066	1.58730136426281	2.38759318626156	1.57727353009702	2.38759318626156	1.63908478449588	1.50302488563546	1.5539123561462	2.38759318626156	1.38865717414216	1.45765457920438	1.39921840374229	2.38759318626156	1.36741875941268	1.42439234913304	1.42506102601813	1.42010276758926	1.16618566884328	2.0089712203231	1.19503171888516	1.90076047311436	1.61477608911248	1.57927908735757	1.27337300327956	2.24665144166746	1.1405871366168	1.75240779383218	1.40134557327964	1.74825381411388	1.59393089002311	1.56609885473309	1.56609885473309	1.56609885473309	1.56609885473309	1.56609885473309	1.89740041322043	1.62002505572151	1.97744469153853	1.72968857957456	1.34589262543868	2.24079173426367	1.85944047611522	1.69573539215013
ANKRD1	3.67185489633462	3.6770815250845	3.62435287574763	3.6830970789287	3.54809227216293	3.77552418034786	3.94202940814407	3.28863129846838	4.73071362164785	3.49271231718121	4.73071362164785	3.66904192571142	3.97760378662879	3.79232763819699	4.73071362164785	3.48232534232258	4.073307837159	4.1948427179291	4.73071362164785	3.92990453476823	3.89718030985172	3.85470930339081	3.7959699501591	4.10480987483922	5.11049638854034	4.51484933860504	4.2667819408438	3.35153197983685	3.32134311760862	3.03599921768312	4.02532637010136	3.3437986968928	4.52970057110474	2.73489191003943	4.83578491072903	3.99533607632226	3.64030961616587	4.13922265488373	5.30604518106998	3.49845643418206	3.49845643418206	3.74545397565144	3.53866040764279	2.64647212689874	3.92056893639267	4.05530003218083	4.00064687687873	4.4448227659758	4.09774164528596
ANKRD10	1.91285051657379	1.96639155847897	1.71067734207135	2.2004239624917	2.16333439389337	2.00607514019356	2.13296551718391	2.30177853116137	2.26805753600716	1.80721177128032	2.26805753600716	2.09333365118165	1.64007481652523	1.87863939750954	2.26805753600716	1.70571968583013	1.7670239613705	1.90629084860741	2.26805753600716	1.69512266623061	1.80002798869466	1.72104869310797	1.77002699875701	1.88394613480899	1.57505510203645	1.70923442300557	1.90733486198785	1.812907573326	1.87545676830054	2.22195429897722	2.09926464603527	2.09774053699839	2.30826625053909	2.24720293068069	1.80184522558953	2.20528662762326	2.02588125025919	1.63395798149647	2.25952374139545	1.89678343763247	1.78863031493532	2.11030108100231	1.81266877036118	1.75365716509647	1.92849539160381	1.74204795419118	2.45790930202964	1.83258276507395	1.89571593672548
ANKRD11	1.32494067254791	1.61708041050711	1.50307695635391	1.86994556891858	1.71045689715248	1.79079846466013	1.77578276297774	1.59092209347248	0.740462832959679	1.84880628085345	0.740462832959679	1.82606581266213	1.84459069610057	1.38396456739526	0.740462832959679	1.15334325446217	1.6149897430518	1.87276404552215	0.740462832959679	1.5984071110855	1.57957968737367	1.38847127580745	1.42767022028683	1.71676743059095	1.68259060889762	2.04295206496543	1.14544753699815	2.02459590266738	0.716508132623324	0.771413575078729	2.42042726649096	1.76350027303504	1.69795595323731	0.790403697875937	1.10207680543526	1.8757852359441	1.5042450837069	1.01968641768275	1.82140042274013	1.14612626398868	0.932996590621789	2.10944095812865	1.39324231015037	1.2410060875203	2.19071912905528	1.16272278776031	1.93001509638447	1.64906366138944	0.582798642280599
ANKRD12	1.77263439864875	1.81913189364238	1.58877371649992	2.22398327155947	2.01779048115041	1.75367589025138	2.00290683225459	1.97091428553677	2.79380521390604	1.88705404446718	2.79380521390604	1.88930889532863	1.96221437884045	1.52755895590175	2.79380521390604	1.37924713572711	2.17223194343596	1.85985803201733	2.79380521390604	1.52959434413974	1.90816226581802	1.87940551685067	1.92983496545151	1.64443964537204	2.21604251091852	1.8663582005087	2.28532463239972	1.83255331972848	1.89932473618106	1.14012183146461	1.70305065203838	2.19789770889904	2.12215132307374	2.22497764157744	2.46624868690213	2.23144956825463	2.83108212680915	1.81624923627739	1.94026817939054	1.67343023506438	1.8008857109611	1.96360290183057	1.72938106952036	1.64536890250708	1.76432908530575	2.15830281940433	1.6751161568546	1.84548683098063	2.55625462089863
ANKRD26	1.5102141543696	1.86469675241845	1.53363555085933	1.29371102925006	1.56788350256553	1.50153640246267	1.00255237768955	1.61141495606996	0.851989255170865	1.21820633379288	0.851989255170865	1.44458472099707	1.33688015198809	1.41593261124278	0.851989255170865	1.74653775168282	1.43123024417882	0.889776576911651	0.851989255170865	1.43401137762893	1.85483128305723	1.44756730475744	2.11582135169449	1.05934597662001	1.98647506780549	1.48912836868069	1.64648527057047	0.712742961088982	0.923582876238978	1.97426531296263	0.324673868734491	1.08620368108115	1.47777694946437	1.76124159568191	1.5533706699456	1.37524561336273	1.07285717369181	1.17975439682423	1.36913577815828	1.28317213933773	1.13994089621283	1.99048167868271	1.47570247829073	0.919782206222563	2.63681362443706	2.00192926010717	1.505241405568	1.25718723101789	1.89781022816835
ANKRD40	1.7960977696502	1.82491474979488	2.24902641513765	1.82537759927213	2.03815247639135	2.0447640051627	2.13552779684196	2.12406696437319	1.62152000565955	1.80966761044037	1.62152000565955	1.96477738755003	2.1269091715607	1.61582143686626	1.62152000565955	1.10322059485934	1.92434529177749	2.02892521112473	1.62152000565955	1.80073617251547	1.89411286980635	1.96109016159213	1.84903246307576	1.94554153312858	1.46856982863104	1.78844266062955	2.10411256499919	1.86022654776193	1.92120713134955	2.34857861841581	1.52405563299171	1.12508983542166	2.07813285866464	2.19898583507141	2.01610063524198	1.8045749804947	1.8045749804947	1.8045749804947	1.8045749804947	1.8045749804947	1.8045749804947	2.13334676965858	1.85808940904953	2.4689820026014	2.03575752241034	1.95857403330258	1.89297240917412	1.80687995790626	1.44170670378456
ANKRD46	1.81096847801218	2.12361920322627	1.89389723779485	1.8319303152101	1.91861484924121	2.15927942242939	1.75450638445213	1.61490097017301	1.56988148798045	1.9354799135596	1.56988148798045	1.86140658171034	2.2221179988183	2.12841234128779	1.56988148798045	2.01910408066294	2.05937352855352	2.15462038495313	1.56988148798045	2.078730948035	1.9041635954574	1.98777626822486	1.9364195755177	1.98840749883688	1.67831357858272	2.05438499355927	2.11103459246589	1.62412862779482	2.1090883676506	1.97017968044484	1.90744735174412	1.61218934688922	2.15188199619695	1.86972447826763	1.8627176025848	1.76224563694076	1.72797091904982	1.69419719618242	1.90892512484611	1.9362305716073	1.80837209448099	2.41251119396315	1.9495804244145	2.08862683232256	2.36714779966468	1.88466747917678	1.99391958506247	1.78992115382616	1.61604709524278
ANKRD7	4.2271021855609	4.36412541601839	3.83420103616077	4.20672918285668	4.12841682118691	4.16863614255676	4.21911654456152	3.99727146689463	5.79364156400893	4.2563208055463	5.79364156400893	4.31218017403126	4.47022859016265	4.27404701522058	5.79364156400893	4.67638012936674	4.40713863162427	4.21992714421468	5.79364156400893	4.41761984972845	4.29072602889623	4.44598672287016	4.48432973235248	4.34603711106757	5.19238530227371	3.19477784566524	5.08380964805462	5.51013572787661	3.66653929200564	4.5349275741831	3.70816988872151	4.8373526585798	4.6560770726462	4.70840175857433	4.68988511381122	4.8664974150037	4.85145303285217	4.43700765931868	4.58818722904962	4.08304165981311	4.8861478421971	4.39593056071914	4.13397081883773	4.10431134679892	5.18309736941883	3.2380768126475	2.79163856000343	4.69949118472664	5.36064805564378
ANKS1A	2.79791114644385	2.62004713414813	2.87455549256209	2.50337445751281	2.60526503865167	2.57918533771082	2.6149760463202	2.60160670066293	1.17740925726359	2.62433496484621	1.17740925726359	2.62891839979762	2.08417750100757	2.5586530804966	1.17740925726359	2.70199415613992	2.36868686689072	2.13886366026493	1.17740925726359	2.75757528708572	2.72851255638668	2.54586803963733	2.76519698146474	2.47595041620965	2.50507391716792	2.60404622483512	2.45983088506092	2.12614870691719	2.50771358007998	1.52091990836459	2.77822258530995	2.63397808318711	2.24160526733132	2.62136771920419	1.77270292288633	1.8920978408342	2.65763091402011	2.36425780475496	2.47219410793698	2.84085464631231	2.19509446794772	1.82499610223672	2.53191088635701	2.41798940031916	3.21398007711509	3.02586373448341	1.72744886192394	2.1392492003319	3.2860885536797
ANP32A	2.78718375275627	2.62748854161264	2.63036700894529	2.67768254247802	2.68770696617084	2.54846229818459	2.79200515911111	2.77522273260607	2.03607185690109	2.86025009944488	2.03607185690109	2.57673533794925	2.44581211500253	2.80372621889241	2.03607185690109	2.71078121697407	2.56597411964355	2.49500293353273	2.03607185690109	2.63054142947775	2.91080562650481	2.63284589469449	2.78372705493116	2.6176861076884	2.28941109839384	2.72602444153304	2.49550860283432	2.6866108720463	2.44573872885836	2.55299666040711	2.47727912243619	2.63796171171156	2.71171420729221	2.60853376579982	2.66329049032051	3.04088698735132	2.25241395360861	2.5587754951537	2.70220898697526	2.72406978403036	2.35593405324842	2.48470167268089	2.43240160264768	2.512411022968	2.39797771603147	2.27799290106366	2.57731557366042	3.41886334657172	2.76261411043637
ANP32B	2.28620290605542	2.20099488429327	2.32149328242534	2.74362493855005	2.63232019014521	2.3590321706417	2.77729375914603	2.58630076142151	1.38806572764601	2.65144107085458	1.38806572764601	2.5302278574997	2.65941663449808	2.33577849786251	1.38806572764601	2.25835326141408	2.63423773742549	2.39760233762223	1.38806572764601	1.99723245472456	2.43184181619441	1.97855598777543	2.35133980348265	2.31671903325821	3.01700802443123	2.31987099556303	2.5418277507912	2.66790846584898	2.55029572988938	2.0478951345655	1.75474809465371	1.94613903214258	2.03417745164722	1.91383480403883	2.00761293255129	2.236724039887	2.24403118296623	2.26813426640558	2.508395150901	2.09342012575701	2.76896375531189	1.20175987309218	2.66500653410713	2.3528057494676	2.78713692320664	1.8943473934746	2.13517325616286	2.67402001184894	2.28300395120666
ANP32C	2.12682303711186	2.30420143868574	2.55930085073084	2.40777150749098	2.34999604763542	2.48565807555186	2.40812745630877	2.07741513376761	1.7491296095617	2.42755425981012	1.7491296095617	2.61542763292259	2.48629547227209	3.00107334336329	1.7491296095617	2.28516645481328	2.29986658912951	2.3514046667942	1.7491296095617	2.4747423118062	2.65386044771821	1.97946436548513	2.24576098917834	2.20514281419905	2.45998108731347	2.8230581518574	1.91550009704848	2.2044577225263	3.22218970647444	2.09147795745615	1.82563252759054	1.9246639326743	1.77303007109842	2.43474472786877	2.33764853580689	2.13482828371066	1.81865939956764	2.51858257171401	2.05106890419511	1.85674718389284	2.47743153442381	3.01184162497222	2.35813942485945	2.37559416471607	2.01104345912393	2.03558013532755	1.68383895037343	2.35833252184631	2.45078668572275
ANP32D	4.76928934292881	4.95541834071936	4.77203256196155	4.88494359455288	4.92423534074859	4.99908431645117	4.89566350112627	4.78077587589021	3.91568430330435	4.92431251790175	3.91568430330435	4.8116012883847	5.10206436447916	5.31587337701112	3.91568430330435	5.07422399276398	4.90134802721818	4.94847496950708	3.91568430330435	4.9050285198998	5.1195870083413	4.57187447277506	4.93410201101764	4.85856530112804	4.63954311776162	5.53039656169419	4.65538335696955	5.37225775330878	4.51274014760917	4.54420747747985	4.50229586889558	4.38991374876572	5.21837591164251	4.14706970852764	4.686623728671	5.28298989583538	3.97355259083502	4.45037088353292	4.85378200080497	4.67975961787542	4.65398844939829	4.8358024561436	5.20502701220126	4.70021818173722	4.91492363125428	5.38363498537142	4.80801902921206	5.14182439071373	3.78521079320954
ANP32E	1.25727469814391	1.26410045472197	1.274657196554	1.39263708565413	1.52704263261045	1.31077776998511	1.45880396427324	1.53959683421629	2.30351527757072	1.51968396812679	2.30351527757072	1.30691828211562	1.49001750155235	1.23116850991749	2.30351527757072	1.28135634026088	1.45572998013694	1.4748837989141	2.30351527757072	1.16026026273405	1.30150038507538	1.53925919989312	1.25796067534154	1.34074911531405	1.55378014087415	1.54159065720308	1.87062604782976	1.55924946463593	1.88973309195538	1.27281747726975	0.989592299723294	1.35394435617458	1.59898961094877	1.53826996245339	1.64037634354076	1.19782900792638	1.58061865878581	1.59011497279583	1.18234513486291	1.91107415535927	1.59298522982664	1.24928358656508	1.88382401865061	1.61841873850573	1.16139505262334	1.7743980658009	1.53332469424569	2.08793360131631	1.1580957860475
ANPEP	3.48455745374744	3.40350308927735	3.50090519584178	4.22853107611627	4.66823339411911	3.286131271677	4.09236388993033	4.57189490965362	2.7256130264201	4.27283452905918	2.7256130264201	3.90284598464204	4.35376875016925	4.45845484240351	2.7256130264201	4.17914037639006	4.08589263875471	4.00385003625471	2.7256130264201	3.83226176063429	4.28908686319116	3.75942425968824	3.71758021199736	4.10798252673204	3.71348654937866	2.59842675652528	3.66933923971208	4.34794632076037	2.85857606527215	4.72629976927382	4.05976844867874	3.96383646069549	3.53978901428068	3.96605327463364	4.26472528347048	3.73772252273038	3.73772252273038	3.73772252273038	3.73772252273038	3.73772252273038	3.73772252273038	4.07732622631047	3.79300007004796	3.69027170141552	3.86213716152845	2.69278762905649	3.43778554703943	3.75681757676906	3.39218477978982
ANTXR1	0.826431823074983	0.305857594052492	0.506978115606538	2.06028401248272	1.25350626842982	1.06799174265325	1.65332012677921	2.25268831021461	1.29144478930644	0.886816672486778	1.29144478930644	1.43342763516982	1.20597561039959	0.517901379835724	1.29144478930644	0.973706528713952	1.27418491244626	1.27971743850462	1.29144478930644	0.324931796183867	0.741227563642183	1.46410232525629	0.993758321017162	1.30842109039157	1.38166126009594	1.21502455482568	1.1049590929686	1.35855599879247	0.251422371777979	0.376969022857151	0.661955852895658	1.60133380256105	2.0066827723458	1.31039335319478	1.29643496222305	1.81169353817962	1.24032310404803	0.904773082323677	0.857664310285371	1.22905224560986	1.20773603463057	1.07230407652494	0.827589256827247	0.587032023742132	0.803510479008315	1.1515427032499	1.10726526749185	2.86201262928883	0.998145379180458
ANXA1	6.42521095836724	5.79935529457662	6.19183781477059	6.99296982246866	7.02378123073044	6.36572498767931	6.8881215409239	6.87927963816124	5.38822893667031	6.72220345678819	5.38822893667031	6.62331445338132	6.9486098888657	6.09416670604732	5.38822893667031	6.51747453885338	6.88112512465638	6.83470102704892	5.38822893667031	5.82883757335235	6.49158590261578	6.75535332396504	6.40546362085335	6.59567260497334	6.14448101180496	6.70888708616537	5.88100898110355	6.12251044243712	5.9993526062181	6.75021193041393	6.31715071675198	7.12178688042611	6.50226764092567	6.49043939169816	6.07590811478534	7.15216350311344	6.73262262360203	6.321964218521	6.36781247512265	6.31335118559068	6.43152231572223	5.85149207419365	5.68797177952175	6.22060799175811	6.89061004110448	6.83294887561761	5.85574831218479	6.09613468641186	6.18254047826413
ANXA11	1.85821255220528	1.85459813357627	1.8838358733724	2.14858208969659	2.08874555453551	2.08021703735622	2.15544064969629	2.13998949903909	1.35246440166815	2.04502451083207	1.35246440166815	2.0746055495799	2.24984853587167	2.22176816542941	1.35246440166815	2.08543666522894	2.2802254346647	2.328542907358	1.35246440166815	1.98285435214862	2.21197301675446	2.27864248252395	2.01072159396861	2.1692177964279	1.75777820044574	2.05495894237476	1.93210662348578	1.65085090473906	1.89795576727559	1.69896876058623	2.48022367996532	1.92456708727795	2.01295484321412	2.15724232085198	2.22949268471546	2.10364631165457	2.16632316420476	1.80218605073991	2.09144614639866	2.0756041610725	1.66647689761008	2.13327606179659	1.78480135941461	1.42802536998266	1.68796585484299	1.93779549701023	2.2677622535504	2.32920300670048	1.54956132697535
ANXA13	3.87306145023254	3.92076306958107	3.94571210236072	3.44275579670797	3.93600632386557	3.93197195080676	3.55567806346045	3.91800102816874	4.59985952605359	3.84722951201075	4.59985952605359	3.72779620395806	3.49124863120184	4.008470504716	4.59985952605359	4.0228658813122	3.70511882403711	3.85965921348023	4.59985952605359	3.79227405693519	4.19381883388092	3.41728443830503	4.33946320407922	4.02293181590764	3.85598843248394	3.76009195591245	3.62176184723102	4.23787387539447	4.7199135068251	4.45378167568383	3.87967971593354	3.5112627707684	4.18115428140126	3.61085128790194	3.82624446519815	3.94213738963036	4.64604925302088	3.99894950249421	3.80052573114946	3.75364244737705	3.92739695647716	3.88463056691933	3.8799897510455	2.99198714429742	3.87371912770521	3.50993639702534	3.68111792735734	3.35359616219807	3.61774037264584
ANXA2	3.09238056058721	2.71092562611152	3.08337739252783	3.69536294169583	3.9361332706779	3.17494623018233	3.62529030454676	3.70285295103816	1.95697282313841	3.43807227929166	1.95697282313841	3.58621784350116	3.59736381102922	2.61451922761704	1.95697282313841	3.05509029232104	3.7258016828663	3.69031507958173	1.95697282313841	2.51126572277436	3.29195015436823	3.6739444200394	3.25398477480468	3.58121166272066	2.56118106413582	3.15844538227508	2.59316233054448	2.70926767718251	2.49154377949411	3.60847363786617	3.43110689486605	3.60847363786617	3.29368764207608	3.50233647816071	3.42171961784014	2.69330619099721	3.55547578402782	2.9078274945679	3.18532048159891	3.16181982149657	2.84409349204163	3.38380654369558	3.19178028784238	3.14346185075275	2.98185770295741	1.78840597157347	3.38314995961797	3.05158164276394	2.91113317539851
ANXA3	3.62948322307202	3.90177313560033	3.87653675077977	3.83059712755949	3.87014370058482	3.87068026806251	3.8206126917436	3.62251596448967	5.01988233556886	3.68363151683815	5.01988233556886	3.85336692570821	3.76568205750106	3.97792143400868	5.01988233556886	4.26151690447813	3.80146970595438	3.6760649559286	5.01988233556886	4.26432816379383	4.11076653718792	3.54444945580002	3.97065600037684	3.64069135748213	3.36402311088551	4.32154335292431	4.09606878828269	4.33008053125119	4.322723367075	4.8708459148226	3.7422355704451	4.33672968693697	3.77972566559447	3.5020466774511	3.80755458159622	4.26973222735611	4.03414554608166	3.94440564186824	4.05592795308348	4.39779270375694	3.84965394811559	4.01101580422585	3.74374750624224	4.64130504780468	3.43975736641879	4.67024300139446	3.95193059362606	3.60672318044251	3.84107706153469
ANXA4	5.09727244594246	5.00231645931588	5.09623183494733	5.55988143020764	5.42194960940725	5.20600182904092	5.54739223169926	5.33667177167709	4.78552779060282	5.20067278080577	4.78552779060282	5.40105806041531	5.5420379848122	5.16215337488464	4.78552779060282	5.19141367615761	5.54785327370069	5.67543871468761	4.78552779060282	4.9774099251212	5.32083768544983	5.77284457024892	5.22416539064383	5.38552262487723	4.75149182470672	5.23488056969655	5.03472841935871	4.98241790112024	4.86855556450716	5.32068187692627	5.29795145156993	5.71059335065341	5.45835940095029	5.59828379043659	5.44644486635416	5.22297453620381	5.29966312184812	5.3682861372714	5.39572085953742	4.73730961924293	5.08432798555474	5.37307932730535	5.47150849729826	5.12574532963185	5.62044476179677	5.49351165710862	5.39431886971272	5.26150590185829	5.70826671054509
ANXA5	2.82824222831356	2.31965971253853	2.62916704582414	2.84752637189755	3.26124781450546	2.60455401532714	2.94096008621458	3.26831272737495	1.37842980938585	3.0706510106956	1.37842980938585	2.84025668769917	2.74225337130812	2.40126622148752	1.37842980938585	2.4912979531369	3.13000147358815	2.97176941255761	1.37842980938585	2.62345519424292	2.73643943608507	3.11059229264404	2.99527039580831	3.07677119684416	2.10333211962121	2.32208039274413	2.31926894093281	2.31926894093281	2.01705976725806	3.11810370621712	2.88426565400582	3.07707830849825	2.75578162501831	2.78503279100814	2.94116032991341	2.56233093448653	2.50536830547181	2.50536830547181	2.76163682859657	2.50536830547181	2.50536830547181	2.84239836616894	2.5602269390239	3.70013537741256	2.87595926202783	1.93220551101768	3.19636853434013	2.21098680071275	2.27939738755589
ANXA6	1.85729586060492	1.66303093490868	1.95903047807948	2.43457549451307	2.72351170822524	2.36892858859872	2.67209790444347	2.82027637947572	2.89345219574171	2.35569328343573	2.89345219574171	2.33564734327648	2.06374464019091	2.1493284468732	2.89345219574171	1.9288075280656	2.70975197551362	2.34782860099024	2.89345219574171	1.76785932876337	2.02183284050811	2.42038306580423	2.03044089467682	2.69614195561703	1.88482773490756	2.41426611529292	2.64495066658951	2.57174865144542	2.21746597643334	2.19220567553613	1.52269781388713	2.44094383065127	2.84829191585488	2.67657820467598	2.71195236283221	3.02762052996503	2.86741069819275	2.42577601542549	2.54493479138728	2.12590489095441	2.37741001314969	1.7663514795048	2.10795791641203	2.07980712525723	2.0336710461654	1.89999805320891	3.50040570952256	2.73502113663086	1.6891491832388
ANXA7	1.64886423598254	1.36453753330778	1.66346085982243	2.11512695763568	2.23682923514961	1.72780618699465	2.10624434985961	2.12127208022018	1.92306364475077	2.11475272750109	1.92306364475077	1.92544091283041	2.47282007689444	1.30565233920058	1.92306364475077	1.59459921787617	2.5935331998676	2.26947298358576	1.92306364475077	1.32356263075203	2.17329996047352	2.49389566297634	1.96017425023393	1.99052728161275	1.71002238799209	1.96623828830963	2.18620007821424	1.91489564653146	1.96623828830963	1.71483250791377	1.92707182113538	1.69295618764923	2.17021470918929	2.12940701858383	2.1500942141202	1.84911937141297	1.84911937141297	2.0886742421914	1.84911937141297	1.84911937141297	2.03083674425744	2.17605597654477	1.90233508569849	2.02589932874731	1.5148407200176	1.92276501307764	2.25517346597954	2.35598753599392	1.66281977764711
ANXA9	3.02213132182841	3.25144753241342	3.26944341966371	3.1781181390892	3.17174313495828	3.43560146905454	3.22320028157136	3.26248290951135	4.29773677631414	2.99371105987581	4.29773677631414	2.95893127373377	3.42738435188879	3.47046229724309	4.29773677631414	3.49727446645248	3.23908634385789	3.56833012955031	4.29773677631414	3.18823928905566	3.31338915232508	3.40068782694803	3.0659914595193	3.54060737554863	3.51591527621255	3.94413258869133	3.69464206652808	3.77807097291367	2.44256900544234	2.77845755915757	3.46873778317602	3.43977502041488	3.51912639511082	3.83216284125849	3.44064770247392	3.4249542551294	3.2982617154497	3.73022193672037	3.01527930395099	3.0046206666789	3.70645127879539	4.26099696019869	3.03587347602505	3.28658241032052	3.21819018387947	3.19977732074057	3.06259906625784	3.74308426554545	3.08203608854962
AOAH	2.8006748815168	3.30448699069835	3.01565534991822	2.95678815789905	2.81600301140793	3.19336608259869	2.97073761647381	3.6759995198518	4.02137223352783	3.27289261246396	4.02137223352783	2.85430830550863	3.20756743375231	3.32956222313674	4.02137223352783	3.14116626945689	3.28927184965946	2.96854210831736	4.02137223352783	3.47268800108076	2.94733026534974	3.11794654202324	3.41348702547973	2.8764572303334	2.78747128711993	3.75381690292363	3.01867880278092	3.121270777064	3.07272832088063	3.81387694717859	4.07183218158103	3.44929932504157	3.17225564220266	2.80464036250615	2.95296524655621	3.22476016078389	3.22476016078389	3.22476016078389	3.22476016078389	3.22476016078389	3.22476016078389	3.55935327338026	3.27922213048181	3.72431954449108	3.49095873340426	3.50474971074355	3.56858579876457	3.36124337884172	3.83730663158621
AOC2	3.18937926520713	3.07434527788863	3.48294363888921	2.76972291882432	2.9419390380081	2.80391749598814	3.05302259943043	3.27931559688584	2.39950632232116	3.25447073831869	2.39950632232116	3.0646974851317	2.30009104369149	2.73660555903714	2.39950632232116	3.05048802579551	2.78644902961489	2.47971845615756	2.39950632232116	3.75267245574933	3.03333649903571	2.74852663890243	3.89084680794005	3.1182819750753	2.75392668742066	2.31957854259221	2.53841989909375	2.65453448179205	2.85802396266029	3.39671532559868	3.0802972216173	3.56710332947871	2.98162633253416	3.05216935256848	3.07102004797533	3.28356129923838	2.72202576287903	2.89711394837897	2.58853631896901	2.81821770966939	2.46876401526066	3.73942569293657	2.96564900927585	3.20835941165155	2.93321321111327	2.4908382495233	2.36262832803601	2.65454199296661	3.10050038742694
AOC3	3.31879629579156	3.53702405714328	3.6820055787818	3.52367086098678	3.10407702964223	3.45526374102503	3.61531109105844	3.33146337199213	4.34644606482314	3.30135198935345	4.34644606482314	3.34980080813961	3.70963391143996	3.46266380617969	4.34644606482314	3.32503753315127	3.92206966793812	3.37971798575188	4.34644606482314	3.21561047019381	3.67662332519275	3.23057065959083	3.52676640374289	3.6376724126707	4.11114577067287	3.43103354623254	3.27219005807969	4.26497825665716	3.62540151010275	3.59678404635947	4.09849014145783	2.86350016962417	3.86683898740977	3.54286922047611	3.03434838476916	3.89160224406796	4.07839153750992	3.57247763283673	3.53348363173751	3.15275882071098	3.07584200666038	3.78828419750843	3.84589095283821	3.29153610540851	3.83553387283674	3.44269178201239	3.26582241913697	3.3658029094232	3.88506304692512
AOX1	1.27168783552389	1.48696789798852	1.50908558405631	1.2740865103769	1.08401465691813	1.26496376934846	1.38536276642832	1.4797142194224	1.63483165509581	1.59553307491595	1.63483165509581	1.55973395888722	0.643125079184185	1.20603869252334	1.63483165509581	1.05213869495307	0.812025844924095	1.05772442968624	1.63483165509581	1.04859766628521	1.16306232300764	0.926899442859592	1.41645034336623	0.809645941143157	1.70085722252845	1.62964188518713	1.64596749994909	1.69723892673062	1.61147917990275	0.541839934926606	0.849134279922743	1.1850692661266	0.920913400785554	1.27269733346789	0.997282782428833	1.66056500046116	1.06926380095175	1.32429591448348	1.31457621318407	1.36756556111173	1.55094953848553	0.454067382477202	1.50993571180861	1.2794407779849	1.66751015769733	1.04883754257584	1.72711510912244	0.960878270111961	1.04591887786655
AP1B1	1.02432324543478	1.27145524304381	1.19151918040981	1.32844527957029	1.974951834432	1.17669957329227	1.62256431777326	1.26249563917913	0.869663303069824	1.38199365105244	0.869663303069824	1.41741165212485	1.4869472361338	1.28092316612103	0.869663303069824	1.29383753167878	1.55857342622743	1.76983356632428	0.869663303069824	1.17901567436596	1.28481677663064	1.59433158075785	1.20435041857754	1.66941185722993	1.35410092927271	0.840054352056474	1.44313001542623	1.2197074720412	1.61843902430755	1.33406632144393	1.84803099517705	1.10249406403291	1.46284081878685	1.44239859827463	0.776403282367031	1.6297241725268	1.25276073819967	1.18681362645516	1.50880227227973	1.0477154476156	1.3993040371565	1.33820447195233	1.09499856207735	1.07918356368482	1.13543038948184	0.715663243830367	0.756325482000814	1.47613296980973	1.30878836265118
AP1G1	1.56157064567247	1.49838526671932	1.81304473581225	2.23618602111938	2.49285375040924	1.89297439803159	2.18302780320881	2.39585593323426	1.23290518752531	1.89344675962921	1.23290518752531	1.65602659623055	2.56408096864072	1.32806500363232	1.23290518752531	1.55774147678086	2.12546867179961	2.32854440557317	1.23290518752531	1.33223090554402	1.87574606104903	2.3518807053923	1.66460510375964	1.88502024964392	1.93019895033976	2.07318712928666	2.05222146227885	2.14821408441263	2.2193657783857	1.48215865217666	0.288588006806171	1.57590306482765	2.21593203366074	1.95622541374264	2.01844349759806	2.21505562827275	1.75621432087734	2.31949283554728	1.37566831459731	1.99981701582983	2.31297535490972	0.803737370136059	1.73596829572114	2.28558647444668	2.26213257497859	2.21419807371093	1.3903582399246	1.46335896174435	1.50123933270106
AP1G2	2.53809476470524	2.67168824860279	2.82418843084355	2.90981094573736	2.9073028323332	3.06566752321554	3.12649816932079	2.81542553028184	1.91596670479717	3.03229182283141	1.91596670479717	2.87733862532993	2.32777826395618	2.48837787328148	1.91596670479717	2.2207902960685	2.75777450620383	2.77858323837343	1.91596670479717	2.53510454254605	2.45148622261959	2.65392139310185	2.3288147977795	2.41352474967271	3.0520811094938	2.02612330205603	2.24165463336091	2.98009196674877	2.73246404871027	2.62121439584256	3.00696570342292	2.60624198012199	2.23029254036833	1.86153649001254	2.73861581469711	2.71164803781429	3.15650349990319	2.69627941086627	2.63100899082266	2.65476706303731	2.726378774255	1.41696217446808	2.50189335682851	2.31827360376361	2.40220009254845	2.86576346898918	2.07468085122452	1.78620645447262	2.74986012722079
AP1S1	2.63115615026185	2.37965085125469	2.34012065927555	2.06147597514844	1.94443949493979	2.04699367497205	1.92466068159436	1.95208006215454	0.944416011035671	1.96265291591046	0.944416011035671	1.9887183127568	1.77550057466839	2.08041883668962	0.944416011035671	2.1007923377568	1.7621043663149	1.63004173311512	0.944416011035671	1.90478342604804	2.00204109291127	1.97776540755319	2.1690127829715	2.03780950177126	1.18970560770196	1.19616956143282	1.57917849339589	1.47166899367566	1.79026455967537	1.61195526806742	2.20686693139941	1.96366045368232	2.64539393363344	2.25514751862209	2.41868922038266	2.19970793676056	1.11230775894622	1.68562183748579	1.91867610169082	1.81513867676533	2.13038084128102	2.31133383674277	1.67628789501385	2.24370533986691	2.34830820302924	1.37428803497998	1.74243555584527	2.20346929439784	2.17939923071604
AP2A2	2.79736708779188	3.01572725097106	2.83258685314405	3.0116182936159	2.9646021102247	3.03122035639651	3.00645392514075	2.79651872781175	2.52052688762392	2.98444145727621	2.52052688762392	2.98772587469388	2.8780245006327	3.05398132329319	2.52052688762392	2.80660834818018	2.99190629217696	3.2355926576139	2.52052688762392	2.94696794942823	2.71131443529341	3.00415712333709	2.54023339212994	3.09017862654903	2.86397022112055	3.0541024284675	2.76033639296606	3.00343802026182	2.93663123551327	2.869390958502	2.9781818857147	2.82444843975451	2.68044043439045	2.85687803761072	2.70444715253612	2.91478436022616	3.22064698394057	3.12030879496777	2.63905361795885	2.725917715942	2.67743240892346	2.93216912225009	2.73631141893809	2.90408150858502	2.82682638099492	3.00009927345963	3.10444238863324	2.51222592216372	3.04946717112819
AP2B1	1.83074569033508	1.97646929876439	1.90172340652227	2.2644243524638	2.29389772950494	2.36164489475586	2.54159970251902	2.20749209250176	0.750084000172247	2.25866088318573	0.750084000172247	2.13491270148189	2.64014030648637	2.26026575816793	0.750084000172247	1.92283399284107	2.58714583050361	2.85907533546494	0.750084000172247	2.24719554750775	2.35584782390787	2.30581108611514	2.08443034286907	2.54872163526659	1.43343057710326	1.94596903656125	2.53168736195234	2.22265670568949	1.81270888134026	1.96352437734921	1.22901448726943	2.14227382492304	2.23976812503347	2.67729943664971	2.07048316052627	1.57223215027171	1.74275628805945	2.67684722844128	0.601024352849205	2.90926080048309	2.3917767016385	2.30135858018277	2.04495589466342	1.74149329216725	2.36971735774079	2.70055768905761	1.66592174986801	1.70199887813334	1.85420181791151
AP2M1	3.62394732097908	3.65492181982516	3.75791821070663	4.29706978531901	4.39290431408245	3.89108509501889	4.2824898953197	4.35171869283275	3.01313400817663	4.21686961107037	3.01313400817663	4.13281046445781	4.46288131852771	3.5512583834414	3.01313400817663	3.70235496895879	4.35926290137463	4.46837176244804	3.01313400817663	3.28353916384496	3.82389674658028	4.56946910268378	3.77673751727268	4.54019265312962	3.69248343621102	3.67960239774232	3.66831637109908	3.57506141528366	3.67824513881371	3.71677041147964	3.92180437490081	4.31352398035485	3.8650517247115	4.34750507156598	4.28515385750968	3.53081389167201	4.80146312979765	4.41622287385705	3.49858073292679	3.49858073292679	3.9715992065601	3.70953845988941	3.53291847898566	4.27169204699594	4.00788893875525	3.71639409506607	3.88597013804955	4.42332608285161	3.86005442342531
AP2S1	4.46931351351617	4.58429065805447	4.56633198861737	4.94841058299692	4.70052426759655	4.73415150977471	4.6925071125845	4.5147854361468	2.7318149703404	4.68040447835295	2.7318149703404	4.70285372343728	4.9892278326232	4.64038712765197	2.7318149703404	4.51756479728768	4.74822149571579	4.91880947855856	2.7318149703404	4.32416243760285	4.35617716589906	4.55866482723047	4.14678954373968	4.88374653588693	3.9246339426843	4.29261537514925	4.02266943713731	4.46515359995938	4.106935520874	4.51052095728463	4.69533027317019	4.26241751622283	4.38162707866788	4.49244176053272	4.35665922469742	4.17260649643567	5.0737038939214	4.26020496019604	3.95417804570227	4.46008342132189	4.35468707304294	3.92344192093692	4.36356278425701	5.55452782439491	4.05578026885123	5.23179460029602	4.27155374225052	4.58682554122359	6.27015419069587
AP3B1	1.92109090604005	1.49403580091587	1.66749527698046	2.11445613408926	1.95312628876801	1.40023222670363	2.16859293755334	2.38640492239833	2.02666227794294	1.77910432677606	2.02666227794294	1.81517085865004	1.83150104219588	1.60453632581371	2.02666227794294	1.22614776627532	2.10928850021868	2.17117346509724	2.02666227794294	1.65880470493331	1.5991285663718	2.44684255506616	1.65070128924891	1.99973038595351	1.91793128146105	2.01399463057123	1.5829300893375	1.47965714647687	1.72971616055051	1.90716100636894	2.38175185990759	2.46172165954162	1.53702863727121	2.00986805341965	1.65925604731372	1.73405564987238	2.82198210377089	2.28300458383045	1.1622226117051	1.41575514097966	2.2782062901129	1.44621450753731	1.93124780725669	1.58235784298593	1.59446414861338	2.20615121113059	2.30080245649605	1.80289940763528	1.45878455306078
AP3B2	3.36037557439394	3.70083306919876	3.30846255887459	3.31250168356421	3.36881163570764	3.70836394483501	3.27837270635478	3.16826645894918	2.89032398093178	3.3806160645423	2.89032398093178	3.11402261835206	3.62848775838749	3.91302900634353	2.89032398093178	3.52183063856329	3.39413215799133	3.88809658101697	2.89032398093178	3.66686673377771	3.25171179140124	3.31428401323147	3.07305819936019	3.56274906918742	3.57052090485405	3.40696493547187	3.80006594267479	3.13040712752155	2.5085461855779	2.98304180995857	3.28085932764913	3.54975870695864	3.328172809052	3.51896440312904	3.77040521013719	2.93699611907003	3.09239567033125	3.52973565903823	3.26938217135861	3.46355978976696	3.76526466385324	2.98362352307173	3.71461428370118	3.11075204089265	2.94077949966234	3.53363480665536	3.42532963336788	3.0105156239585	3.80322483244195
AP3D1	1.5511392539112	1.3623432494315	1.32015824954691	1.6322673469082	1.69146611757752	1.7193648191414	1.68121348341433	1.79518356182586	1.72627432360923	1.98388666307472	1.72627432360923	1.87060295927919	1.59402033471951	1.80668276322095	1.72627432360923	1.74269600962419	1.76196580364175	2.12044331950683	1.72627432360923	1.65535587969846	1.24415092716997	2.10761712718745	1.0494590340695	1.9365392941085	1.455585065615	1.80275168760247	1.89189676112669	1.99925115649675	1.80572731640748	1.53771223448181	1.15806220764772	1.95762492970718	1.59804387637747	1.73089727917383	1.66501088197374	1.99659173614276	2.16956970074314	1.99301614425021	1.85087243564398	1.69532896423914	1.43161687264601	1.24354538272389	1.13876486803509	1.95537643056679	2.15444366777318	1.78167347468706	2.62147576230095	1.35426892866327	2.17137514985775
AP3M2	0.49613717170857	0.675511519242764	0.661580616072632	0.5719988101269	0.681057698203691	0.521551038764603	0.751187965732635	0.596887966718964	1.473860086652	0.356794081721553	1.473860086652	0.559951755884197	0.815869971872023	0.567349854129715	1.473860086652	0.580138740407682	0.736866456598454	1.02160330389025	1.473860086652	0.583197600191545	0.479692341325674	0.556848194600363	0.524465150834265	0.722317182678696	0.381298410820732	1.3555942519364	1.13312173626149	0.993988076223365	0.911710766935276	0.193662775770557	0.0983207401764323	1.016485451289	0.615228697439844	0.774838194646044	0.97054265723237	1.02623353983862	0.724851812295611	0.74943898941209	0.922820964466856	1.35444683976711	0.909825835987642	0.306483754679639	0.146283275445522	1.14219620174431	1.41581089807888	0.451348789824636	0.970079639733698	0.934012885042481	0.547924248376638
AP3S1	1.92089769394248	1.86702399378067	1.98587071610147	2.33083228471863	2.30660258634435	2.14941513737847	2.3238406510763	2.31375305796947	1.36268853683457	2.08547939630706	1.36268853683457	2.16174303664252	2.42450940216701	1.59982190493687	1.36268853683457	1.85849508470493	2.37280556697006	2.33425489794773	1.36268853683457	1.62891757038382	2.04981129137235	2.44762723466178	1.88334148881238	2.19163289200341	1.78233917233213	1.64094607109469	1.86726819175947	1.86726819175947	1.67934047981092	1.93445816390566	2.29777995221417	2.28558666672693	2.15099278808514	2.23898009628011	2.15099278808514	2.04985291726828	1.82505336182609	2.222661567585	2.04783604414862	1.78280888559502	2.53813563070534	1.71606459539351	1.70130882207222	1.86040209189123	1.64692224144317	1.7388471786203	2.0807359657577	1.53998871604698	2.70078787355415
AP4M1	1.68176174742131	1.82929786761599	1.3561947631939	1.47147300696708	1.63649007627377	1.7874338157808	1.49249401727563	1.69130722030474	0.99789669872955	1.49567814090838	0.99789669872955	1.53646334322849	1.57392646161982	1.64297007137906	0.99789669872955	1.54501964078927	1.59190268819463	1.79398417063707	0.99789669872955	1.63146280308585	1.29705118427893	1.69991870198394	1.33994166071671	1.75580227910334	1.57371408696239	1.22254999987807	1.83312345363808	1.69731537800663	1.62148978683796	0.731633423467842	1.27169504759185	1.04243564407315	1.49876368157492	1.95621468715706	1.96191414755164	2.00085829157168	1.65879780075231	1.10022058194092	1.80173619422321	1.16568363535529	1.37547189789552	1.55841162353588	1.29645446166668	1.11102922399876	1.20126024922648	1.43728939339279	1.23502171408301	1.39391282600112	1.58879351871458
APAF1	0.948070942528183	1.16567118752841	0.911036236420848	1.04978542640968	1.08429019831659	1.13011107712303	0.929498903752323	1.03083058757846	1.80361659406512	0.924081179660613	1.80361659406512	0.906020500357195	1.29015411981515	1.24673269699478	1.80361659406512	1.04865813301358	1.31594467392057	1.12073199606751	1.80361659406512	1.34780438379085	0.990567505064435	0.869452061986457	1.02298078794709	0.916229461231971	1.17732911175342	0.610313869029702	1.06572791778869	0.818743574647889	1.02762058735503	1.43942180999514	1.29249952372915	1.59480905571561	1.36559304356615	1.12226029685032	1.53941303683177	1.04596134531665	1.02784778387355	1.13388296378523	1.06437511481521	1.02784778387355	1.02784778387355	2.10209631071901	1.04908931957193	1.45190029308189	1.60684458302318	0.713404116104121	0.716084404269021	1.79629177532983	1.24130370480131
APBA1	1.39992305981626	1.40358775088886	1.52845487328753	1.87052006404736	1.64219827257327	1.6373465118186	1.86222247075868	2.39109056088612	1.01804345676395	1.58091550287433	1.01804345676395	1.85099645506793	1.4642972063726	1.44028342900659	1.01804345676395	1.75901758588489	1.44884745877702	1.61168415872178	1.01804345676395	1.78595859620438	1.5279981250331	1.73292346295381	1.68150835866814	1.45566418858457	1.95771923953841	1.30747120309337	2.00764739467779	1.85921514397935	1.53594679328321	1.70763133281925	1.85900018660121	0.960927936467197	0.73286652044759	1.69549386530074	1.39001532819222	1.85816504543796	1.3871823053286	1.51060304494511	1.85320306526371	0.890651361718238	1.7642996985958	1.17758198374613	2.00053497755023	1.32049542464301	1.83204580063904	1.77107403039756	1.84607656397295	1.70380834521247	2.0711828809232
APBA2	5.16278155082167	5.2567111227277	5.16150150033472	5.06984785565721	4.87409020408329	5.22606095447743	5.04593032163311	4.81546414550791	4.28052102481578	4.98583138038642	4.28052102481578	5.0186191948909	5.29606157466424	5.45191691903717	4.28052102481578	5.06208889750246	4.90683869097122	5.30768225103727	4.28052102481578	5.35186492527784	4.87967345700008	5.00817961564705	4.87742543969298	4.86460590533168	4.85515111851337	4.58961965732623	4.70919207022884	4.58312893366954	4.48588173981298	5.72331578703064	5.29798430171747	5.32293524685221	5.11247594168786	5.40343603845316	4.24052065284268	4.28004367147566	4.46791591235975	5.30158064740564	4.46992649833014	5.42359760101319	5.27454966995103	5.34125971943069	4.87327460612253	4.01381636945826	5.15925070628057	5.21421351851165	4.79519027525314	4.29061303402399	4.95446600946454
APBA3	4.25562869477773	4.39473806734625	4.42767573530485	4.59801429032504	4.13635949601052	4.51211894002684	4.2315367675703	4.10759439791923	5.08679011773006	4.53670609987533	5.08679011773006	4.43680465786432	4.39088625791584	4.98205042728817	5.08679011773006	4.37109439949414	4.37952677533082	4.57727625571921	5.08679011773006	4.50286251854895	4.23775200432021	4.24704600442669	3.73153835115583	4.66111686028989	4.69187026201317	4.62479870891394	4.96053377809791	4.39507293341307	5.09733198432182	4.27805848302797	3.94193772562978	4.32946960404722	4.41533274402837	4.54967335240416	4.23575761574519	5.49417469421964	4.39532148762186	4.07537613859877	4.9153901172808	4.28613865876337	4.13513767457982	3.96636228166791	4.59282690176181	4.85056877223301	4.19273250061677	4.16813034291846	4.26957196417118	4.81290473520159	5.00704790150023
APBB1	1.66599549632159	1.81649911299515	1.54985622833106	1.76975198415552	1.63056647315626	1.80935699500104	1.85547675780275	1.707288148206	1.03943368358819	1.88600739845321	1.03943368358819	1.68791635200563	1.88344338073301	1.99189675483681	1.03943368358819	1.59394607044626	1.77783559115465	2.16964371970968	1.03943368358819	1.91641837321144	1.52190016415599	2.05097914943467	1.48330263453546	2.07176317914257	2.12308610808968	1.80696898185457	1.6664993192236	1.94982274619814	1.67553400610757	1.93182941319777	1.82478637739272	1.51413673144535	1.11965959423073	1.10822216819114	1.62747624100417	1.83219699837023	2.28856088295671	1.57463437997649	1.41100969200417	1.55445674990585	1.72047737949243	1.31138913622273	1.76421657562211	2.17298071118656	1.76662516227529	1.89262032601045	1.43544713680841	1.63330740685129	1.48025488382772
APC	1.39643706322798	1.53326216923178	1.16789601258796	1.37556765973047	1.47489158003188	1.3131695675649	1.39308927189728	1.6506196007114	2.48984348023178	1.24977306079861	2.48984348023178	1.41439301394992	1.4501455639109	0.998120404379752	2.48984348023178	1.14084574582065	1.2151035368452	1.22528228908826	2.48984348023178	1.50968802109555	1.44780182794138	1.48965062976531	1.60165779995231	1.25312508269965	1.7085438716477	1.47730899839865	1.28615961870806	1.43034909910868	1.04329226515788	1.9667268348551	1.76138188598346	1.98934577960222	1.79395534777154	1.56016892164	1.04975661861769	2.82077936229957	1.1611326743734	1.20183241067626	2.65241099572629	1.18792775366044	1.10526685069365	1.19893586422502	1.16884317227595	1.81755654596014	1.49950698345246	0.980072983548383	1.77309238545958	1.6524273340808	1.69587944907138
APC2	2.61969916298298	3.07657932944874	2.61141152547504	2.71819097308953	2.10526527897535	2.71553154382134	2.35996768475387	2.48107748226406	1.96581458996042	2.54882873548257	1.96581458996042	2.70857056413225	1.93151345466826	2.97040635398	1.96581458996042	2.38062931039701	2.04044367749321	2.14237868429824	1.96581458996042	2.76113189100653	2.40259558478918	2.26640101537939	2.34000545844011	2.48131224567532	1.73975940495018	1.99460629923935	1.80376324254172	2.89687059478262	2.08067143542348	2.91757743816762	2.46557676454104	2.77225435673907	2.74442655518518	2.59609516303146	2.30214022931512	2.97374605794457	2.42879466317657	2.10606391093604	2.5299476695482	2.85695878224161	1.80600474505487	2.52522579159979	1.96062181273673	1.96204286356677	2.42344324924155	2.40435453808737	2.58720528442962	2.57479837746978	2.40750362419861
APCS	4.61752454308876	4.42896472985264	4.56891255943375	4.38452840376149	4.50979146739395	4.36392442110662	4.20841893545846	4.53040100278494	3.85654648958643	4.53897998009366	3.85654648958643	4.67270652412351	3.92260517013725	4.45221958873222	3.85654648958643	4.52500485382143	4.37842483621602	4.25919870729556	3.85654648958643	4.74016338362989	4.53881561910445	4.59239396994712	4.76693423502202	4.66726151108213	4.36964298589338	4.23906556290272	4.19879775069927	4.64221355570279	4.57572290804448	4.97958413768852	4.85096825653037	4.15655322141132	4.15028640438196	4.22169776801265	3.74339799298723	4.64573524660573	4.5744792352801	4.1365820487418	4.48074654257838	4.10689313890809	4.84398656609067	3.79705373722562	4.47054483929372	4.33512389104008	4.45834325160818	4.64923083610599	4.54490203667197	4.41564393009396	5.17129361293068
APEH	1.29659116180926	1.29389029272534	1.31174405531873	1.66373352971911	1.76832577565308	1.42000620461882	1.7962162480287	1.72454472746314	2.3159068217448	1.40047480968696	2.3159068217448	1.498860212572	2.15611134999727	1.95475977507606	2.3159068217448	2.41987243432304	1.79889464292053	2.1778518258098	2.3159068217448	2.3842600939498	1.73883566960564	2.18093872219303	1.14895687200149	1.98116562876286	1.5373302821172	2.2704048488842	1.04307267353345	2.54050604633594	1.21601884148348	2.51099502236496	1.08801684063083	2.14340400377895	1.73703402747033	2.04575537122922	2.18720966471557	1.66073786753952	2.76689713958647	2.06634464569145	1.00243082386648	1.52398645541703	1.97140659677565	1.78777970647743	2.11252750030763	1.42082115787987	1.20781207354528	1.70628510333207	1.86863097163775	1.70048890317356	1.63375523349726
APEX1	1.97443905839994	2.03014839305242	1.85130705416106	2.04910560010542	2.07480029931844	1.73903520373401	2.04566900162395	2.12385758557571	1.72941021493399	1.89021663682185	1.72941021493399	2.03536297575739	1.63663713424569	1.61490300483655	1.72941021493399	1.7366478044233	1.77924654728212	1.74052670004023	1.72941021493399	1.29988692231411	1.71800598538451	1.5283183144668	1.73778872998863	1.80035115718881	2.23627561266537	1.96300212312327	1.68969187331268	2.00506838440787	1.72799059814391	1.62709773954416	1.97381824552593	1.83808603799971	1.51531054520453	1.72424339715822	1.61748453826777	2.05647891499941	1.64619934517281	1.57014005890501	2.09292117186617	1.99161836348632	1.34614710159253	1.97023672987679	1.90219798166345	1.96466188090362	1.8101264472794	1.80488703482507	1.67892279273537	1.84171409636245	1.12684506757121
APH1B	2.24017330949996	2.42422428500032	2.3185266021569	2.47520934376948	2.67868860062072	2.55857342638396	2.60061131686988	2.5301676302209	1.61954488551273	2.57443960326611	1.61954488551273	2.53941970886637	2.56450256011022	2.50614763002644	1.61954488551273	2.30657729511756	2.64546637679263	2.60642845745361	1.61954488551273	2.21939749775674	2.47431412116567	2.41897722563887	2.49993309442084	2.76238071476235	2.58596850885015	2.12205795543146	2.26312670518809	2.51854751694907	2.240204802018	2.40262413539666	2.44929562393614	2.50602057877828	2.41133501180791	2.35844207660832	1.99963652391327	2.64989931543233	2.72720166778534	2.04295309428265	2.21364853485337	2.18027831016628	1.98824674783312	2.78297821522038	2.2364363794028	1.99679021891095	2.04818122884663	1.50832416548778	2.19936671151614	2.33028127276213	2.51134960352419
API5	2.13715057866013	2.12707392437433	2.24145553425197	2.30516607065243	2.44316297307587	2.12902166354714	2.43764816038426	2.54947896040714	2.21160890939243	2.20136506719481	2.21160890939243	2.35516600408355	2.29173252193698	2.13414477884532	2.21160890939243	2.0839561619137	2.38560734022946	2.28449686795291	2.21160890939243	2.07779409316344	2.48319731276264	2.06322605504631	2.64215121993382	2.20445923776301	2.08197570184366	2.23585007269104	2.36913900320777	2.09149402746512	2.33413191870033	2.35070123056704	2.36011232454689	2.33154621987065	2.25470665570559	2.37926430038549	2.16967601038877	2.62278253990191	2.04560275287225	2.21796624829773	2.28317030830393	2.00559186154037	2.46805073596694	2.20937050988124	2.33054506664877	2.41315315142331	2.33797429264168	2.18650802223529	2.70048570028132	2.17582272484717	2.51131375908594
APIP	0.945720887751376	1.28793617319733	1.2897721780037	0.977879042151466	1.0448890590226	1.33147734946884	1.2356724146351	0.96430029992272	1.75411401192304	1.05350663764093	1.75411401192304	1.08747272655873	1.41411212071986	1.39940121018187	1.75411401192304	1.30139431714888	1.40716108553562	1.45859001292032	1.75411401192304	1.26954181700308	1.51984666025667	1.18348247053564	1.3408445087584	1.4759509666358	1.14961542390767	1.42958884626095	1.71891071992409	1.3296131804663	1.15927733413719	1.04104658677926	1.4333673736907	1.13323258566544	1.57036736034212	1.74620433979295	0.983793527858279	1.51788733649603	1.69996387427029	1.06284717147054	1.20420977948777	1.06284717147054	1.82863398485273	1.20456800895965	1.08591517755412	0.968668174272674	1.21498025382083	1.34454782026164	1.23285080784843	2.4634633735719	1.63180558010875
APLP1	2.82925439866299	3.19074775100958	2.85148416453257	2.83994972288427	2.66103189238525	2.93171865603893	2.83570523613223	2.62230632973072	2.12727301343074	2.7552096206713	2.12727301343074	2.64886077772414	2.63560702554357	3.16778546887796	2.12727301343074	2.78824913586584	2.77088488188369	3.03746016574346	2.12727301343074	3.17948421323924	2.5862692680166	2.86934426063068	2.65277763704256	2.75993136768487	2.85632800555837	2.62403137047746	2.52184867400392	3.02256088167792	2.24349069499801	2.73739990161624	2.50770270564435	2.71726625972281	3.14260620662194	3.17378011459049	2.23537757663129	2.42924657444224	2.30218381078394	3.03696236124819	2.85176357168733	2.4360162344932	2.33909118249725	3.21267542582271	3.09899121829821	2.91630771973442	2.27677419357923	3.10797607196035	3.23537367285287	3.37450810959994	2.70437042153374
APLP2	2.74196207751016	2.81470027687709	2.91200623892672	3.31105366783305	3.43956553449189	2.76565814719054	3.29143763831032	3.21571430158645	1.33540788226746	3.01252348510273	1.33540788226746	3.20661674011773	3.55992260738327	2.96312187016186	1.33540788226746	2.61299439294715	3.29013597274894	3.37553427944642	1.33540788226746	2.40330699654065	3.13195834909007	3.08121630057019	2.91162032093312	3.09445087943459	2.60251516097603	2.80025806784225	2.74980645124753	2.75793241190354	2.57468881359488	2.77167414693737	2.80991075923877	2.98967345779385	2.80025806784225	2.74980645124753	2.89224301577287	2.88275574272586	2.72920606970167	2.94340904032509	2.39681307648372	2.65993541961649	2.90570757502138	2.28286814152603	3.31413207587286	1.57343287342777	2.84570427221871	3.73034527455569	3.08819241563304	3.27027965747078	3.10046297939837
APOA1	4.77821108625327	4.79770399907987	4.83137169869809	4.63036563388785	4.64973078780219	4.74960728533956	4.57736633320094	4.50474636077517	3.78925128477271	4.74346969557436	3.78925128477271	4.54805792252865	4.31943657525721	4.83989412149233	3.78925128477271	4.59824652714563	4.39644164651018	4.60999518509819	3.78925128477271	4.93606948205607	4.44115726580457	4.41773867003732	4.58129330663566	4.59140561811591	5.12461563286664	4.66430287217705	4.8234466838948	4.11145439974925	4.31551325660402	4.97181933444415	4.00400913618454	4.57431340523929	3.74267300768648	4.94372257927916	3.98986243130443	5.03155557101403	4.68838850127261	4.52166956169459	4.85017949787467	4.2889656481099	3.80678234085107	4.04909584459516	4.60537060219172	4.72554690897761	3.80783727611213	4.73746668954313	4.53565373171084	3.95969529304106	4.20624515128387
APOA2	4.12483961219647	4.62155984127347	4.00442703943635	4.28223674280028	3.91560183655627	4.373818730368	4.07483633869595	3.71939441471404	4.32325682609173	4.26617465322972	4.32325682609173	3.92365543024004	4.08054484693569	4.73618825787631	4.32325682609173	4.37036220244302	3.67148018755203	4.37234796027871	4.32325682609173	4.47838597393669	3.75425064749282	4.21970937464232	3.57147945962159	4.16144738522006	3.85601080336592	4.75797147445678	3.73462556779975	4.93275404823224	4.05258492042313	3.89797537290036	4.61773379149395	4.58726795317192	3.82223798413388	3.66792991639688	3.79512295417971	4.58685614911216	3.95256675576651	3.95256675576651	4.6250516949944	3.95256675576651	3.95256675576651	4.23252805735989	3.99813626497026	3.47468782593895	3.88143395602843	4.12033484899927	5.20151415224199	3.71663695070945	4.48105925740577
APOA4	3.01012167472274	3.14309715949156	2.60421545082781	3.00010967167487	2.7219656188817	2.82558570418433	2.66193115147322	2.65148105483988	3.17945579784544	2.8433660452745	3.17945579784544	2.55150809863627	2.96738721008036	3.27577849571014	3.17945579784544	3.3365733684134	2.67370961044249	2.9060650604546	3.17945579784544	3.29683202173174	2.59041080902575	3.16103709181644	2.49300382953702	3.26707451493888	3.2479712592012	3.1316309077268	3.23132292291523	2.64344374467207	2.51711039267798	2.77443692813349	3.42881270761464	2.57043240881104	2.314240356892	3.72763657406522	2.74440117014962	3.39110101262105	2.84713032612669	2.63244087864448	2.72557099712395	3.01625515923465	2.13815465333662	3.60475052913717	3.15856150196231	2.66107955864779	2.94724714294495	2.76050011359403	1.96801685168226	2.65784894844309	2.86308659149093
APOB	1.59658963216002	1.40543221749673	1.67693092384613	1.42295781859944	1.46149255200191	1.40673676352992	1.37824259962858	1.58887030107844	2.65166613082233	1.54883688778794	2.65166613082233	1.5209042058547	1.31088484626894	1.43156916127267	2.65166613082233	1.49814703207751	1.51072640380102	1.31801926543441	2.65166613082233	1.64103708029662	1.41849357672191	1.43705009553656	1.77192597443746	1.34064924806533	1.45979347710896	1.82223350668149	2.16121284807444	1.68172339111833	2.08762343956199	1.11658819754998	2.26033738846648	1.72652375463318	1.27353637433438	1.68734471018951	1.19633066009019	1.89154023769368	1.59537443071808	1.76318114718146	1.99031609755173	2.21739878292862	1.53907632202228	1.25334733646158	1.19969980957259	1.56399816493623	1.77630886182078	1.4754055406709	1.5317454170689	0.9812961660727	1.7549161179567
APOBEC1	4.2907420149018	4.646977949699	4.2716666132909	4.16456288204471	4.15032785082115	4.08805054707502	4.10899696256915	3.88206277424304	5.01957152669172	4.35630285222731	5.01957152669172	3.9774129623033	4.33762336481696	4.66288092913518	5.01957152669172	4.2736129785865	4.17955525881964	4.46110261825483	5.01957152669172	4.49967870995657	4.02296097536242	4.06228291833229	4.15149132771373	4.49974256708569	3.38215253667106	4.81811266262142	3.80366810938007	4.07714815760357	4.17435056872527	4.51473555820708	4.87371637619599	4.5536035739549	4.86268657320322	4.4578055988489	4.63094716020929	4.47901285417543	4.22623891774759	4.22623891774759	4.77508542666324	4.22623891774759	4.22623891774759	4.5418020235105	4.27760335908496	4.50762618746389	4.61180290369273	3.90065851079546	4.31792878308261	4.84139250673929	4.43668933833463
APOBEC2	3.6364575498862	3.42325648135987	3.61933969435103	3.90986737832021	3.20030749019918	3.39987378958619	3.47043480138246	3.53011002114595	4.08472172375613	3.63634481167391	4.08472172375613	3.974042950209	3.44429526704557	3.57589222260943	4.08472172375613	3.57043228477025	3.09194378273225	3.28703857000175	4.08472172375613	3.42923291752044	3.40660662049663	3.12686378853296	3.60716265651476	3.24912182520935	3.91050678639633	3.79584012101912	2.81437746704043	3.47336441627325	3.9786806203042	3.96351359281745	3.49513706921919	3.82777353392112	2.95381409640184	3.26037203154171	3.8824804006801	3.45565543984954	3.31925700201556	3.71544233660321	3.75651355331008	3.93342227075513	3.30506982966945	3.05639767466022	4.03652737705678	3.39622963859695	3.79531000085141	2.90271248893684	3.25422351192776	2.96423593915156	3.72331305918716
APOBEC3B	3.0351122269604	3.46532065760232	2.99019800133958	3.00489505231419	3.13345837687866	3.51483273759949	3.08382646254247	2.92902414803395	2.57850870638018	3.20888620945802	2.57850870638018	2.90112324501972	2.52677180727292	3.03171271597432	2.57850870638018	2.66481623552908	2.55679188596678	3.16902079375252	2.57850870638018	3.2341712549927	2.46341097728005	2.70132155943897	2.46198557935267	2.62380450976474	3.38104989787402	2.9947560034221	1.51449629958979	2.66457751733215	3.03117560256587	3.22642453639845	3.28002534940218	3.19067005638089	3.07312941317531	2.45470956181266	2.7641723069388	3.21471436099906	3.00794521923502	2.56268445741415	3.26730144436696	3.26579448435999	2.85162107863153	2.45302174885499	2.41017622412446	3.13381175037025	3.16741649465815	3.63668166869142	3.32267554113111	3.47837149408195	2.90433045191407
APOBEC3C	2.54180677805337	3.29432513167109	2.8622622282316	2.52651673930308	3.15058195735055	2.82020001970264	2.94939108875585	2.65987613532762	2.84242064994835	3.04432096038573	2.84242064994835	2.62672326271075	3.31638620873128	2.77263322627374	2.84242064994835	2.3540753603217	3.23582467128901	3.57300044055902	2.84242064994835	3.14720142423264	2.58767262055822	3.2181598543223	2.27967656466958	3.34014681213352	3.03100064201799	2.61892899489892	2.83170074013062	3.11047442542134	3.04211540796139	3.59597294789361	2.9408346499644	2.88967692124426	2.43792827614698	2.44915811349611	2.97676711121524	2.59660552166625	2.59636873146652	2.72583811584503	2.76555761479163	2.59636873146652	2.68426543645501	3.84363413821971	3.33606840249226	3.08186394578727	2.1854962039927	2.37716929784056	3.77046380321351	2.98814119470789	2.41269196881889
APOBEC3G	3.14414253407732	3.43763611490363	3.02913858139204	3.13081413762144	3.04679099092587	3.64367501989194	3.10396484817457	2.77266797052529	1.97139159784232	3.39301430444854	1.97139159784232	3.10631060140615	3.16441194196039	3.56670663257612	1.97139159784232	2.9622285357559	3.17870600285273	3.61236092444681	1.97139159784232	3.3556564541531	2.9366002470586	3.14149928620056	2.70490362208456	3.35962808721017	3.51614424152966	3.04206225993824	3.23531500918107	2.26626058875438	3.89068425633668	2.75278180625144	2.53335460646085	3.0852730709652	2.86467661035904	3.2904286649144	2.32136272467672	3.49740147241133	3.43076048325349	3.01067789432441	3.42436138382861	3.32088754776886	2.54922387821372	2.37662745544045	2.21319601335168	3.04347329164223	3.45663129088428	3.14301162630492	3.55117202713945	3.03050388732552	2.86178720619902
APOC1	1.79431964583296	1.73448857551095	1.76406304682101	1.14251541822695	2.98445303699107	1.4323372120338	1.9209000326299	1.08733106422708	2.25987514613125	1.36364628370155	2.25987514613125	1.2188390434587	1.93853838374477	1.96557605333998	2.25987514613125	1.3744845349648	2.06594022171211	1.83546688173232	2.25987514613125	1.67800795595995	1.43444155370235	1.91003837502394	1.04057187901566	1.96141975562704	1.81449303308111	1.48912600342037	1.71052954117404	1.68526528059956	0.861990393088055	0.978860469423444	2.61351459901262	1.95757644162512	2.22792627569523	2.12578392193774	2.0888728016976	1.68541620743025	1.62438635385116	1.91902891603897	2.00000532258138	1.62438635385116	1.71469623014469	1.95679293017073	1.67849241941368	1.45558114325506	0.935729307037304	1.96793240118547	1.56707720257609	1.99238340097698	1.36284178102863
APOC3	3.76585042706492	4.36189379528596	3.67780430977657	4.10224933034297	3.31164930512913	4.18746506204591	3.95932204761406	3.44375829891279	3.84844039269526	4.05530187174264	3.84844039269526	3.90311804467442	4.3887962839901	4.75627080798235	3.84844039269526	4.25840166990842	4.0300507178095	4.80078937766297	3.84844039269526	4.46045403737887	3.85611528350306	4.39802960124957	3.72637102765672	4.33858929185315	3.9331963954747	3.12797711913972	4.09295798556225	4.38071470983006	3.76529538256261	4.70147894837897	4.72689718305209	3.89604932316707	3.90558513892069	3.88199478205237	4.03101185937817	4.07769571948651	3.9794498900203	3.9794498900203	3.9794498900203	3.9794498900203	3.9794498900203	4.31324729454613	4.033782341724	3.95218180730451	4.08766840216883	3.98796543436393	4.06771803743242	5.34023854353543	3.64824024886194
APOD	4.58801287449444	4.17428443542695	4.78205739177278	4.52024641221076	4.75553342538951	4.93503664776996	5.50225187833523	4.11313204688907	4.64412696617407	5.90173387646231	4.64412696617407	5.43530955703109	4.91891877037262	3.64141405162549	4.64412696617407	3.85979691018693	5.13157695073216	3.93133444180119	4.64412696617407	3.60924919067851	4.02801673221615	3.94467618057148	3.91423210665508	4.48124110057249	5.2338891473291	5.08791049286631	5.09548343049059	5.06795863164158	5.02002926512922	3.67957044797001	4.30291629138659	3.54819528686141	4.58471986491687	3.86154235656063	4.45771591843697	4.27443811321464	4.20479487979969	4.11142167832106	4.76733513300039	4.3130792585153	3.87866463842623	5.56420677090182	5.04260563243848	3.25479518517656	4.69970635222968	4.95761062200413	4.35620746450239	4.47624383882969	3.67722671831711
APOE	2.52257048709364	2.75628890123577	2.75860565847929	2.36669774527792	3.36435453729149	2.40785715588075	2.93349026888595	2.29423746553402	1.76124593718176	2.39033261257833	1.76124593718176	2.62820410162025	3.79003781354084	2.48188625818927	1.76124593718176	2.24914449688795	3.73357203146448	2.69362866894095	1.76124593718176	2.41496253533029	2.37411794081813	2.71848928156311	2.21700302277823	3.41233277240537	2.97568469468789	2.01538353283745	2.13692423271791	2.66719934682924	2.24654844899537	2.78667388578203	3.47441346908507	2.0478660602439	2.76394434584661	2.55743620666928	2.52436081938209	2.57377268864387	3.01442531127665	2.54214291802276	2.53977170534635	2.51236598789959	2.67577110466899	2.2878624733725	2.42843201108485	3.62314129088119	2.43816107458043	2.18678545358489	2.07145776461925	1.93936789879178	2.5319299405102
APOH	4.21570675731495	4.02143014333699	3.70746327527101	4.10465404186315	3.96805456199963	3.91933605501168	3.94307336096084	3.99312959318705	5.17117399584684	3.91764366902814	5.17117399584684	4.03147169089445	3.91602014920873	3.92848922905184	5.17117399584684	4.0208103478598	3.43791422224295	3.98509119017877	5.17117399584684	3.94268857126875	4.19104406228527	3.89291038618022	4.10652978400869	3.74104069524754	3.64194220944164	4.41513238416628	4.5640829533953	4.70581161595855	3.50351809659404	3.85809060803692	4.39301104760409	5.03344011018304	4.2695685056419	3.5259059481637	3.68732894698832	4.09738495297325	4.09738495297325	4.09738495297325	4.09738495297325	4.09738495297325	4.09738495297325	4.43388974688922	4.15215808846085	4.4642360428314	3.98496518909036	3.54213562578823	3.87000511082017	3.35452048425237	3.63367118362084
APOL1	5.75105511156281	5.80050463716935	5.78243493312514	5.62816997422548	5.62537066835793	5.81546562737858	5.79054643929848	5.77377360063129	2.33002041430927	5.81546562737858	2.33002041430927	5.70910385111307	5.15120017080212	5.89312563347559	2.33002041430927	5.71367598101026	5.30356617314488	5.53912668175893	2.33002041430927	5.83392557570605	5.63634141077089	5.6450229523437	5.6401553517749	5.51588554409681	4.23688486212106	5.66796231225907	5.59515805918504	4.1597732765195	6.31238854055023	6.05419853253281	3.40246702710649	4.03484120297389	5.22570868930105	5.2122912204148	6.2814273248264	3.43712294453315	4.94986498064616	5.89860871297228	4.18861504452958	5.59756720233203	5.34731601862338	6.08737152880622	5.54598181148594	5.99210351506053	5.44175400472515	6.11167435186787	5.56787907263137	5.94891200027621	7.33948167072587
APOL3	5.70170842832504	6.20170298811366	5.7406218708175	5.71118227965778	5.72101749057049	6.06418697692317	5.74955742098284	5.65191432427301	6.23628883811912	5.94671271567821	6.23628883811912	5.5482215697675	6.28531536458061	6.14298454850393	6.23628883811912	5.85471928909104	5.89694477904403	6.21634801964249	6.23628883811912	6.20359078040211	5.50047973891618	6.3050568122545	5.5981365423687	6.17199424637024	6.02949071851617	5.77517399028681	6.01667201976443	5.85926928442665	6.15776300155755	6.23002151089471	6.27978535661914	5.91147623766031	5.8457062806856	5.87531398174732	5.64161744644821	5.50214747520668	5.57136747892571	6.2067595720178	5.75612364999519	6.09758806623398	5.73497903339072	6.62339928126817	6.08409386332543	6.25346598479422	5.84483883840207	6.33025392534599	5.54269175212683	6.23730589010231	5.80088040963591
APOL5	4.38297898495374	4.82931715453884	4.39223288284342	4.12686145942689	4.41837675429563	4.47829266452409	4.71064786135925	4.22979200868009	5.3116315326942	4.43203334295275	5.3116315326942	4.35695260896979	4.31669346462859	4.86398622602469	5.3116315326942	4.77949794623201	4.27402566318804	4.68210776021298	5.3116315326942	4.46641545435266	4.40989787459083	4.41046162688566	4.10108815060535	4.26666637972407	4.32813518565587	4.50619326425055	4.67420075049444	4.80652547074575	4.09816205519639	5.19350079974055	4.61624860612629	5.00329952201689	4.47695428112458	4.82609097440321	3.92091324934474	4.12316258029878	4.77432882416455	5.03902464845236	3.95806183998356	4.92549967454942	4.63444928015049	4.7899805489865	4.57295677205714	3.67661918162961	4.70337245258996	4.68919642369593	4.65684969801243	3.71472388215609	4.2372010425151
APOL6	2.62281133656891	2.85213859876731	2.8017945600097	2.16916842788405	2.38769979747951	2.62152416137895	2.43276339140528	2.32290485828354	2.75413881245103	2.59688445926403	2.75413881245103	2.46392798573487	2.59063017649455	2.64742967478025	2.75413881245103	2.32176010911736	2.47100477879171	2.6506520635684	2.75413881245103	2.701804370011	2.63972086624285	2.69698859008175	2.70026082797823	2.44616389991821	2.13422539058822	2.5762265869865	2.42872129703871	2.52248679800925	2.53612564430402	3.23822321598669	3.03260938346804	1.57699286990419	2.78677877688833	2.60431569629515	3.00236007865554	2.60984949456677	2.5773078619567	2.89761468714577	2.54919702209214	2.74602845017553	2.89500388266727	1.62141507872758	2.79330168592808	2.65603919941852	2.58086313309084	3.13405992324066	2.8056862389053	3.28187936209476	2.55350504942508
APOLD1	5.22852073162972	5.47737386018565	5.17517361154761	5.02602726919619	5.39678423180453	5.4676092934641	5.42878679575786	5.20963437942462	4.85805910094155	5.22974052691341	4.85805910094155	5.42405155791195	6.06914333386806	5.38369656053598	4.85805910094155	5.53868501498869	6.10551507299316	5.18629198971829	4.85805910094155	5.44043999769992	5.41064125513399	5.09013911367905	5.41301880118031	5.31086497906591	5.61678242720579	5.55504815618606	5.66790241812433	5.86411749256763	5.12791013552595	4.88699156948561	4.44070490170382	5.12188836423437	5.31039539791764	5.12377308213546	5.64079468755325	5.3853628389125	5.18833421558958	5.29636805344902	5.07825608898178	5.10650857743842	5.07825608898178	5.64456463843834	5.90075593697517	5.34560905127796	5.4474483268087	5.28410964103248	5.62995964063124	5.76479678429599	5.27113317162275
APOM	5.17183712831185	5.36532960549939	5.13814542788903	5.19922315022836	5.00908483384264	5.39946259556683	5.11036395293051	4.92529822056556	4.28083019550641	5.14191211811423	4.28083019550641	5.14508562877641	5.25938054548808	5.52042538982104	4.28083019550641	5.31903104184849	5.21260114688836	5.43409169945061	4.28083019550641	5.39447359593904	5.0766398972588	5.14824475932796	4.99898550240371	5.35173860345085	5.36060822689869	5.24702498133835	4.59051839735689	4.85183818605919	5.31020562533046	4.76178507263338	5.34844184771023	5.21220573662085	5.00582707130659	5.16996122980603	4.79523558757523	5.35204310245168	5.08242815908351	4.79467208305303	5.01100742115038	5.07983494063384	5.21421297202732	4.31617406699242	5.52266506553709	4.15498615995902	5.39982652962261	5.22849481603125	4.62563502078241	4.69679575177347	4.92309028197275
APP	2.63913507666138	2.61871134371546	2.92800678024493	2.97720454392908	3.1790626596915	2.90091577949123	3.09332658070263	2.97497222421423	1.4140345792068	2.5683923413926	1.4140345792068	3.0217735844803	3.28142432457207	2.28549953541425	1.4140345792068	2.42421355406922	3.37804227848874	3.18639485717283	1.4140345792068	2.06454129524527	2.90804638842289	3.10678847652593	2.62899079704713	3.23680293350601	1.67346475658481	2.36008259387212	3.07656529256974	2.9550263048872	2.0594973130208	2.2307663230628	2.15716670640105	2.52098372481294	3.29385663261148	3.29108233983162	3.29273796616799	2.56336211911783	2.45218284349531	2.28554601158597	2.77644437635099	2.81243311593393	2.2020204361877	3.4050203512068	2.49822785325028	3.9182840412601	2.47036559784642	3.65614956255146	1.78509787810276	2.97688888426547	2.56303735451281
APPBP2	0.96974396134969	0.912161790807714	1.0130124214467	1.23276504740756	1.36354957382208	1.14970874671854	1.30109439396497	1.28703345800873	1.64748845886347	1.2324178375059	1.64748845886347	1.10364485639078	1.054706011274	0.73947137239698	1.64748845886347	0.867988738860571	1.22858290769225	0.988447853434685	1.64748845886347	1.02885200935316	1.00230571775109	1.12486371263055	1.1938193150842	1.12954004067214	1.20604278614606	1.04478721623517	1.44174085051069	1.06243352364605	1.31033579051434	0.80871734685582	1.01107349942112	1.10700004208835	1.37755185553818	1.19624173431971	1.51243897985045	1.07291686044386	1.07291686044386	1.30780790107919	1.07291686044386	1.07291686044386	1.38036518225279	1.37591458262318	1.12223602495332	1.3895946197142	1.03034412295021	1.72872527202023	1.2373517695737	1.27073847565816	1.05882120023519
APRT	3.50427579163065	3.22679618120123	3.48615717434261	3.41159247875816	3.41737723609424	3.37696189327097	3.4424951225433	3.66770207368865	0.68623556359276	3.54544023972046	0.68623556359276	3.59699017068399	2.98779232883218	3.33392585432351	0.68623556359276	3.49768917513602	3.2567029487361	2.84713404041138	0.68623556359276	2.26051779511165	3.73421828381544	3.51937278321522	3.6832726779926	3.43846765596551	3.0704689600952	2.70371956742791	3.3063002664822	3.10269815496091	2.71730442928839	2.00451630420724	2.93560777040477	2.45671797144752	3.2828256869016	3.12936204177151	3.37709869923165	3.5260370015218	2.99111467629716	3.15617366687233	3.82376692082008	2.59033559412173	2.56889002343366	2.34522236538668	2.35727907892345	3.7851058322731	2.63684162876074	3.49199745151908	3.81898161553167	2.71972379980763	2.92369843030376
APTX	1.11300015568069	1.2799896057817	1.31125081073639	1.29031519657331	1.4018357059828	1.27006428503187	1.40101681541019	1.26781979084336	1.60466251423837	1.3191633122216	1.60466251423837	1.21740526297187	1.36719571723691	1.49130466211555	1.60466251423837	1.4166101434567	1.42998879685937	1.29121437053539	1.60466251423837	1.12940893358313	1.28992066105934	1.37814293084415	1.19554638982987	1.17515326199851	1.53718525076734	1.51317207861453	1.44257128364021	1.35639150250948	1.34905220177414	1.04270651098175	1.12284730421214	1.51825386143634	1.43376630815753	1.33118218824179	1.27329532038745	1.14826974359281	1.21980141370717	1.47956646088965	1.40095351825704	1.51343441535099	1.36163460182208	1.56783873023703	1.15366901045815	1.20534773774496	1.42500598325743	1.0485107553197	1.60481479465817	1.30157050185606	1.23421575256235
AQP1	5.03854880790243	4.44643749145784	4.70309720931537	5.90089912018305	5.47783837267084	4.98617526225648	5.60150273852365	5.72673472250374	3.68513083102046	5.91716062858192	3.68513083102046	5.50614656714522	6.05324373684829	5.30000711848823	3.68513083102046	5.30000711848823	5.85064349356607	5.87291783713541	3.68513083102046	4.71871190010562	5.74449768838402	5.78738535413063	5.44986253814698	5.50795547703987	3.79387795844786	4.8393314001603	4.42787506010099	4.99708517028042	4.58419257868046	6.15359230342335	5.73569473504935	5.99095011506926	5.53816712324448	5.35518742532938	5.24481509288142	5.1908926374272	6.28259218993076	4.8864697150557	5.83938089092369	4.62575017308441	4.51949013017473	4.93397472539032	4.90994812921901	5.21307899245635	4.60245356899757	6.19434354436342	5.95864750837858	5.00554694746006	4.61236861194258
AQP2	4.3285344583497	4.20232276825805	4.3578943458659	4.19043198444823	3.89938910509479	4.29499053725347	3.9090739329632	4.11751327681747	5.6105425509125	4.73926865429599	5.6105425509125	4.62037726102374	3.68921130820895	4.83779313059911	5.6105425509125	4.30809236503326	3.98138653129376	4.81272886655347	5.6105425509125	4.85019722790541	4.26068663027115	4.58088853533782	5.12874556340969	4.51671847512537	4.53014637676689	4.91390206115325	4.27038550010379	4.32150770617169	4.70897658203349	4.67306795096028	5.1631702193313	4.77889011572285	4.44822754353041	4.08658848137834	4.55832199133579	6.13909112482739	4.32776691782443	4.13868451374351	5.27911645808307	3.94146397337578	4.45239407537367	3.70041137061026	4.51777399123475	4.82349115697237	3.70435490823975	4.86555943275179	5.16342918122151	5.36056227679448	5.29702817137961
AQP3	3.40282288849079	3.62777308817311	3.73020179835145	3.63746329718053	4.08809700965924	3.77520976371959	4.03053658616065	3.87624634297025	3.41329646214229	4.17319159460773	3.41329646214229	3.41237225482074	4.11526567854118	3.30664596360721	3.41329646214229	3.29348706717131	4.27277435151002	4.61841974184556	3.41329646214229	3.59227840547375	3.49222074103093	4.6168099449618	3.29907188672898	3.48995329032264	3.07565124800927	3.86568042508001	3.42788176623012	3.64040300519698	3.85016659967398	3.52057459036559	3.51099846235947	3.70518736034805	3.97028000184563	4.26671202788023	4.1935569766121	3.79375600397131	3.91487222026556	3.76890328256778	3.63413865204606	4.27516208992425	4.16519858423682	3.37914728521714	3.036638041983	3.73794736774176	3.84312715028787	3.3108125538345	3.45816590048553	3.23443917205905	4.18691430116923
AQP4	5.2700109132198	5.20777751494817	5.09136107970769	4.90903644029608	5.07228630070642	5.2700109132198	4.55557909841299	5.17717576052347	4.42147286719725	4.64146574171991	4.42147286719725	4.85423051487941	4.94214272535469	4.66148783023556	4.42147286719725	5.12030651712343	4.69550367399353	4.48758162257316	4.42147286719725	5.34649052530919	5.06006211491811	4.2304572823405	5.07387655378909	4.34909275767632	5.42117940514144	4.1929697355953	4.66016963470151	4.34014691156281	4.36897656701448	4.72462336294734	5.35980866308172	4.70684300635819	4.74381669048195	4.95346181161301	5.44542347278546	4.6713045724424	4.37205197663606	4.76796421211492	4.83488378962291	5.15622793236904	4.35435862179302	5.52186758915147	4.82055810877324	4.64240325681121	4.98994528495509	5.63969722818646	4.90836047988094	5.04571901085589	4.22951291082734
AQP5	4.6844976370826	4.42472250996667	4.67653839301054	4.27316168238008	4.18056182976733	4.34145855134928	4.25660734855077	4.4417501730121	2.65167663553147	4.31850174579109	2.65167663553147	4.43376452001382	4.26859970966326	4.49236321869205	2.65167663553147	4.46796340231902	4.20819301526677	4.33041758873273	2.65167663553147	4.71506901636806	4.02872201557553	4.22397201010829	4.52048804796625	4.29806665411109	4.89747526629167	4.13854113991813	4.1368644700487	3.76840369555238	3.91162285916648	4.70720617998689	3.27511250852804	4.75933119337852	3.98986803103589	3.30615777637925	4.05359015551509	4.0081169886681	4.49018022052911	4.2565577843802	3.89572825237312	3.75158894838818	4.68721259401823	3.35172350107681	4.37930826094252	4.12617307051821	3.09811845132426	3.53492624569608	5.48380547709407	4.53349254680584	2.93224029908215
AQP6	1.46723397412917	1.73425993515292	1.677977013332	1.7310927210649	1.55267514116249	1.5795983012442	1.47609149964086	1.33056988244809	2.33191838649564	1.57710832991295	2.33191838649564	1.47719017878703	1.44272717203558	1.5993101141999	2.33191838649564	1.64350940574661	1.40326765961942	1.79230957720888	2.33191838649564	1.66889128645661	1.29495390670992	1.72934348399886	1.30020069774126	1.85059662229642	1.41533886281751	1.76871947643238	1.1253765239744	1.47536492040536	2.06537748459642	1.19262097838151	2.26261864024892	1.80495069981792	1.72097026300884	2.01780290044813	1.78750981851421	1.63480041915665	1.67278292951423	1.45801411994292	2.10597472020153	1.72427098297898	1.48604852692422	1.4425141195698	2.00940073200062	1.71142865446843	1.88941030939225	1.65104897875411	1.88213005114589	1.53091020822403	1.9568489572243
AQP8	4.90017552619813	5.24404274005868	4.99583987398794	5.03545360171589	4.80094801368989	5.1413131547232	4.96443150130741	4.7804671555199	3.64509895325495	4.99629211266296	3.64509895325495	4.82897887752911	5.50754952157224	5.68859811800767	3.64509895325495	5.27423800232851	5.23110077994135	5.62592259805739	3.64509895325495	5.32567499450402	4.83174388065619	5.19061748451547	4.7736907160053	5.29809478253745	4.13578463604185	5.28457943858284	4.31792765719538	5.81252152375068	4.42554450997972	4.16478947480965	5.82674770657489	5.48190442105711	4.44610940106036	4.72637164821695	4.92028480224949	4.20641593069297	5.0891805085949	5.1873910312273	4.31097115753407	4.35824264046283	5.42932470961268	4.80415895351889	5.58258238623479	5.09402241532926	5.1743857885007	4.63973988797003	4.64836490155735	4.80723621735674	4.90405881309626
AQP9	3.41872070521033	3.3788655580226	3.43243965727802	3.52333621596089	3.35307349287214	3.38398126085094	3.17897637300777	3.34442535711501	3.9385025004008	3.43621828595579	3.9385025004008	3.51456974302056	3.336377068459	3.50592296746094	3.9385025004008	3.38740895857159	3.08414476293368	3.15504233765351	3.9385025004008	3.33794129559343	3.30960022031261	3.14878950970832	3.1839084491725	3.01206381638171	3.11434135898541	3.50011287993252	3.14358997312066	4.23014068169571	3.30694160929448	3.20714531795395	3.21486938123316	3.22327468669811	3.83329293080595	3.45775853147249	3.37583026977812	3.82217609307838	3.36132639035889	3.5872043557483	3.82793782142299	3.51681451702311	3.233818072106	2.70947739825724	3.27401648772609	3.45973343928146	3.67160267427159	3.4584009909097	3.28722896622329	3.74311113946899	3.70906763630546
ARC	2.23774285721488	2.11660442133118	2.39400861790981	2.03718572172086	1.83488655798284	2.11660442133118	2.06538940434749	2.24199825191306	2.75063216227505	1.99991306459153	2.75063216227505	2.17198589143017	1.59133230106821	1.86937595695823	2.75063216227505	1.59197482733074	2.26158226837808	2.02769197448612	2.75063216227505	2.69244443188861	1.88856587020256	2.48596041332849	3.00285208961829	2.27567950926469	1.75579415155585	2.36431466194766	2.01116722028419	1.91952834667053	2.27535098994447	4.02630809657116	1.81937358372185	1.92234240881579	2.45515081485449	2.07322986814719	1.97774989850985	3.20264126650393	2.86649355788166	1.84087577071264	2.61863651684879	1.89919858265228	2.5258053453917	1.54529705330277	1.42567810180319	2.54306525838192	1.33904336927178	2.88785830369658	3.32917667061304	1.80158431327386	2.8770841681292
ARCN1	1.87477034159902	1.91945963659389	2.00460943065244	2.17029155680457	2.41852142178423	2.00252650916142	2.25203641744021	2.25685277423001	1.36678018597014	2.21605652610426	1.36678018597014	2.11337114244541	2.37878077600851	1.99958414306043	1.36678018597014	1.99822928611161	2.39985267909947	2.47300400599708	1.36678018597014	1.83273875589164	2.1384455757953	2.4178800315923	1.94321935690454	2.31082078651078	2.40281057546756	2.24385607443519	2.1915855738051	1.8501055896115	2.31710466882262	1.69200065618654	1.97557849064564	2.00999702513289	1.88238815447588	1.83239722650395	1.90450904721338	2.8854167682826	1.8606260276532	1.96252927368463	2.43192016773577	1.8591851341969	1.83843880931111	1.56372521975956	1.85310077365808	2.19376001979323	1.83836178305709	2.11137959630112	2.0594284058459	2.58960013463595	1.84029792995158
ARF3	2.23338997649531	2.39437151449532	2.21025687179082	2.41452246895353	2.44205180887401	2.46726169860295	2.43902872715377	2.24440931402295	1.4718238446333	2.31889777473316	1.4718238446333	2.24765849340892	2.60801821566803	2.62462957218689	1.4718238446333	2.42986884801498	2.58381894352256	2.41877641856954	1.4718238446333	2.26899451149441	2.41919937713388	2.21160955954958	2.30248912646634	2.37311833391666	2.36971791690224	2.04811578901838	2.00313310928219	2.15800716562175	1.82409205406403	2.54690236455533	2.74864963605013	2.52010312967206	2.19197554453924	2.04509621001409	2.09944957453169	3.06428023168305	1.79027461631563	2.08353789453809	2.81273193914671	2.09782851629485	2.08669937612329	1.98311826094685	1.99541826268502	1.88622087498242	1.87809426846521	2.77407179555158	1.89686787706484	2.26720701341002	1.61669058656998
ARF4	3.04141903530343	2.89854468759777	3.09191970729462	3.60322423550071	3.72825154686179	3.0944127716423	3.43836834064109	3.73812373243471	2.5286201460592	3.50035846624108	2.5286201460592	3.29246363023694	3.36963780723039	2.49571868154829	2.5286201460592	2.79832779920756	3.43679607134208	3.32139177344373	2.5286201460592	2.35560671898864	2.6966984877777	3.56308872031929	2.85728890535494	3.35399906710757	2.8221410101112	3.0387900486894	2.91267883252622	2.75408116581438	2.73402972996797	3.01855195574517	3.14296905585736	3.31349248801545	3.42286137405573	3.45822680745031	3.24741891870534	2.33407394838449	3.44450860991188	3.54230101283041	2.54848368565182	3.39671577595518	3.45611980070472	3.08293327708871	3.0403116522765	3.31772309689533	2.99378746031243	3.5022457065909	3.42047989937952	3.5769045891912	3.02684942710757
ARF5	3.76967503749524	3.63713379573227	3.77858124824933	4.24143641223147	4.25609369642911	3.97213195981521	4.22076585137148	4.11035592821114	2.36340337226436	3.9056106304058	2.36340337226436	4.22729297178251	4.33987135284238	3.81395942141294	2.36340337226436	3.64722861965593	4.33640244153779	4.16063619142122	2.36340337226436	3.35560334157133	3.61856831663836	3.99275778458099	3.49635054994719	4.42700048831297	3.04623804221926	3.81274782196427	3.54895830821381	3.78038299942888	3.52423594865923	2.86984363119775	4.15981566939104	3.90134088966125	3.96961500863906	4.17796404792062	3.90134088966125	3.13686850582839	4.45356868327421	3.78450954108333	3.42202264364555	3.96493025964977	4.06168952511514	3.63074424620041	3.12982557408373	4.14719717340249	4.1213618992789	4.37814845973334	3.3816968923152	3.59242273913333	3.96253480185506
ARF6	1.14930370625428	1.21687551690613	1.43722751627568	1.31200533991988	1.36379977926759	1.39523414227165	1.39678761240248	1.32999986150096	2.13643556884793	1.29958713281008	2.13643556884793	1.22498171385369	1.37791540249001	1.47389743667024	2.13643556884793	1.37451165325706	1.35779290070922	1.50595153171091	2.13643556884793	1.17446049582272	1.29479997352212	1.49581034621559	1.34725618222855	1.41460825233299	1.20959425579404	1.34616422406237	1.56584965221402	1.38830366454613	1.89481736009546	1.51183712723253	1.47816657987791	1.38240628984001	1.80323687548226	1.425719789506	1.29383928826785	1.38497357175944	1.38497357175944	1.38497357175944	1.38497357175944	1.38497357175944	1.74532463478704	1.69729260145921	1.43580997242413	1.0625623432047	1.40148929233929	1.76774793474369	1.62320778893511	2.15834197428165	1.45008669568581
ARFGAP1	2.65154360223242	2.6776284284313	2.67109126112233	2.81512025338014	2.79710033138953	2.77808050155193	2.73453865112521	2.96922925190116	2.13909352824616	2.70828027976943	2.13909352824616	2.59869325717262	2.44055585293713	2.64377723166191	2.13909352824616	2.53109696896292	2.3580760443288	2.68379872307699	2.13909352824616	2.77140755538964	2.25166858481377	2.52625478932622	2.25274312607019	2.84134715281628	2.4829388002799	2.41599773917098	2.30261210443169	2.79645374840544	2.71347336197752	2.425638225707	2.78994975272216	2.81717048576963	2.11189391961784	2.5725879558018	2.67046336175188	2.53155816017699	2.67354038972822	2.44472592049828	2.3649206013717	2.03858558977363	2.69135844184195	2.71693585950718	2.95235160518721	2.45982899315883	2.48305041051933	2.70023888740791	2.6924206557674	3.02656960647825	2.57460585324288
ARFGAP3	1.67241293446805	1.59989158376638	1.91707557656777	2.10632391349584	2.13688272796695	1.51310509681434	2.08859855276908	2.26038484932231	1.8947167529077	2.22661060077604	1.8947167529077	1.92928193777031	1.62850767919662	1.5460513491429	1.8947167529077	1.59127125565282	1.85384943428903	1.74317491511464	1.8947167529077	1.49968941251408	1.20406648023248	1.93852350686229	1.22117450102306	1.9012607512833	1.89281042042784	1.71168047140465	2.08003265761909	1.94046015646238	2.14049206971865	1.58633142326998	1.53329726122149	1.75012410473359	1.82869972486492	1.79690045376369	1.55829443464939	1.8415497966003	1.67678450164927	1.9003058208547	1.62845029462882	2.48712441780018	1.89721260126288	1.30393490131078	1.65620928956711	1.21053490816658	2.45501331208567	1.77688238102349	2.19159996879483	1.57038192890117	1.39931493298178
ARFGEF1	2.80743366221119	2.6220715790674	2.62663835884906	2.49378122151433	2.6272182066006	2.43022010338583	2.53811391413814	2.74561438528086	1.76121061078911	2.39299188618552	1.76121061078911	2.52909065586442	2.45131369305831	2.29823924851843	1.76121061078911	2.63312238951859	2.51860743746593	2.26625187453619	1.76121061078911	2.72010874402461	2.6219030632083	2.56033196417955	2.85278893970728	2.27124607181503	2.32419706913609	2.33517188143421	2.25777987438446	2.475532978507	2.26464008654457	2.476078392099	2.49091582345563	2.71755480581896	2.2766642745937	2.59029345239872	2.39584478023494	1.72715421409678	2.14291138706341	2.5966068966507	2.23698343368399	2.42692377176514	2.60136764122664	2.83161186571774	2.8430106697024	2.48919732889916	2.44555503022602	2.21972613947384	2.30083695419989	2.12302671475482	2.48571673648038
ARFGEF2	1.12858708642685	0.6950251737909	1.41691998816517	1.46786312720078	1.44194349020109	1.45072889539168	1.53227192502164	1.33914597745609	1.91038573296529	1.58664532426655	1.91038573296529	1.43194682566386	1.4390732322805	1.06908635086909	1.91038573296529	1.00901904793131	1.37258527004187	1.22303380302595	1.91038573296529	1.06432928570611	1.21155211483448	1.51246832708604	0.896637814892458	1.251867684058	1.2706821801673	1.03535446062044	1.64221663848924	1.2104480812162	1.45961997895498	1.20915080587339	1.02503991133291	1.56960687344817	1.67607758694999	1.6632168994637	1.46895641670208	1.34570522351039	1.71570780170054	1.60279781804974	1.48089475971774	1.0390729755264	1.4630151930865	1.30942947748038	1.08307910435194	1.38951553937223	1.48796672172943	1.70388713977534	1.02866946486892	1.57116902388739	1.50104452391163
ARFIP1	1.57185975094412	1.67141316475678	1.5527812739891	2.0270991974289	2.13765805659214	1.67763628543643	1.84572788257765	2.13308410100889	2.38666928071714	1.90984711659551	2.38666928071714	1.97904725294043	2.02699628342828	0.912106044900066	2.38666928071714	1.14800145139009	2.17236421512327	1.55860798518488	2.38666928071714	1.37046213389754	1.71333854985013	1.65754899716666	1.70852446159876	1.70283369852727	2.15712048191051	1.61516569504407	2.12979526626685	1.66588100887724	1.75421263971683	1.71509755287109	1.10863180312763	2.16209767497276	2.11634697575904	2.04702620986639	1.71693594066624	3.0652677499478	1.6412350361645	1.6438143067374	2.28726001630768	1.39799768599196	1.69262275502768	1.5025819227052	1.55772977237278	2.61368519975832	2.11392235809385	1.3961130148435	2.20975265932186	2.86863128863769	1.68585253715615
ARFIP2	3.12261997068547	3.14612431151529	3.23498394821824	2.70896871690876	2.96581584963017	2.84233166288648	3.1091328678542	2.81662623853595	1.6801559197825	3.13400013126141	1.6801559197825	2.93995129617302	2.65075904675887	2.94335738789047	1.6801559197825	2.97701015712738	2.61612538627308	2.76287461282366	1.6801559197825	3.34715356959025	2.9574925470453	2.75792278226511	3.4042365813707	2.77665507198509	2.41998172827362	2.56475571489924	2.91773679505567	2.8141687022234	3.0023071837647	2.61630812293677	2.5909476370709	2.80039908749546	2.82498856445864	2.93670428547735	2.74135703854983	3.07454520864888	2.75676953634588	3.01484265232562	3.14933527994774	2.77498278965171	2.59550297651961	2.41732089687656	2.25271594491302	2.7450537998505	3.37560092089207	3.26350804800665	2.4185340324121	2.34599114792515	3.31063156073075
ARFRP1	3.96266734500698	3.64651706271019	3.9915571150564	4.10291279330976	3.69691114262328	3.94383792728971	3.82800306092052	4.0368853769465	3.52936636909905	4.10132234848179	3.52936636909905	3.90646656388138	3.72170034624995	3.92163714048448	3.52936636909905	3.79394346874107	3.66600088829203	3.76545218633774	3.52936636909905	3.67080844892561	3.48264047898392	3.70615815946662	3.7333207601878	3.99871002673315	3.93907738607326	3.80265987937996	3.80710704422936	3.97414790733301	3.66538035555225	4.14866353980861	3.77871847383032	4.01405244669744	3.50602844803513	3.47159916735013	3.52312050795943	3.59520295533854	4.08365641672496	3.85237036513828	3.59993715192923	3.8602657234054	3.55600362182178	3.91521862429236	3.85237036513828	4.05539506423583	3.60429471901152	3.69376531393057	3.76151230210972	3.57812646109393	4.06876998496169
ARG1	3.46281209283817	3.75658959828624	3.31069173281182	3.39771018271566	3.25919028966858	3.53568366027412	3.02509761964248	3.29614110208472	3.27202748697053	3.58363126273286	3.27202748697053	3.48823111310142	3.16556206702637	3.71168794117531	3.27202748697053	3.43937614706366	3.42177101095497	3.06056469287279	3.27202748697053	3.82181562889832	3.83711098256293	2.81975096966938	3.8509525571599	3.1293160307235	3.51859953038717	3.49125544274124	4.24339143627677	3.23017968764324	3.4065070738154	3.61139265352359	2.84787702264587	3.22945864943491	3.58391438893916	2.98287074697283	3.16560605897479	3.23952198115023	4.01624303666415	3.45315548564194	3.45208052507783	3.22764664844168	3.72746543732698	2.68700836755093	3.2852102225772	3.09240609828516	3.0210467041334	3.67246853306728	3.70607769663199	2.84619846219587	3.48861789661582
ARG2	1.31896776668265	0.875637974657396	1.08018981968978	1.7914246273089	1.70072114586326	1.36131208368179	1.47629704963151	1.56768641181344	1.38927903400885	1.48051031701156	1.38927903400885	1.41631710585305	1.59565989433799	0.98051371177399	1.38927903400885	1.21220422449189	1.54996325358778	1.26838242933207	1.38927903400885	1.5317932930539	1.75926531263376	1.73574940167533	1.50769340364	1.53500713421822	1.56666591910431	1.43998268844384	1.48432289968702	1.78567610021056	1.79034391211999	1.64340948514054	1.10896583137245	1.29454817221856	1.3732510667106	1.02056714238953	1.23265724431731	1.69187460818532	2.10441906940579	1.54573447686189	1.26862001539928	1.15812146091542	1.4487687160569	1.17698528967801	1.16917180237794	1.50588817714859	1.57323123742643	1.03065331880868	1.66768295296303	1.48257017446966	1.67537131565767
ARHGAP1	1.8285850676402	1.60363399107119	1.8567003063641	2.50801134109052	2.16146857307502	1.79860699286981	2.26203792563511	2.76911387121933	1.34059570795135	1.57739233404877	1.34059570795135	2.4103195214263	2.12618751756907	1.41010935005532	1.34059570795135	1.57195272998554	1.98420057295929	1.81284038044546	1.34059570795135	0.946154950382853	1.57342795490575	1.81828919507011	1.63964882130332	1.94560985571768	1.65548121820064	1.72522954352311	1.44201396792064	1.73984797706067	1.46125142038847	1.88236423752435	2.28484456004288	1.99947019649453	1.76524377613994	1.97699870565481	1.77845547549779	1.37598902617809	1.73402712237313	2.78884265030968	1.54573197752286	1.74901933917097	2.21639047062257	1.4884231864905	1.38475659584991	1.54565829891909	2.20599154662913	1.93080900400529	1.49056097902879	1.66941908072212	1.27233065774038
ARHGAP11A	0.342795983417519	0.678093358408503	0.215360404648588	0.602371699573725	0.67522575114337	0.535501762431438	0.575677477746228	0.781495490306215	2.22979257556547	0.569747116348289	2.22979257556547	0.510650334677746	0.691013950719245	0.474231488701747	2.22979257556547	0.450258806124658	0.63831494809377	0.41926083631123	2.22979257556547	0.634510168446146	0.621046203120616	0.351080961212867	0.654912948743294	0.0814884848787025	2.14589935158589	0.821472537083822	-0.203014265238113	-0.099029616276787	0.503663523171764	0.313070044111425	0.8959244094468	1.49250947905516	1.4663303459702	1.79618831056985	-0.350243654121722	1.99908392810782	0.99419673773969	1.05744536947307	0.60361383348505	1.12904172623212	0.184419318119497	0.87141325541033	-0.350772345698444	1.55781962902879	1.27819327190563	2.25075606538786	1.34871211469314	0.874990543434246	1.88499426546429
ARHGAP12	1.71102777874412	1.85791673046677	1.77118522699569	1.70679895309911	1.72592917646283	1.84819804761446	1.65982365458479	1.69615759467796	2.21655785241933	1.60283876197656	2.21655785241933	1.73572526917342	2.01431211220452	1.42412187304024	2.21655785241933	2.24030519926556	2.06504428593757	1.45058480765674	2.21655785241933	1.83579748773661	1.66773943686686	1.84095897731927	1.84546872583707	2.25137605754555	1.17859378171705	2.01195211715259	1.67766386358062	1.8522377540629	2.27512378885012	1.6399813770748	1.82733409284886	1.78076116056467	1.94153714523281	2.25570855881078	2.1175428279755	1.86067536204302	2.30210454234106	1.77966068731116	2.21115592535042	1.99743729899012	1.3427971030757	1.46851560570941	1.96638892525829	1.49825014292665	1.6590589259351	2.02306129008046	2.53925971849004	2.69749961825544	1.72069687076473
ARHGAP19	1.48465060848513	1.36646670196271	1.18915031844099	1.00304743500112	0.972889430737856	1.32328746715065	1.21571124501123	1.28526428207352	0.655956850741452	1.40055908444489	0.655956850741452	1.36881350314812	1.44086232572704	1.5607065136366	0.655956850741452	1.45341991703707	1.33131712666619	1.45309691900698	0.655956850741452	1.51342603815466	1.50996721792101	1.04446507908081	1.81367356492886	1.33724908679812	1.89119438620991	1.22912108441957	1.48941334993259	0.752417731832467	0.773547682017459	0.64924491758238	1.44769368441969	1.48424670892682	0.933374616040773	1.41658602081274	1.50223905305758	1.20063509019958	1.41172654488587	1.70597724685412	1.32659143881652	1.16281366619921	1.45627286238263	0.672168412113266	1.00114890021455	1.18271704541494	2.03433766780463	1.96704784014681	1.12537183015571	1.17842351985289	1.99422558106667
ARHGAP22	2.40269166924145	2.36174775809327	2.31156106583748	2.54848073193679	2.31822707588341	2.39679424415476	2.2925969906724	2.45450022397321	0.961771313495474	2.27579610457994	0.961771313495474	2.3504074246451	2.2539447189757	2.31041771631134	0.961771313495474	2.40924193279214	2.30692203100086	2.18254748146735	0.961771313495474	2.16862614232961	2.25284583304224	2.13699206056374	2.08479815469539	2.3092976572385	1.3885288384827	2.20128203521546	1.93984460924429	2.38771211457953	2.16096616529029	1.42699295699681	2.57713213000147	1.20885416220575	2.59109951454406	2.59466800062011	2.39355762220402	1.74859542929249	2.08273789865267	2.05797503301902	2.06263705749264	1.96421766066031	2.2391043303799	2.63314186400891	1.88057765889335	2.72365706820347	2.09433856012565	2.17059026998658	1.22733995876695	2.39586687721361	1.11351324388967
ARHGAP24	1.16247156017463	1.35865183810927	1.04331290275941	0.995156133458628	1.35482615265908	1.14075561803515	1.05258828258309	1.0739151165443	1.78136283188337	0.984468192853341	1.78136283188337	1.13923624324382	1.21870804635355	0.88774156741827	1.78136283188337	1.07954574077099	1.1262321825298	1.11536113219357	1.78136283188337	1.25036096121365	1.00909536172714	0.88433768831259	1.23521517061085	0.919410831361495	1.97082676153295	0.863253451351079	1.04175300653993	1.60164366130969	1.34989722669645	1.06318121690164	1.45193206947985	1.10773617101538	0.894025270441786	1.06094163194813	0.98937150984496	1.33520881254422	1.0553901940841	1.05078000675417	1.29984326776682	1.87039901615253	1.03738572497135	1.25124644699823	0.840788275134172	0.865365027201712	0.983916301532264	1.7109662699712	1.84832297296651	1.28908023219754	1.04632198499103
ARHGAP25	5.4247142998087	5.60269049953389	5.42237897780393	5.26169595624334	5.33263030898405	5.48898199373355	5.50185498715247	5.05981047094874	4.17113964246632	5.27650675375281	4.17113964246632	5.33757821982396	5.47393452370867	5.56851697972833	4.17113964246632	5.34117579524424	5.35220213029861	5.50263010878869	4.17113964246632	5.35718833766204	5.40678233563165	5.4401179275024	5.41303615792387	5.5803789449261	5.72836544995134	5.11166482154392	4.95175424733967	4.96985844869284	5.22085841293672	5.26325311830046	5.80690073413496	5.42388300780751	5.03884489387655	4.94769054574848	4.71897598216775	5.05366566887374	4.88694285679063	4.90598576118732	5.3358383024666	5.40820448741199	4.85748584355566	5.82100276127641	5.27881977760534	5.91285640083866	5.45895574723811	5.05157067753342	5.63182931728169	5.91806425910055	5.39405561330862
ARHGAP26	0.920421302966734	0.933901030998239	0.85746631595587	0.842899121861362	0.951149293839897	0.776101215744588	0.922005203351434	0.690187354142635	1.71388586255541	0.589976345780779	1.71388586255541	1.04997772453057	0.924041069185367	0.933947925445565	1.71388586255541	0.809718066278053	0.883413498776592	0.569310447958966	1.71388586255541	0.711088532726035	0.899542763082044	0.69377235378825	0.951872923673642	0.859420520769459	1.11918705484066	0.943899882112904	0.538065043619383	1.12574717747769	1.2921486103221	0.522828731785944	1.08337919160869	0.890627352950201	1.2643503278749	1.4491163084679	0.59092479746669	1.24296212368201	1.37506629985813	1.25891802563183	0.580460183459488	1.41099605075782	0.672435642649989	0.746222067242225	0.593527392987183	1.42403285480626	1.24863286847853	0.520390600907968	1.17913353368091	0.374156059718622	0.933534762217912
ARHGAP29	2.40052336214865	2.35310311136909	2.29320446719901	2.25204068968204	2.15584319229041	2.31025015674809	2.1968585483882	2.27252677202179	3.26339680476782	2.0199975435142	3.26339680476782	2.3585868508937	2.25020309115883	2.1513497141922	3.26339680476782	2.62404916063155	2.51272602855804	2.09539012736931	3.26339680476782	2.47643659891867	2.32227307700039	2.24332937326409	2.55495938265135	2.21268702524028	2.42825642883838	2.35535647951741	2.76149565054137	2.42977099906965	2.50956224294291	1.94930429394592	2.30408111368094	2.57003452950132	2.54352034022965	2.4683331851878	2.8107099728334	2.94280299603485	2.01631427362079	2.23076712935856	2.63842898893629	2.84891645436474	2.48392356743906	2.00569771065581	2.50707235122469	3.06006178183289	2.71618974506903	2.17315816861595	2.28277026988947	2.3779077346393	2.66163451030035
ARHGAP5	2.00144448449713	1.85883021075403	2.09155984907228	2.19354800381799	2.18784401146428	1.923665751229	2.21958193138742	2.20400901971877	2.65458487826783	2.24892060651326	2.65458487826783	2.18594332356417	2.1725922205824	1.83179145477673	2.65458487826783	1.81084049317457	2.1570530603478	2.11106914227734	2.65458487826783	1.74169248375526	2.1452043783444	1.97085122035148	2.2117024180278	2.08448844147637	2.06878276767746	1.95201922194059	2.43028218557833	2.00114891768175	2.17187052087182	2.45725025676498	1.78000932512464	1.93132590773976	2.4025447385507	2.54308144989656	2.11179580808068	2.09090167536871	2.15366975914738	2.15118398308065	2.04849875217517	2.36318964667358	2.2114274971685	2.27021774241541	2.00087808654144	2.44205952328747	2.4236873655069	2.78493891973177	2.13863066461137	2.66572142980552	2.16130296104319
ARHGDIA	2.4601423490584	2.27768636670821	2.64885626818264	3.04784741875977	3.04932943541385	2.8320475611026	3.05444482191431	3.02789627185651	1.35849057715951	3.02665596006346	1.35849057715951	2.77098619585164	3.14710834803944	2.35651633794611	1.35849057715951	2.43545846503765	3.01014865760688	3.31477715086462	1.35849057715951	2.46312797386779	2.82328860876907	3.11639983541075	2.59862723914751	3.05374609694385	2.61082136194868	2.89459410859663	2.52673810165138	2.56787546376975	2.6021157891231	2.63947663639458	2.46065934172033	2.80558862358032	2.48594012476353	2.27121063386884	2.53981468291555	3.51213912348592	2.27967862541891	2.32631083607561	2.965820310945	2.46332450910057	2.27941919726505	2.49477254251652	2.31610539031707	2.05633395033215	2.0751285273099	2.89705620030182	2.71201480250947	2.64555184951583	3.48176217574104
ARHGDIB	3.94238452696657	4.71979029836735	4.68962988226078	4.80727088018407	5.45481874434613	4.90275029874775	4.97007562672891	4.70034204743318	4.55578200855902	4.36492273155503	4.55578200855902	4.95742392953295	6.40443076254894	4.56666178761	4.55578200855902	5.06381085275158	5.92630776300827	4.62434616693601	4.55578200855902	4.56183249149934	4.85706984568846	4.62363664352518	5.16624057613006	5.07537621037359	4.02410509670264	3.4719736689862	4.60600240983218	5.19723501314029	4.40562944847894	4.91657123224571	5.33414884652581	5.22254846655089	5.34728529559606	5.54715515410502	5.31352275668104	4.53767488283906	5.3493688653485	4.92635970936476	4.36011192401162	5.31737269017658	5.22450033007233	4.64662639069563	4.40674809676926	4.90155912154758	5.69663926116975	5.22754845959677	4.74151951951164	4.25513579522925	5.4466738344511
ARHGDIG	2.01452079157188	1.97871153620608	1.92526164413137	2.20671498786969	1.90658160384587	2.03795461766219	2.0350857858599	2.10859606954909	1.39001653487473	2.09764969842434	1.39001653487473	2.03970806324594	1.94060039644339	2.03714511028437	1.39001653487473	2.34174393572811	1.79731564229483	1.60270169109146	1.39001653487473	2.07453636322128	2.12824634972425	2.15256663997079	1.97543454123735	1.84214832346188	1.69127653761236	1.60125084498304	1.96297978848206	1.83304116121971	2.27331016278992	2.48898293024379	1.77688698150634	1.77114416422727	1.87958721132434	1.98865819440321	1.73094838264635	2.4823789204598	2.05724693763933	1.62913132522593	2.27375668979987	1.65959619876424	1.68502469991223	1.69254508135192	1.87940739273934	1.63724630351877	2.34938533031127	1.76016307566989	2.65753639294219	1.32531896766263	1.91999114252162
ARHGEF10	1.26899756552533	1.25447760559858	1.36703170288282	1.54785049409611	1.58814107770682	1.27075628685751	1.43296815893419	1.44605890353008	1.55151438387217	1.48395209368258	1.55151438387217	1.78308794722388	1.60690800387288	1.6038529544038	1.55151438387217	1.47634362383303	1.33362955748914	1.51747492234424	1.55151438387217	1.49088663561995	1.14636031340215	1.27743319035763	1.21876891819562	1.53931316988069	1.27563036665882	1.61544500776409	1.21264129175611	1.5863635598179	1.29888198558028	1.2506926157132	1.55175062273362	1.76909477243667	1.53369673012194	1.51341197936065	1.40588682064321	1.39063013385739	1.77094758764524	1.48497723626665	1.35970879259576	1.35558521649363	1.68127998196266	1.17960645061968	1.44316562915037	1.02756026857064	1.52245419785249	1.63601350508409	1.42175793907036	1.611323297886	1.18562123178583
ARHGEF10L	2.24789108134241	1.68988076505871	2.09930787961021	2.07925328871231	2.43484151067339	1.85898989205561	2.39590685140973	2.21177375080196	1.15294855216522	1.86227931782259	1.15294855216522	2.17563887869122	2.00358581859426	1.71475242369235	1.15294855216522	1.92713431655217	2.08370884756477	1.56165036091927	1.15294855216522	1.58249203444911	2.31095226384108	1.78250483222688	2.43708759434688	1.92756827974749	1.42391507958527	1.89511776063114	1.72277098852968	1.24181787712965	1.80142785140553	2.36859206303324	2.02966527960919	1.83786150049356	1.96882091021741	2.07272434480724	2.2546364846736	2.21317493525122	1.86209633521119	1.72409298629732	1.9074716762019	1.86497200071004	1.43643194848418	2.40435385228066	1.59910037644331	2.09041155397608	2.06662688659565	0.996618534144546	2.25009653556792	2.71494546630559	2.71820785982716
ARHGEF11	1.96460927411126	1.86027584763306	2.21007367347407	2.30219953478836	2.19599646062169	2.07759382100614	2.29000911187097	2.1083527253674	1.76352043693859	2.20227852256758	1.76352043693859	2.23368540384776	2.22546969649302	1.64486637770724	1.76352043693859	1.87062176482356	1.96194194055083	2.09088249051804	1.76352043693859	1.73015819673729	1.72369556979458	1.70503223458657	1.58966262979082	2.23387396855962	1.92474285198663	2.20370728090519	1.86653440257315	1.88327654086374	1.44775844481598	2.22376030842723	2.16974387749646	2.33816310003462	1.66324607676847	1.92450055850546	2.04545209927299	2.5307655152426	2.27322100375102	1.88065224438112	1.76021913277576	1.79245897017454	2.05602834040957	1.76852697327603	1.75603026892731	1.85601838733513	2.12047131750833	1.7009612664585	2.16412126856148	1.66002404925031	2.3826202923706
ARHGEF12	1.5223062170652	1.45092236385714	1.38051962189655	1.55807564539619	1.61309494401062	1.57650806729692	1.49980127424935	1.70383431231428	2.29775645722793	1.61974883529527	2.29775645722793	1.4908604325635	1.71018512421976	1.53350889686083	2.29775645722793	1.36870558769606	1.60576735056309	1.5167641941316	2.29775645722793	1.58286494078998	1.86450102092376	1.52525474645409	1.82940616069672	1.48943682542243	1.27763936365703	1.44005645121339	1.83202794323697	1.54078185047793	1.74586491798144	1.89241961776674	1.19808670720543	1.75394872821044	1.79668616035476	2.14298096820104	2.03801699685213	2.10627435477497	1.86949781816935	1.91889256689248	1.65939688813621	1.72445951072425	1.89300993225948	1.13598885245832	1.30336546182519	1.48389283618346	2.02666346987569	1.79320315011591	1.64341723520138	2.19803128498146	1.23032466893108
ARHGEF15	6.85988636853352	6.96542821408233	6.86626833469278	6.97110275769281	6.91870916582447	6.91127277265106	6.87813647060988	6.83748737609282	3.1428036953202	6.91127277265106	3.1428036953202	6.78422948066531	6.96542821408233	6.91870916582447	3.1428036953202	6.75448099196774	6.87176733486783	6.89304191620051	3.1428036953202	6.88586563057594	6.70180513092083	6.74778409738612	6.65012012800282	6.81580280461028	6.35970078099344	6.01830793784195	6.2010875211609	6.50271831188798	6.07370967690347	6.49352536886245	6.58642186849861	6.07204275468128	5.83212741674836	6.08135137586241	6.43628897425311	4.40471812318688	5.49701920121217	6.60492880401436	6.22006013936437	6.47447776144222	6.95513642209069	6.67387267011076	7.20876562721735	7.31812112084556	6.33856731580869	6.95368704098859	6.56504508456008	4.57802624221281	6.47911696955297
ARHGEF16	5.4912241069123	5.44706281451855	5.29409995772415	5.50537120298134	5.37864066995226	5.13539854897794	5.30236468878231	5.35918399574193	6.12875972465292	5.44083365458806	6.12875972465292	5.50375803135291	4.98212669955374	5.47208299964304	6.12875972465292	5.25785495789114	4.98317283683494	5.32215254392298	6.12875972465292	5.35140905087355	5.28152083489354	5.10149893469132	5.04619665005778	5.16784277510666	5.19149712350446	5.53455398844614	5.80732264944428	5.64914299843985	5.4287292419932	5.65425778260025	5.78711812764318	4.80538858856767	5.61881771807885	5.38724515795337	4.87834698404354	5.75645090452491	5.9158669059609	5.36985115557075	5.28145924067398	4.9270571183728	5.24474797565282	5.3439603960733	5.7898528473294	6.09519767173236	5.59991063603486	5.26317015756122	5.89172052009712	5.31801354522454	5.45186798082463
ARHGEF17	1.58844526343025	1.70318082651624	1.90496434042916	1.23433210167858	1.18217977984475	1.3171685503039	1.40705943576126	1.13439140248564	1.4803341134507	1.00820787974139	1.4803341134507	1.37055747475609	1.58538845456592	0.878395320794234	1.4803341134507	1.05931244535489	1.52545475103056	0.958761977069544	1.4803341134507	0.943638338423319	1.19206577501819	0.922857271238829	1.10937153000585	1.14247994399119	0.751701244183702	1.71647555675881	1.48982937557021	1.10526421461516	1.23752738166306	1.05217022710603	1.0524479242174	1.69369093381682	1.23172195353105	1.4527157233633	1.50297465005678	1.0077379463489	1.79167013916952	1.44393998677152	1.0077379463489	1.5330911948803	1.28312263265794	1.23659451408037	1.04498910002701	1.9976637817895	1.57949294196502	0.685652638173235	1.16529576081684	1.54572321825176	1.42838719943778
ARHGEF18	5.88990678582966	5.7811935185109	5.84257296359474	5.93643902822336	5.94537091788261	5.79798874662911	5.89615964120232	6.0271487057862	4.76149807693144	5.94125516491053	4.76149807693144	6.02863469100679	5.58252887881132	5.9263420515856	4.76149807693144	6.02146374709506	5.83440071064548	5.58660268865218	4.76149807693144	5.9107119104459	5.85571913929626	5.88168127176138	5.91216194441116	5.89441267649855	5.61321313752695	6.26898852360046	6.05959834706926	5.62582378102975	5.54925840808524	5.16435841671178	5.16768909988449	6.00366689839299	5.8288446179392	5.67027147611289	5.6169998384063	6.18580047005482	5.62400221579012	5.84534238766039	5.99356560663027	5.0472259491412	5.70711038539273	5.58597966124856	5.42637517390544	5.26985860234301	5.61631470030459	5.98925028932179	5.23117916956883	5.71048718475754	5.01448877394888
ARHGEF2	2.16460369810487	2.42139414274983	2.25472118966792	2.19698917532018	2.17398937507099	2.47113048021279	2.24263047598041	2.05511895677945	2.0148229306551	2.29970560729153	2.0148229306551	1.98108302922889	2.52478778682662	2.55955557679562	2.0148229306551	2.26135736007459	2.38419194678826	2.67683016318389	2.0148229306551	2.49478589293179	2.18268386369685	2.35715047354202	2.15055122927513	2.50347402872364	2.58271391402129	2.35754092704655	2.29956347674905	2.52327253450482	2.42458091492506	2.59851824728662	2.20919651464631	2.19450678508237	1.94413565956905	1.99311097259785	1.88045380451825	2.33404856962221	2.19900616643481	2.08725974569198	2.80622419447096	2.2510886437363	1.94755631678293	2.44980663846539	2.05425405517427	2.68228827761053	1.93165512291212	2.42732008629826	2.22479737504157	2.13416561927846	2.20188389351928
[truncated: 7,866 more rows]
[truncated: 35 more columns]
