# Supplementary material for: Integrating machine learning with SHAP to uncover multi-tissue molecular signatures in Osteoarthritis progression
Source: PLoS One. 2026 Mar 9;21(3):e0343226. doi: 10.1371/journal.pone.0343226 (PMC12970860; doi:10.1371/journal.pone.0343226)
Supplement: S1 File — Expression matrix used for model training and SHAP analyses, with accompanying sample group labels and metadata. (ZIP) [file pone.0343226.s001.zip › S1 File/Peripheral blood/GSE48556.normalize.txt]

id	GSM1182292_Control	GSM1182293_Control	GSM1182294_Control	GSM1182295_Control	GSM1182296_Control	GSM1182297_Control	GSM1182298_Control	GSM1182299_Control	GSM1182300_Control	GSM1182301_Control	GSM1182302_Control	GSM1182303_Control	GSM1182304_Control	GSM1182305_Control	GSM1182306_Control	GSM1182307_Control	GSM1182308_Control	GSM1182309_Control	GSM1182310_Control	GSM1182311_Control	GSM1182312_Control	GSM1182313_Control	GSM1182314_Control	GSM1182315_Control	GSM1182316_Control	GSM1182317_Control	GSM1182318_Control	GSM1182319_Control	GSM1182320_Control	GSM1182321_Control	GSM1182322_Control	GSM1182323_Control	GSM1182324_Control	GSM1182186_Treat	GSM1182187_Treat	GSM1182188_Treat	GSM1182189_Treat	GSM1182190_Treat	GSM1182191_Treat	GSM1182192_Treat	GSM1182193_Treat	GSM1182194_Treat	GSM1182195_Treat	GSM1182196_Treat	GSM1182197_Treat	GSM1182198_Treat	GSM1182199_Treat	GSM1182200_Treat	GSM1182201_Treat
A1BG	6.62782705035971	6.4995781294964	6.54949068345324	6.57715828057554	6.56458220143885	6.57059160431655	6.66875727338129	6.48760251079137	6.56739423741007	6.59907099280576	6.51139620143885	6.58615765467626	6.52657303597122	6.59423839568345	6.5409678705036	6.60678205035971	6.5587306618705	6.60051052517986	6.72213430935252	6.54130453956834	6.56741794964029	6.52136338848921	6.5139386618705	6.57064162230216	6.64653341007194	6.58594042446043	6.5177780647482	6.62042730935252	6.54052802877698	6.55907984892086	6.55913828057554	6.52370629496403	6.5565103381295	6.57905661151079	6.52408303597122	6.50796746043165	6.52863547482014	6.52083687769784	6.50980291366906	6.55242248920863	6.51150150359712	6.56422270503597	6.71995447482014	6.56572882014389	6.58017100719424	6.57684192805755	6.63582664028777	6.59728627338129	6.54802086330935
A1CF	6.56413776978417	6.57588445323741	6.57740572661871	6.57880031654676	6.55639568345324	6.57262823021583	6.55703702877698	6.57545792086331	6.55913828057554	6.54323776978417	6.51115561151079	6.57977789928058	6.48230413669065	6.51965960431655	6.50893348201439	6.56595584892086	6.50847546043165	6.61782634532374	6.5283376618705	6.50815135251799	6.55683349640288	6.50176857553957	6.51321230935252	6.55001108633093	6.56681855395683	6.56122212230216	6.52874976978417	6.56143148920863	6.56354866906475	6.54205329496403	6.5758735971223	6.53954984172662	6.47297576258993	6.4759999352518	6.52842105035971	6.46792636690648	6.50636855395683	6.5272971294964	6.48147743884892	6.53167852517986	6.49214597841727	6.5023826618705	6.4826889352518	6.55002379136691	6.50723917266187	6.59133179136691	6.52954454676259	6.5169021294964	6.50015347482014
A26A1	6.62001289928058	6.60494017985611	6.62849048920863	6.59942014388489	6.57217153956835	6.54547515107914	6.67433129496403	6.59911050359712	6.57062132374101	6.55094455395683	6.61458250359712	6.56097085971223	6.59315435251799	6.59897015107914	6.61580630215827	6.65414688489209	6.61225125899281	6.61874996402878	6.59426498561151	6.58146941726619	6.60976261151079	6.68388302877698	6.64851030935252	6.5610014028777	6.57780711510791	6.56667192086331	6.57541710071942	6.51164197122302	6.71970021582734	6.58962076978417	6.62922726618705	6.57679468345324	6.6328113381295	6.58373878417266	6.63629832374101	6.61987782014389	6.5611915971223	6.5427730647482	6.63270603597122	6.56600908633094	6.55720423741007	6.77961420143885	6.64127028776978	6.61463635971223	6.54622123741007	6.55685318705036	6.66985956115108	6.5848255323741	6.64680620143885
A26B1	6.51171278417266	6.50170555035971	6.51797028776978	6.5848255323741	6.63699965467626	6.44607539568345	6.48784794244604	6.54267992805755	6.51004323741007	6.51073419064748	6.58233266906475	6.53476077697842	6.54034252517986	6.6131412733813	6.56715948201439	6.50982579856115	6.52186840647482	6.54227565107914	6.54554465827338	6.4939411294964	6.5337395971223	6.58127295683453	6.58632398201439	6.51243799280576	6.53324179136691	6.54414694244604	6.51108862230216	6.48085666546763	6.48173619784173	6.55262678417266	6.46263405755396	6.55332934892086	6.49202338129496	6.56766436690647	6.56601560791367	6.57958536690647	6.54662084172662	6.58735843884892	6.57811602877698	6.56350656115108	6.57118675899281	6.50190121582734	6.53799869064748	6.44490489208633	6.50764079136691	6.5242993381295	6.3737961294964	6.56135412230216	6.49633271582734
A26C1B	6.57167747482014	6.68142988848921	6.7318475323741	6.79183021582734	6.63934285251799	6.697578	6.81154771223022	6.64218810071942	6.63719413669065	6.68729378417266	6.53021225899281	6.71167647482014	6.50881038129496	6.51432296402878	6.51904317266187	6.55260977697842	6.66280384172662	6.69000843165468	6.59590722302158	6.55704334892086	6.73404576618705	6.49364975539568	6.53900082733813	6.68823658992806	6.65167758273381	6.93286367266187	6.77595874100719	6.64249448920863	6.70062282014388	6.59214118705036	6.68089041366906	6.53193549640288	6.70942238129496	6.52449907194245	6.5321115647482	6.53096482014389	6.54920510791367	6.56895107553957	6.50655230935252	6.55134137410072	6.53135816546763	6.66946503597122	6.68175798561151	6.66902931654676	6.5895849676259	6.6191984676259	6.70356980215827	6.61029711510791	6.54258962589928
A26C3	6.73447581294964	6.6056368705036	6.79043733093525	6.6478975323741	6.68054292086331	6.62080518705036	6.58946200719424	6.69656158992806	6.64627142446043	6.71038543165468	6.60428920143885	6.7310600647482	6.60139958992806	6.61942662589928	6.59240562589928	6.59037684172662	6.7110339352518	6.72556434532374	6.63187907913669	6.59562734892086	6.57528290647482	6.60982989208633	6.60767442446043	6.61041856834532	6.6440346618705	6.72839650359712	6.59797624460432	6.72219594964029	6.6413958057554	6.62582201438849	6.66948698561151	6.60664356834532	6.61254951079137	6.62924894964029	6.60673170503597	6.58605141007194	6.56247720863309	6.57555407194245	6.60787170503597	6.59527638129496	6.56176635251799	6.59617897122302	6.71843988489209	6.68046264748201	6.58466494964029	6.83586592086331	6.63690756834532	6.58741930935252	6.66453543884892
A2BP1	6.47662928776978	6.45626323021583	6.5241928057554	6.47417365467626	6.49283312230216	6.49540151798561	6.48516471223022	6.48391741726619	6.4972022733813	6.49355468345324	6.64669035251799	6.55539917985612	6.52947458273381	6.62544324460432	6.67255130215827	6.46853641007194	6.46266351798561	6.50219308633094	6.54826460431655	6.52460732374101	6.46515150359712	6.70257584892086	6.67721917985611	6.43486661870504	6.48239243884892	6.50438892805755	6.53750048920863	6.44029796402878	6.48298052517986	6.50169353956835	6.50526248201439	6.53542343884892	6.4915924676259	6.63096018705036	6.66840814388489	6.70898476258993	6.5169316618705	6.5338848705036	6.63900771942446	6.50830210791367	6.51461892805755	6.46118141726619	6.53768584892086	6.48988247482014	6.51088336690647	6.4794703381295	6.48082977697842	6.48232107913669	6.49942037410072
A2M	6.41597952517986	6.43730655395683	6.46971221582734	6.49632329496403	6.49637631654676	6.38184874100719	6.55944991366906	6.48808512589928	6.41454321582734	6.47454425179856	6.52975275179856	6.5333336618705	6.54429073741007	6.53871962589928	6.53593990647482	6.43274271223022	6.46730472302158	6.50870846402878	6.52072351079137	6.49447337410072	6.50687281654676	6.51999087769784	6.54775762589928	6.52549969784173	6.3319419028777	6.3959952733813	6.52171025179856	6.58559467985611	6.47074744604317	6.48908389928058	6.35121628057554	6.53415229496403	6.50170555035971	6.58631063309353	6.53845152517986	6.53960933453237	6.48035423021583	6.5142006618705	6.55504013669065	6.43463051079137	6.43774548201439	6.41930350359712	6.43776881294964	6.4267405	6.38835474460432	6.5500370647482	6.37989070503597	6.41615569064748	6.46364336690648
A2ML1	6.53950202877698	6.61719744964029	6.58523478776978	6.47879153956834	6.55081589928058	6.57756903597122	6.52798486330935	6.48904687410072	6.52912571942446	6.49514335971223	6.55399297841727	6.64600266906475	6.5076681294964	6.54108451798561	6.52288212230216	6.49374525179856	6.59015869064748	6.65696944244604	6.67912202158273	6.46929552517986	6.6447958057554	6.54309111510791	6.54775762589928	6.62023451798561	6.49848889208633	6.5264128705036	6.60911470503597	6.5377897266187	6.48646434532374	6.49958721942446	6.64661513669065	6.51583775179856	6.56266647841727	6.5121910323741	6.52278592086331	6.54248377338129	6.52417838848921	6.51277030215827	6.50606960431655	6.53150468345324	6.50783433453237	6.62897449280575	6.61855494244604	6.49130510071942	6.57002317266187	6.48405620863309	6.57829392805755	6.60513620863309	6.60991733093525
A3GALT2	6.52935497122302	6.47180375539568	6.53374810791367	6.5214228057554	6.45125649640288	6.57277551798561	6.51852894964029	6.53802302158273	6.51054256834532	6.50532868345324	6.52196009352518	6.47829214388489	6.51747884172662	6.51410871942446	6.50866273381295	6.50183407194245	6.47558377697842	6.4925140647482	6.49627294964029	6.51083775539568	6.59088925899281	6.51573958992806	6.50028294964029	6.51534603597122	6.46431181294964	6.4567774028777	6.51157562589928	6.56485724460432	6.61547344244604	6.57002631294964	6.56189725179856	6.49382583453237	6.51968023021583	6.51653120863309	6.50488941726619	6.51833213669065	6.48704164028777	6.51456850359712	6.5131048381295	6.44158821582734	6.49586350359712	6.53975864028777	6.57428261151079	6.51602978776978	6.56473092805755	6.55674376978417	6.58105825899281	6.52299436690647	6.52899510071942
A4GALT	6.62336587769784	6.59754678776978	6.47136045323741	6.77325132014388	6.55081589928058	6.60134367266187	6.5767805971223	6.52254346043165	6.55241665827338	6.73001060431655	6.39939567266187	6.56134211151079	6.4171870647482	6.38153114028777	6.43971033093525	6.58420997122302	6.49451292805755	6.50163449280576	6.57111097482014	6.51222548920863	6.52541808633094	6.45108457553957	6.43018001438849	6.58443085611511	6.56722824460432	6.49385674100719	6.5692285971223	6.45607908992806	6.59339838848921	6.67118201438849	6.59192951079137	6.42539982374101	6.67564782014388	6.44326161151079	6.41457874100719	6.46860284892086	6.49083297482014	6.45966337410072	6.38349718345324	6.43159310071942	6.51524593884892	6.50952324820144	6.54063368345324	6.5045767266187	6.48617508992806	6.538751	6.54500453956835	6.54136465467626	6.53341660431655
A4GNT	6.82476619064748	6.38597292805755	6.75483875539568	6.47476107913669	6.40536122302158	6.45651403597122	6.51431557553957	6.41487343165468	6.45081638129496	6.39034230215827	7.86902028776978	6.48148337410072	7.17687252517986	7.37295861151079	8.06880690647482	6.50443159352518	6.39655181294964	6.32422124460432	6.49568558992806	7.01684723741007	6.32469394604317	7.90583579856115	7.94473526618705	6.45724566906475	6.38824926618705	6.36946661151079	6.55718556115108	6.4782246618705	6.37562726618705	6.42133141007194	6.37817888489209	7.19908413669065	6.48446020863309	7.60660937410072	7.67825130935252	8.23804510071943	7.01070624460432	6.99650467985612	7.62580448920863	7.0615970647482	7.01906255395683	6.40263461151079	6.45957465467626	6.46599214028777	6.40398885251799	6.43614447482014	6.45851935611511	6.46764338129496	6.40977995683453
AAA1	6.47963702877698	6.52242634532374	6.50057338129496	6.52057381294964	6.52197391366906	6.50539088489209	6.53586704316547	6.56048747482014	6.5377897266187	6.47010714388489	6.79813625899281	6.50940855395683	6.68844818705036	6.73841275539568	6.8234966618705	6.52107418705036	6.51214320863309	6.51002676258993	6.53252926618705	6.54305020143885	6.52105087769784	6.87954254676259	6.82511365467626	6.54224295683453	6.48741377697842	6.55194607913669	6.5497879352518	6.52760931654676	6.52048618705036	6.46629126618705	6.51434794964029	6.65440598561151	6.53100689208633	6.75797782014388	6.73876274100719	6.83656758992806	6.54399260431655	6.53025433093525	6.72413198561151	6.53165143884892	6.52586665467626	6.51096475539568	6.57022258273381	6.5194904028777	6.50980291366906	6.51595875539568	6.5098323381295	6.52287662589928	6.52552597841727
AAAS	6.66401659352518	6.61493929496403	6.5917141942446	6.84978880935252	6.65597788489209	6.81499521582734	6.74082654676259	6.8258348705036	6.7450078057554	6.73256126258993	6.62727554676259	6.73545908273381	6.73370658273381	6.69772952158273	6.63672620863309	6.87250864748201	6.95015096402878	6.69000843165468	6.81400173381295	6.69511622302158	6.65119902877698	6.67898492805755	6.7378433381295	6.68307064028777	6.68607347482014	6.65154602877698	6.61342706834532	6.76522902517986	6.69189145323741	6.73849026618705	6.63978366906475	6.64452418705036	6.6490386294964	6.63923657553957	6.64018773381295	6.61591918705036	6.70504147841727	6.63734294964029	6.63377081294964	6.68203494244604	6.74015602158273	6.79782732374101	7.02743076258993	7.07436803597122	6.91135118705036	6.84903984172662	6.78735008273381	6.77422412230216	6.86462506834532
AACS	6.82989882733813	6.8004749676259	6.91975930935252	6.81740384532374	6.9843639352518	6.90770579856115	7.0615970647482	7.01460670863309	7.04353722302158	7.0311836294964	6.58695762230216	6.89240461151079	6.57645254676259	6.58146296402878	6.57405822302158	7.14076684172662	7.02571896402878	6.9355996618705	6.98653044244604	6.67879192086331	6.99849915827338	6.61859392086331	6.58487055035971	6.92244299280576	6.78696535251798	6.96616587769784	6.81982194244604	6.97026132374101	6.84726997122302	7.0911148057554	6.98341622302158	6.7001871618705	6.83633975179856	6.54272426978417	6.58774876978417	6.58594042446043	6.74998671942446	6.66356566906475	6.54944051798561	6.7170217266187	6.74877224100719	7.11549354676259	7.33992966546763	6.75540375539568	7.17881402158273	7.12715411870504	7.0201255971223	6.93052723021583	6.86777994244604
AACSL	6.50707309352518	6.44591949640288	6.51256187769784	6.52092137410072	6.50363064028777	6.38674925899281	6.52548602158273	6.39808426258993	6.53469577697842	6.46580848920863	6.5646924676259	6.50887552517986	6.59750422302158	6.57184325899281	6.5955703381295	6.45463784172662	6.4692388057554	6.46182507913669	6.39851236690648	6.58640808633093	6.4043701294964	6.59851498561151	6.59272543165468	6.50771716906475	6.52667051798561	6.45020551798561	6.58978178417266	6.42224932374101	6.42062012230216	6.29755639928058	6.38052649280576	6.5747746942446	6.45485204316547	6.55259674820144	6.58700662589928	6.58330101079137	6.55790484172662	6.56145146402878	6.5928435323741	6.54400571942446	6.58887692805755	6.53731656115108	6.5045767266187	6.48256113309353	6.41445437769784	6.50585258273381	6.54575364388489	6.49898361151079	6.45370736690647
AADAC	6.48855156115108	6.37773982014389	6.56269163309353	6.32659997122302	6.56017704316547	6.51051003597122	6.4807735323741	6.48808512589928	6.48263328776978	6.4694324028777	6.5460669352518	6.47544826978417	6.55544690647482	6.5457734028777	6.53294088848921	6.52689497841727	6.51076639568345	6.59871453597122	6.57395745323741	6.45826470503597	6.50453776978417	6.51604337769784	6.51703455035971	6.52985164028777	6.46882154676259	6.54093220143885	6.60371703597122	6.51036127697842	6.55402318345324	6.54256151798561	6.52857120863309	6.48717464028777	6.64268401438849	6.54647692086331	6.51573217985612	6.51180992805755	6.52970972661871	6.52548143165468	6.52707927697842	6.56073778417266	6.50680591366906	6.5282178057554	6.58130978417266	6.58130373381295	6.56920557553957	6.46280043884892	6.49768056834532	6.54709216546763	6.46470519064748
AADACL1	6.82961064748201	6.97278276978417	6.77290536690647	7.02094066906475	6.95767409352518	7.08279930935252	7.11828066906475	7.03671107913669	6.85926407913669	6.78848813669065	6.77241018705036	6.82589133093525	6.94644966906475	6.86538336690647	6.87092430215827	6.86027432374101	6.94228043884892	7.02204860431655	7.03899574100719	6.90311416546763	6.80810407194245	6.93917014388489	6.77087963309353	6.90999969784173	6.98518591366906	7.0210980647482	7.20630026618705	6.92269636690648	6.90271343165468	6.84677923741007	7.14126370503597	6.83116671942446	6.86908871942446	6.81829630935252	6.83345149640288	6.93166510071942	6.95427635251799	6.93801674820144	6.77498538848921	6.92493612230216	6.94820336690647	6.87574707913669	6.74838570503597	6.89170143165468	6.89499674100719	7.06526817266187	7.07760899280576	6.91731642446043	6.97571330935252
AADACL2	6.61237817266187	6.55045928417266	6.63770868705036	6.64702492086331	6.48256113309353	6.53259529856115	6.58167415107914	6.54967385611511	6.531908	6.5575051942446	6.54986996402878	6.67572674820144	6.57151474100719	6.51893583453237	6.56300138848921	6.63222984892086	6.59981710431655	6.56217055395683	6.54480169064748	6.54116928776978	6.51804217625899	6.55125446043165	6.58121895323741	6.54952823021583	6.58995248920863	6.53238677697842	6.57971412589928	6.55645217266187	6.69820438129496	6.53022641007194	6.60306430215827	6.49852686330935	6.56541436690647	6.55682724100719	6.52550432733813	6.49773338129496	6.54158891366906	6.57147228776978	6.52474179136691	6.54400571942446	6.45735479856115	6.5591882733813	6.49172444244604	6.5888469352518	6.6229093381295	6.49513453956834	6.6464295323741	6.57776797482014	6.57984784172662
AADACL3	6.49067775179856	6.57312800719424	6.69099694244604	6.74001773381295	6.55863428776978	6.44730329856115	6.56286689928058	6.68818467266187	6.57967925899281	6.57423928776978	6.57013305035971	6.58767760071942	6.56869269784173	6.61092839568345	6.56181960071942	6.57937185611511	6.64443582733813	6.65856250359712	6.64347823741007	6.52558915467626	6.58759791366906	6.5505288057554	6.57215097841727	6.50567561870504	6.56722824460432	6.50918501438849	6.50523182733813	6.56788939208633	6.55634067625899	6.57422235251799	6.54069992086331	6.56002394964029	6.61423392805755	6.57754983453237	6.56282741007194	6.55909940647482	6.55935415107914	6.56270558992806	6.58149150359712	6.53150468345324	6.56481074820144	6.5886206942446	6.51046001079137	6.54821449640288	6.52056834892086	6.55715704676259	6.50585258273381	6.54059375539568	6.5218370971223
AADACL4	6.44746368705036	6.51952758633094	6.43728851079137	6.38689395683453	6.4099224028777	6.42182549280576	6.53361596402878	6.50533471582734	6.54359816906475	6.46316202158273	6.52748889208633	6.47460090647482	6.55497176978417	6.53570854316547	6.55867412230216	6.49130510071942	6.55744038489209	6.4903579676259	6.47678422302158	6.48499672661871	6.3878774028777	6.50783433453237	6.55067211510791	6.49765049640288	6.39065315107914	6.32978018705036	6.44768956115108	6.48837804316547	6.50187970503597	6.3149532733813	6.43158112230216	6.54569597841727	6.53583266906475	6.54116521582734	6.54156389928058	6.54943358992806	6.50130651438849	6.52485924460432	6.56086641366906	6.55456565467626	6.33354115107914	6.35639692086331	6.52661741726619	6.47964920143885	6.44204757194245	6.49011465467626	6.42321308633093	6.41615569064748	6.39770000719424
AADAT	6.48820132374101	6.55570494244604	6.50977861151079	6.50506617266187	6.48894977697842	6.5311430647482	6.55988588489209	6.5605690647482	6.54999792805755	6.49074334532374	6.57504174820144	6.57309885611511	6.5283233705036	6.57810731294964	6.5496638057554	6.47976208633094	6.53553292805755	6.51325281294964	6.56506547482014	6.5291443381295	6.51979638848921	6.58995248920863	6.55673077697842	6.55660576978417	6.5401135323741	6.51178870503597	6.52341749640288	6.59296487769784	6.56152036690647	6.53851674100719	6.49702820143885	6.53858740647482	6.51292215107914	6.58253135251799	6.55200681294964	6.59911050359712	6.55528597841727	6.53251987769784	6.56937671942446	6.52726833093525	6.49031910791367	6.52881815827338	6.54391985611511	6.56197775539568	6.48377235251799	6.5175185971223	6.57690883453237	6.51130885611511	6.50892118705036
AAK1	7.24870335971223	7.19466963309353	7.01669544604317	7.16129907913669	7.23869820863309	7.03722894244604	7.06751201438849	6.99420435971223	7.135415	7.15650638848921	6.88249933093525	7.28337809352518	7.0154885323741	6.92687270503597	6.97376312230216	7.1310606618705	7.11153620143885	7.10194153956835	7.07043158273381	6.92383569064748	7.0857758705036	6.78234976978417	6.73693287769784	6.99484369064748	7.1167610647482	7.04525336690647	7.22407948201439	7.12320658273381	7.09405525179856	7.14918075539568	6.97939649640288	6.8522214676259	7.12209210791367	6.87728497482014	6.85033025899281	6.82112178417266	7.07115686330935	7.04901947482014	6.77399007194245	6.92424584172662	6.98247738129496	6.91960325179856	6.82168684172662	6.98674010071942	6.79750936690647	7.17615974100719	7.06561530935252	7.21842266906475	7.12951579856115
AAMP	7.1478868705036	7.08355643165468	7.01800210791367	7.36658435971223	7.3415975323741	7.03602909352518	7.4057412733813	7.1846151294964	7.01248802877698	7.24049311151079	7.25456049640288	6.86700764748201	7.69032922302158	7.70751289568345	7.54454433093525	6.99325121582734	7.20086735971223	7.42371664748201	6.87620941366906	7.41151002158273	7.20753303597122	7.57562864388489	7.53958842446043	7.29600987769784	7.24089873741007	6.84007937410072	7.41315532014388	7.12951579856115	6.97200516546763	7.3264986618705	7.35590901438849	7.53205787410072	7.36827030935252	7.39804005755396	7.51406941726619	7.7309259676259	7.24038307194245	7.29589162230216	7.58277535611511	7.36280779856115	7.45414768345324	7.19355135971223	7.57110262589928	7.27822170143885	7.04172860431655	7.35742988489209	7.37330973381295	7.15910952517986	7.24164338848921
AANAT	6.41785020863309	6.49485794964029	6.57251384172662	6.52823335971223	6.39709502877698	6.45773951079137	6.43258033453237	6.48124849640288	6.50434584892086	6.37478665467626	6.65760258992806	6.47964920143885	6.58862643884892	6.63384795323741	6.65847558273381	6.4720054352518	6.45154170503597	6.53042806834532	6.46624394244604	6.60149237410072	6.45567957553957	6.73196386690647	6.67770502877698	6.46229731654676	6.43198332374101	6.52365469784173	6.48003639208633	6.49848889208633	6.48082062589928	6.47677615827338	6.52618449280576	6.59831669784173	6.59184592086331	6.63166219784173	6.64242867985612	6.66700571582734	6.61073205755396	6.59737182733813	6.67939628057554	6.61777341726619	6.63041600719424	6.49582558273381	6.45748315107914	6.36110131654676	6.44709100719424	6.45981700719424	6.52908402877698	6.44591949640288	6.49892048920863
AARS	9.82819689208633	9.4481803381295	9.22982578417266	9.42755129496403	9.54124050359712	9.49101838848921	9.68367341007194	9.37342184892086	9.57885568345324	9.96148064028777	9.26381736690647	10.1232742374101	9.22117151079137	9.49101838848921	9.35226625899281	9.74767142446043	9.64966497841727	9.47854597841727	9.32851794964029	9.32698338129496	9.73271431654676	9.28425065467626	9.77247289928058	9.41099544604316	9.30680801438849	9.36895811510791	9.52515303597122	9.58004530935252	9.43793334532374	9.73407238129496	9.57631997122302	9.3373155323741	9.48331942446043	9.45403597122302	9.30586728057554	9.53505908633094	9.86912204316547	9.61620754676259	9.63643832374101	9.80364243165468	9.79181983453237	9.92536617985611	9.83073123021583	9.76425117266187	9.39571	9.81351664748201	9.68175188489209	9.75320141726619	9.50606294964029
AARS2	7.00936169064748	7.20753303597122	6.90271343165468	6.60810408633094	7.09993086330935	6.85707178057554	6.59112237410072	6.87044658633094	6.86271148201439	6.99824094964029	7.5537333381295	6.77384638848921	7.3348801294964	7.48758779856115	7.21516707913669	6.82566401438849	6.97420957553957	6.81550255755396	6.98792920143885	7.03655403597122	6.79280616906475	7.35464638848921	7.29474582374101	6.83154907194245	7.2448361294964	6.75057456115108	6.60794776978417	6.97991341007194	6.95617615107914	6.8258348705036	6.93300906115108	7.41368205755396	6.93257501798561	7.29770303597122	7.23017014028777	7.30513190647482	7.32174414748201	7.08157971223022	7.41193148920863	7.35692271223022	7.26946762589928	7.0951314676259	6.98064623021583	7.12218865467626	6.87144402877698	7.16005326618705	7.17294579136691	6.8852840647482	6.94721743884892
AARSD1	7.73225341366907	7.79144078417266	7.57694521582734	7.51523960071942	7.79797162589928	7.8246883381295	7.86305144604317	7.73528676258993	7.55502860431655	7.76606807913669	6.90071002877698	7.68799255395683	7.34562231294964	7.37961050359712	7.28619645323741	7.75097534532374	7.81098552158273	7.48945179136691	7.50546571223022	7.43735170143885	7.95221481294964	7.17900655395683	7.63920768345324	7.81612548920863	7.56200609352518	7.69744352517986	7.73042756834532	7.72597812589928	7.85977750359712	7.94221228057554	7.58895353597122	7.70065022302158	7.65546152517986	6.9239911942446	7.16837142446043	7.16460873741007	7.47611641726619	7.40275845323741	7.04324899280576	7.63449984892086	7.6678725971223	7.95330513669065	7.87466802158273	7.60239789928058	7.59557828057554	7.62028847482014	7.68519374100719	7.54820758273381	7.7023008705036
AASDH	7.21758315827338	7.14946735251799	6.89599374820144	7.30863878417266	7.35062127338129	7.30470397122302	6.95298270503597	7.50743560431655	7.23110082374101	7.39804005755396	6.64106375179856	7.3775701618705	7.28630023381295	6.58846798561151	6.67302970503597	7.36005810431655	7.51830723021583	7.01776115107914	7.3302708705036	7.06456483453237	7.32297636690647	6.5025282266187	6.47952208633094	7.23668568345324	7.1340768705036	7.59984802158273	7.20663103956834	7.15167370503597	7.13391007913669	7.2768779352518	7.18781337410072	6.93152084892086	7.1485348057554	6.78605469784173	6.69438609352518	6.5550735647482	7.17502691726619	7.12799241726619	6.73852372661871	6.65971862589928	6.83307705395683	6.92063226618705	6.70898476258993	7.22015430215827	7.33159989208633	6.87993576258993	6.79590899280576	7.10825852517986	7.08062176978417
AASDHPPT	6.99498502877698	7.13849369064748	7.13501603597122	7.25289374100719	7.09608705035971	7.10363423021583	6.89184027338129	7.26257084172662	7.18643342446043	7.11641936690647	6.71712228776978	7.14955732374101	7.01168023741007	6.70292588489209	6.61191261870504	7.14027630935252	7.20831917266187	6.94721743884892	6.91316905035971	6.90006951079137	6.94619082014388	6.52365469784173	6.51656391366906	7.10472626618705	7.17615974100719	7.02080335971223	7.26834442446043	6.97650547482014	7.04066501438849	7.09923402877698	7.03278024460432	6.83364420863309	7.05297183453237	6.84107769064748	6.71575469784173	6.64317010791367	6.99594550359712	7.00795661151079	6.74324564748201	6.78459131654676	6.77755801438849	7.01718592086331	6.77715061151079	7.18904872661871	7.23952602158273	6.8320594676259	6.86932590647482	7.25197533093525	7.27111605035971
AASS	6.56718550359712	6.55577767625899	6.68869273381295	6.46932273381295	6.5831420647482	6.56286689928058	6.54186458992806	6.54443864028777	6.52523414388489	6.58464074820144	6.86468184172662	6.6108078705036	6.76510384172662	6.77742685611511	6.96494163309352	6.53536801438849	6.51479601438849	6.58415179856115	6.63453484892086	6.73490284172662	6.61669784892086	6.91731642446043	6.89073538848921	6.60571898561151	6.65932889928058	6.55774945323741	6.53743869064748	6.5300159352518	6.58249730935252	6.52977589208633	6.59479104316547	6.76828566906475	6.57797297841727	6.84835792086331	6.81817935971223	6.96412637410072	6.74043722302158	6.75824539568345	6.78063855395683	6.68275502158273	6.6675250971223	6.58893320143885	6.48943895683453	6.59314422302158	6.60073667625899	6.5522971294964	6.63346064748201	6.52379092805755	6.58718912230216
AATF	8.82338871223022	8.92258108633093	9.05814443884892	8.89426157553957	8.83036838848921	9.23084292805755	9.12857605035971	8.86418475539568	8.87565001438849	9.10365130935252	8.88010380575539	9.02219103597122	8.95974494964029	8.99808434532374	8.96261184172662	8.77781039568345	8.94055526618705	8.98619251079137	8.82050465467626	8.93457705035971	9.13893904316547	8.91638139568345	9.21927281294964	8.93457705035971	8.91601205755395	9.03601666906475	9.07664886330935	8.84969465467626	8.97642565467626	8.92886069064748	8.96720757553957	8.74072208633094	9.11682226618705	9.03016126618705	9.059883	9.06501879136691	8.91414479856115	8.76391630215827	8.81568336690647	8.96114016546763	9.00325253956835	9.30077804316547	9.28111160431655	9.10449871223022	9.1828951294964	9.26279061870504	8.93645851079137	8.82205334532374	8.80368615827338
AATK	6.56238795683453	6.54707986330935	6.46684515107914	6.51980689928058	6.53793895683453	6.57270450359712	6.56394961151079	6.56717874100719	6.58793074100719	6.54870156115108	6.75135712230216	6.48205884892086	6.71396285611511	6.68831607194245	6.78596394964029	6.52628833093525	6.51498256834532	6.54516650359712	6.56415205755396	6.58699935251799	6.51188473381295	6.79937663309352	6.80019935251799	6.56712764028777	6.52929852517986	6.55558691366906	6.53473996402878	6.50922322302158	6.58089610071942	6.53246143165468	6.52805826618705	6.68741469784173	6.56821584892086	6.74015602158273	6.74154145323741	6.79469155395683	6.60122957553957	6.69244188489209	6.76501763309353	6.59309769784173	6.64553785611511	6.52207710791367	6.56737235971223	6.46847665467626	6.57464276978417	6.47585382733813	6.56415205755396	6.54259639568345	6.53728164748201
ABAT	6.47977373381295	6.45216171223022	6.44321403597122	6.49014831654676	6.44392807913669	6.48841743165468	6.48826972661871	6.5510881294964	6.55528597841727	6.48020592805755	6.95208835971223	6.520019	6.84803981294964	6.8987098057554	7.0375388705036	6.53251987769784	6.45815069784173	6.45858409352518	6.45439187769784	6.75564570503597	6.41785020863309	7.04509208633094	7.00733330935252	6.49730800719424	6.49314251798561	6.48569657553957	6.51264670503597	6.44474348920863	6.52150838129496	6.47183111510791	6.52237818705036	6.73962138129496	6.5067151942446	6.83104879136691	6.89170143165468	7.03671107913669	6.73688364028777	6.7195446618705	6.83172236690648	6.71049603597122	6.6960026618705	6.50025864748201	6.44615185611511	6.51615642446043	6.55689936690647	6.4999200647482	6.47999828057554	6.44410888489209	6.47676809352518
ABCA1	7.5088504676259	7.78212669064748	7.7767414676259	7.67524378417266	7.36182302877698	8.31968443884892	7.19388370503597	7.99621094604317	7.83348207913669	7.60342827697842	7.52230168345324	7.67825130935252	7.60239789928058	6.98269548201439	7.39661292446043	8.00119388489209	8.77260724460432	7.93326422661871	7.76488674460432	7.59510789208633	7.65644566546763	6.9035289352518	6.61418221582734	8.56683524100719	7.74354136330935	7.87963289208633	7.73042756834532	7.57993506115108	7.80597233093525	7.17454138848921	7.92134167266187	7.67615974820144	7.57709500359712	7.57020288489209	7.30362943165468	6.77093410791367	7.72083089928058	8.71130079136691	7.35871689928058	7.17676739568345	7.64536899280576	7.64327623021583	7.20569595683453	7.92654832374101	8.20331191366907	7.24842780935252	7.01850234532374	7.59896431294964	7.41916494964029
ABCA10	6.56571786330935	6.54403374100719	6.46012922302158	6.51699484892086	6.55729348201439	6.52114441007194	6.5157544676259	6.50497734532374	6.64373975539568	6.59645658992806	7.64945504316547	6.51924920143885	7.38418204316547	7.44669836690647	7.7680547266187	6.49672199280575	6.56240420863309	6.58159618705036	6.49878042446043	7.24417839568345	6.53636441007194	7.76067602877698	7.64089821582734	6.58045510791367	6.5875848057554	6.57598774100719	6.4806718705036	6.6129634676259	6.50143143884892	6.57099869064748	6.54108451798561	7.2674563381295	6.54477623741007	7.59542894964029	7.57162610071942	7.79694108633094	7.2081172733813	7.21758315827338	7.5472079352518	7.18118626618705	7.12643811510791	6.53313124460432	6.57205817266187	6.50028294964029	6.59021023741007	6.44741421582734	6.51160282014389	6.58207347482014	6.53563465467626
ABCA11	6.58000004676259	6.50074282733813	6.49856673381295	6.47591118345324	6.60652714388489	6.59231491007194	6.52874344244604	6.55282828057554	6.4470264352518	6.548327	7.06375779496403	6.50736836690647	6.8142275971223	6.86248565467626	7.18095015827338	6.59075984892086	6.66929683453237	6.53564461151079	6.47387986330935	6.7718195323741	6.5700895971223	7.22876095683453	7.22680525179856	6.4957621294964	6.62579367625899	6.43269997841727	6.47708771942446	6.6051991294964	6.53157407913669	6.46682284892086	6.52532778776978	6.8454418057554	6.56191536330935	6.99568842446043	6.98970994964029	7.37794730215827	6.77337615827338	6.75893362230216	6.91953084172662	6.72865784172662	6.71251736330935	6.53638516546763	6.54936052158273	6.54897475179856	6.61105733093525	6.52282295683453	6.36330248920863	6.58623655395683	6.52515896402878
ABCA12	6.52784158273381	6.40711203597122	6.50971044604317	6.44948041726619	6.44582660431655	6.43565708633094	6.42140669064748	6.43790746043165	6.40386020143885	6.49365985251799	6.68327242446043	6.41597952517986	6.78395908992806	6.67824964028777	6.69507096402878	6.44029796402878	6.44735534532374	6.44453571223022	6.42078864028777	6.6240734676259	6.39107794244604	6.69661250359712	6.71766482014389	6.4062473381295	6.50249158273381	6.49350717266187	6.47541086330935	6.43228014388489	6.46276573381295	6.47276189208633	6.52577630935252	6.60838243165468	6.47415151798561	6.73781309352518	6.67807741007194	6.74642071942446	6.64518231654676	6.58492368345324	6.65748660431655	6.64130403597122	6.61630130215827	6.42822377697842	6.49679620143885	6.42297456834532	6.42072557553957	6.48545878417266	6.48358667625899	6.44134802877698	6.44178037410072
ABCA13	6.51784974820144	6.56032758992806	6.60325758273381	6.51394827338129	6.5777616618705	6.59231491007194	6.68433615467626	6.50177634892086	6.49321507913669	6.52597314748201	6.54145582733813	6.61035633093525	6.60456334532374	6.56202369064748	6.57279989208633	6.50661338129496	6.66280384172662	6.64772915827338	6.53767941366906	6.61396011870504	6.4899877266187	6.55184236690647	6.55879612230216	6.54105761870504	6.59200356115108	6.71095326618705	6.55810951079137	6.56452278057554	6.61328423021583	6.53195936330935	6.56306683453237	6.52711815827338	6.50527136690648	6.55563882733813	6.56073778417266	6.56578128057554	6.47454425179856	6.57084722302158	6.54525503597122	6.48801734172662	6.56060398561151	6.66349849280576	6.56504843884892	6.51750127697842	6.53388077697842	6.46770999280576	6.57829392805755	6.50851874100719	6.62321888489209
ABCA2	6.55066516546763	6.63719413669065	6.71869415827338	6.56547612230216	6.77559668345324	6.63047679856115	6.62373969784173	6.70434860431655	6.63422399280576	6.57715118705036	6.91520351798561	6.72280886330935	7.28173584892086	7.04385896402878	6.88638528776978	6.70547766906475	6.78677116546763	6.63260287769784	6.54915879136691	6.83797576258993	6.60259133093525	6.9517605971223	6.98385641726619	6.5611915971223	6.78627152517986	6.64257620863309	6.59346363309353	6.73914710071942	6.56811417985612	6.62702866906475	6.56181396402878	6.80536974820144	6.52995107913669	6.90006951079137	6.84689261151079	7.04369470503597	6.87066370503597	6.9041865323741	7.07546670503597	6.82266160431655	6.79247097122302	6.73682871942446	6.60179756834532	6.58650756115108	6.63461720863309	6.7241871942446	6.75172461870504	6.63749795683453	6.61117396402878
ABCA3	6.61237817266187	6.55531596402878	6.54028607194245	6.50371841726619	6.52047804316547	6.54120055755396	6.49938897841727	6.5543105971223	6.55569653956835	6.56355524460432	6.69418254676259	6.50072738129496	6.73088247482014	6.64470835971223	6.64067349640288	6.50982579856115	6.52098573381295	6.59305504676259	6.56555518345324	6.64375992086331	6.43747384892086	6.65926128417266	6.68751598561151	6.55039057553957	6.47917100719425	6.6083149352518	6.4186484676259	6.54181463309353	6.51515876978417	6.56517025899281	6.55339079136691	6.62615152877698	6.6854711942446	6.65272825539568	6.67273638848921	6.64832724460432	6.63492264748201	6.63037073741007	6.6586810323741	6.68639654676259	6.64119289208633	6.51816179496403	6.4728114352518	6.49831666906475	6.60115538129496	6.56643306115108	6.55693384172662	6.59467776618705	6.54835044604317
ABCA4	6.88773239568345	6.8713179352518	6.77368020143885	6.92120892086331	6.8995889352518	6.64757238129496	6.88358888489209	6.82845810791367	6.76881805755396	6.73590622302158	6.5705626942446	6.97452871223022	6.62685939208633	6.57749775539568	6.58881784892086	6.80609821582734	6.76651779856115	6.94811851798561	6.99122967266187	6.61519264748201	6.92809329496403	6.5971740647482	6.57625294964029	6.86386033093525	6.79855875539568	6.95136686330935	6.98401673381295	7.16195985611511	6.78375088489209	6.91223457553957	6.71082712230216	6.6053669352518	6.80396721223022	6.62112549640288	6.58507854676259	6.57975705755396	6.61545519784173	6.65181717266187	6.59144532014388	6.61263623741007	6.59990243165468	6.70489465467626	6.86181146043165	6.75540375539568	6.83934020143885	6.8828264676259	6.93973341726619	6.8285043381295	6.81589046043166
ABCA5	6.56729152517986	6.52160176258993	6.42022989928058	6.54824379136691	6.5376984028777	6.55806773381295	6.49990102158273	6.50899211510791	6.52344660431655	6.54224295683453	6.4776018057554	6.62253376978417	6.48383230215827	6.47123802158273	6.48133389208633	6.5300159352518	6.56065392805755	6.58618790647482	6.55543005755396	6.51936056834532	6.53246143165468	6.47493975539568	6.47587639568345	6.45862494244604	6.49309723741007	6.48698989928058	6.5067151942446	6.4906667266187	6.5214228057554	6.56291466906475	6.47507624460432	6.52527656834532	6.50115486330935	6.47844971223022	6.47585382733813	6.45705332374101	6.52629642446043	6.53910384892086	6.48662358992806	6.48486315827338	6.45719699280576	6.5063164028777	6.4760196618705	6.43203636690648	6.52540714388489	6.48529892086331	6.48086696402878	6.50318429496403	6.50454544604317
ABCA6	6.64566932374101	6.73705284892086	6.57291026618705	6.68078482733813	6.66559285611511	6.67329102158273	6.59727202877698	6.65434663309353	6.79168261151079	6.59429369784173	6.48277102877698	6.63073891366906	6.47583231654676	6.45570851079137	6.49663686330935	6.64089035251799	6.5970747266187	6.65067374100719	6.47935110791367	6.56040173381295	6.57119431654676	6.47201502158273	6.50974208633093	6.88838891366906	6.64396297841727	6.55462313669065	6.65928484172662	6.73081098561151	6.66252244604317	6.79984655395683	6.62655595683453	6.53795113669065	6.51366813669065	6.46364336690648	6.50267585611511	6.49865402877698	6.49813573381295	6.5125515323741	6.46268001438849	6.47774367625899	6.5268383381295	7.01291115827338	6.60325758273381	6.66830587769784	6.68626191366906	6.5760761942446	6.6564106618705	6.650463	6.73814334532374
ABCA7	7.127062	7.15089620863309	7.15496802877698	7.07398564028777	7.08519269064748	7.23367208633094	7.00990039568345	7.06228068345324	7.2017311294964	7.17472045323741	6.90137026618705	7.25840017985611	7.25795330215827	7.3000533381295	7.01212917985611	7.32699002877698	7.38298394244604	7.2309790647482	7.11386227338129	7.14205836690647	7.34251928776978	7.13808017985612	7.23625601438849	7.07148464748201	7.21626225899281	7.11351997841727	7.20937258273381	7.37691979136691	7.2630484028777	7.1543648705036	7.03479911510791	7.04561632374101	7.15850837410072	7.14739710071942	6.90794204316547	7.01005534532374	7.05416564028777	7.04298924460432	6.88288753956835	7.06881230215827	7.04783461870504	7.22209129496403	7.14739710071942	6.98662511510791	6.90248374820144	6.98877533093525	7.06367617985611	7.17472045323741	7.04596758273381
ABCA8	6.563889	6.56331876978417	6.55095658633094	6.52970972661871	6.51398525899281	6.58542385611511	6.68206163309353	6.5445441294964	6.56093322302158	6.54419769784173	6.56969651079137	6.56936200719424	6.53234858273381	6.57080569784173	6.55481322302158	6.51564739568345	6.63138643165468	6.54960584532374	6.55171120863309	6.54702523021583	6.55234058273381	6.56284245323741	6.56662855395683	6.60958978417266	6.52542902877698	6.59279138129496	6.53934047482014	6.55167407913669	6.58622256834532	6.56999921582734	6.57388947482014	6.54649382014389	6.5736399352518	6.52864448561151	6.54612942086331	6.60619005035971	6.54728466906475	6.53947132374101	6.55931020863309	6.55037487769784	6.52637113669065	6.61277535251799	6.56434715107914	6.5333336618705	6.60783564028777	6.51902274100719	6.52050430215827	6.58119207913669	6.54306094244604
ABCA9	6.52077745323741	6.47183111510791	6.48660292805755	6.47743417266187	6.44576756834532	6.4905475971223	6.45954100719424	6.51441056834532	6.43703724460432	6.48016563309353	6.63847715107914	6.43826742446043	6.64167655395683	6.6189255323741	6.63755124460432	6.48758417266187	6.54519310791367	6.42812569064748	6.45521043165468	6.61403605755396	6.48552112230216	6.68932402158273	6.65813010791367	6.44678660431655	6.42666894964029	6.4857206618705	6.40637856115108	6.4935235971223	6.46674729496403	6.43728851079137	6.49595553956835	6.61371471942446	6.49050825899281	6.63804414388489	6.63755124460432	6.66705094244604	6.61328423021583	6.60517671942446	6.62326246043166	6.64136363309353	6.62350426618705	6.46120038848921	6.38612100719424	6.50340269784173	6.54698466906475	6.45686510791367	6.43124838848921	6.5418751942446	6.47780156115108
ABCB1	7.21450107913669	7.34574856115108	7.30842189928058	7.47116856115108	7.42357071223022	7.33666296402878	7.22587885611511	7.15329633093525	7.24350135251799	7.12665279856115	7.33956481294964	7.29326754676259	7.10213397841727	6.74572096402878	6.78142938848921	7.33251210071942	7.19749161870504	7.41679102158273	6.91870465467626	6.92048830935252	7.24531723021583	6.60583192805755	6.65738107194245	7.15496802877698	7.37074897841727	7.22876095683453	7.51421612230216	7.0235307266187	7.23668568345324	7.05366046043165	7.07254698561151	6.84566446043165	7.19147592086331	6.89677866906475	6.81265203597122	6.8719174028777	7.06175795683453	6.96909082733813	7.22167864028777	6.86324438129496	6.82597834532374	7.37330973381295	7.05545322302158	7.28667843165468	7.27565317266187	7.11807631654676	7.18357624460432	7.51244582733813	7.45469082014388
ABCB10	7.01833257553957	6.70163457553957	6.84307259352518	6.9551081294964	6.94151407194245	7.23060905395683	6.6933966942446	7.16361924100719	6.87906861870504	6.76477808633094	6.81656158992806	6.84171567625899	7.19889008992806	7.14197972302158	6.686892	7.19366191726619	6.89189734892086	6.92120892086331	7.09020705035971	7.1819535971223	7.17491371223022	6.6108748705036	6.61003323021583	7.05426789568345	7.17911023741007	7.36926963309353	7.15049526618705	6.93832439568345	7.0390991618705	6.60950876978417	7.17948332733813	7.07418311510791	6.90271343165468	7.08165604676259	6.79882996402878	6.61500629496403	7.37863803597122	7.01776115107914	6.99007078417266	6.93017876618705	6.91177617266187	7.01615457553957	6.54235198561151	6.78179583093525	7.70436268345324	6.68261504316547	6.98542260791367	6.98254275539568	7.02585423741007
ABCB11	6.62821014388489	6.64314358273381	6.61490460431655	6.65891036690647	6.67401628776978	6.7082733057554	6.70998529136691	6.66920909352518	6.75764256834532	6.69844457553957	6.54091332374101	6.65821636330935	6.50586479496403	6.5400840971223	6.52124649640288	6.63359512589928	6.75424389928058	6.72942066906475	6.85898320503597	6.55394001798561	6.70772651798561	6.52614052158273	6.54695510791367	6.71662400719424	6.81242404316547	6.71688251079137	6.69965043884892	6.6234138705036	6.82805638848921	6.87839702158273	6.54922098920863	6.48940092805755	6.52196009352518	6.5434283381295	6.50530999640288	6.53367578417266	6.54202397122302	6.52748377697842	6.49540151798561	6.57005614028777	6.56217804676259	6.62534111870504	6.60119300719424	6.90741355395683	6.70517618705036	6.64688591726619	6.54721036690647	6.62661870143885	6.72325846043165
ABCB4	6.48586945323741	6.42647437410072	6.58029135251799	6.50628705755396	6.53742571942446	6.51584402877698	6.50781925899281	6.54733789928058	6.47983368345324	6.58668152517986	6.81630472661871	6.46801354676259	6.65632508633094	6.89725961510791	6.76923734532374	6.49252720863309	6.57781188848921	6.54995766906475	6.52567198561151	6.65524407194245	6.53819424100719	6.85230380935252	6.88225076978417	6.58443085611511	6.56193158992806	6.45322204316547	6.44221830215827	6.62974256115108	6.54749956834532	6.65434663309353	6.44284288848921	6.65217842446043	6.69344611870504	6.7329219676259	6.70107607194245	6.80396721223022	6.65144076258993	6.63037073741007	6.78747605035971	6.70073139568345	6.63256238848921	6.57912738129496	6.45957465467626	6.49493915107914	6.51134298920863	6.56093322302158	6.46896789928058	6.55914456115108	6.56078314388489
ABCB5	6.42208974100719	6.44459546043166	6.32572085611511	6.47051521582734	6.50925752517986	6.35339476978417	6.41010475539568	6.44899768345324	6.44344414388489	6.48146904316547	6.81630472661871	6.46965392086331	6.50891392446043	6.53838208633094	6.58309157194245	6.42321308633093	6.33290047841727	6.42406395683453	6.45147173381295	6.59228388489209	6.42769264748201	6.7786006294964	6.60760546043165	6.40679341007194	6.48585870503597	6.39782473741007	6.30161266546763	6.52213004316547	6.40939871942446	6.491895	6.44110075179856	6.6189255323741	6.33045500719424	6.55843114388489	6.69122910071942	6.60002836330935	6.57445008992806	6.59697797122302	6.57124042446043	6.5961441942446	6.56187671942446	6.36563780215827	6.32929378417266	6.58043401438849	6.45112868345324	6.42461917266187	6.3319419028777	6.30123376978417	6.4452381618705
ABCB6	6.70120795683453	6.66265857194245	6.75107069784173	6.61230473381295	6.74123875539568	6.69650977697842	6.62444447841727	6.78138625899281	6.65139714388489	6.73382600719424	6.81404741366906	6.70373867625899	6.8976784028777	7.00878036690647	6.75102872661871	6.77441505035971	6.84202702877698	6.6761588057554	6.84486909352518	6.75043700719424	6.87763888848921	6.93308751079137	6.8837458057554	6.63164765467626	6.83944870503597	6.73410099280576	6.63009839568345	6.87881894964029	6.76739185611511	7.00885405395683	6.80180758633094	6.75603433093525	6.76716932374101	6.73520128776978	6.81409309352518	6.82401937410072	6.71921241366906	6.6911579352518	6.77957670863309	6.80838608633093	6.78099346043166	6.68814289928058	6.76545350359712	6.6723208057554	6.59274805395683	6.67220564748201	6.62277161151079	6.65932889928058	6.69007859352518
ABCB7	7.04604626258993	6.67177782733813	6.82989882733813	7.06301273741007	6.83328088129496	6.96756594964029	6.8338139352518	6.8258348705036	6.99007078417266	7.07378161151079	6.92551720863309	6.59259917985611	7.54303732374101	7.38612122302158	6.95117233093525	6.76878852517986	6.89849483453237	7.10999907194245	6.72341351798561	7.33691429496403	6.76803267625899	7.00101599640288	6.7558765323741	7.15272212230216	6.98073147482014	6.94436277338129	7.04704710071942	7.05049221942446	7.25795330215827	6.89506905755396	7.05334074100719	7.20500085251799	7.0201255971223	7.89288530215827	6.89286728776978	7.32457469064748	7.20909723021583	7.31632979136691	7.4433510647482	7.05955892086331	7.2382384028777	7.14678982014389	6.95105172661871	7.02887574100719	6.90884237410072	7.02571896402878	7.0235307266187	7.01496437410072	7.06194807913669
ABCB8	6.52323886330935	6.47705138848921	6.57331313669065	6.5559080323741	6.47229288848921	6.49329058992806	6.52874344244604	6.52254346043165	6.799016	6.46695521223022	6.84107769064748	6.36632371942446	6.75729278776978	6.72415958992806	6.90787348920863	6.49822643165468	6.46095128057554	6.5481658705036	6.41967303597122	6.78416803597122	6.51888952517986	6.90809057553957	6.86218655755396	6.42780163669065	6.54914563309353	6.50918501438849	6.54928302877698	6.48837804316547	6.37169733093525	6.57714263309353	6.4696774352518	6.72876825899281	6.50064976978417	6.79782732374101	6.78791914748201	7.02594564388489	6.74005006834532	6.68709529136691	6.75683105035971	6.70098417985611	6.70231574100719	6.58139601079137	6.49856282014388	6.54575364388489	6.57002317266187	6.4912175	6.48052684532374	6.45022029136691	6.51838692805755
ABCB9	6.79732746043165	6.75181828057554	6.80658374100719	6.81829630935252	6.82577841007194	6.76663398561151	6.89943465467626	6.82004976258993	6.79070481294964	6.98029641726619	6.50446205755396	6.77022670503597	6.5633773381295	6.52776405035971	6.5444128705036	6.86443189928058	6.74896851079137	6.67249920143885	6.76987466906475	6.56744426618705	6.88763520863309	6.54707986330935	6.56804023741007	6.74204123741007	6.85434715827338	6.67390202158273	6.78293532374101	6.9183998705036	6.74584882014388	6.78331743165468	7.06140565467626	6.56969651079137	7.06277830215827	6.53054790647482	6.62155817985612	6.5397081294964	6.58311357553957	6.57183529496403	6.51129663309352	6.75637717985612	6.84410103597122	6.80060692086331	6.95255343884892	6.71923683453237	7.03395288489209	6.79070481294964	6.94461258273381	6.8454418057554	6.83797576258993
ABCC1	6.9962812733813	6.86281468345324	6.80428383453237	6.75732975539568	7.00733330935252	7.0210980647482	6.87858782014388	6.77460125179856	7.26959894244604	7.02960356834532	6.67689820143885	6.91584410071942	6.72474507913669	6.77625999280576	6.67209345323741	7.00764156834532	7.11243918705036	6.87916746043165	6.86363048920863	6.74130561870504	7.02914958273381	6.70206054676259	6.70562374100719	6.90201456115108	6.82566401438849	6.95372674100719	6.83288992086331	6.98629222302158	7.02129246043165	7.07291126618705	6.77444979136691	6.6792514676259	6.84643044604317	6.62080518705036	6.61033362589928	6.62277161151079	6.79168261151079	6.715999	6.62057612230216	6.79025578417266	6.79276560431655	6.94088668345324	6.96478744604317	6.8385333381295	6.69682579136691	6.84745095683453	6.90553853956835	6.73459628057554	6.91798765467626
ABCC10	7.02853558273381	6.82297549640288	6.64003579496403	7.0501409028777	6.94361319784173	6.95573274820144	7.08364715827338	6.68115393165468	7.08527846043165	7.10749725899281	6.80991575539568	6.61242502158273	6.85764491726619	6.7894890647482	6.66649162589928	6.97474416906475	6.93981088848921	6.87852357194245	6.89821536690647	6.83939445323741	6.97368642086331	6.92803684892086	6.8837458057554	6.90794204316547	6.76434222302158	7.24653115107914	6.93257501798561	6.92790606834532	7.07034470863309	6.8891994676259	6.8808424028777	6.75711364748201	6.90271343165468	6.60223900359712	6.73559120503597	6.67023864028777	6.83559148561151	6.78735008273381	6.60366786330935	6.94025156834532	7.24172802517986	7.18077502158273	7.24541895683453	7.18761214388489	6.95432663669065	7.16005326618705	7.18966062589928	6.92950677697842	6.95348202517986
ABCC11	6.55441285611511	6.62909935971223	6.72942066906475	6.56976064028777	6.61742504316547	6.5875848057554	6.67466812230216	6.55379935971223	6.61465916546763	6.54130453956834	6.64627142446043	6.58152652517986	6.60103989928058	6.64077565467626	6.65419256834532	6.58766770503597	6.58390749640288	6.61029711510791	6.62834695683453	6.58671486330935	6.5468596618705	6.66268045323741	6.67407926618705	6.61173141726619	6.5292825323741	6.60955089208633	6.60733478417266	6.61050081294964	6.70422199280576	6.63236049640288	6.5824455971223	6.571207	6.56394961151079	6.60323642446043	6.6308699352518	6.65503751798561	6.5638635971223	6.56199365467626	6.61441965467626	6.5639900647482	6.56045823741007	6.61178031654676	6.62532581294964	6.64310664748201	6.48756768345324	6.68321417985612	6.64373975539568	6.5633006618705	6.58777376258993
ABCC12	6.71628952877698	6.66897756115108	6.60512730215827	6.56274714748201	6.63699965467626	6.54872754676259	6.64705751798561	6.57984784172662	6.64141578417266	6.66487062589928	6.69517046043165	6.65349021223022	6.69031497122302	6.67801585611511	6.72493994604317	6.59937478776978	6.72538879136691	6.60884013669065	6.60984873381295	6.65342771582734	6.69952695683453	6.71961784172662	6.71548003597122	6.66036505035971	6.69556289928058	6.85732538129496	6.5406281618705	6.68597458273381	6.78853079496403	6.92036382014389	6.72985890647482	6.65652756115108	6.65597788489209	6.82966053597122	6.74085739568345	6.82334705035971	6.65230065467626	6.65448674820144	6.66910111151079	6.66309525899281	6.67361674820144	6.64245518705036	6.64831194964029	6.63377081294964	6.56624907913669	6.75986000719424	6.73077879136691	6.68429798201439	6.70081607194245
ABCC13	6.75473585611511	6.63712255395683	6.72005363309353	6.64634182014388	6.79882996402878	6.5692778057554	6.75617429496403	6.56886638129496	6.67324610071942	6.61727892086331	6.94506397841727	6.66708325179856	6.87168910071942	6.95939710791367	7.00300413669065	6.61115660431655	6.69380511510791	6.63732109352518	6.71431675539568	6.80374754676259	6.5888638057554	7.06682475539568	7.03655403597122	6.6197048705036	6.65805754676259	6.69497269064748	6.62538279136691	6.70489465467626	6.6672791294964	6.68679201438849	6.63526200719424	6.81879516546763	6.70199643165468	6.92048830935252	6.90741355395683	7.04035916546763	6.77803249640288	6.83226226618705	6.96999561151079	6.81254698561151	6.79750936690647	6.70125608633094	6.77750151798561	6.78442391366907	6.6734841942446	6.61613104316547	6.68443056115108	6.63319197122302	6.64328792086331
ABCC2	6.79907871223022	6.74211456115108	6.85216551798561	6.66972948920863	6.83552463309353	6.77190664748201	6.79979548201439	6.90000019064748	6.99925373021583	6.97817346043165	6.6038826618705	6.66005286330935	6.5543105971223	6.5563532733813	6.58969875539568	6.78968784892086	6.76651779856115	6.79247097122302	6.89125556115108	6.62287016546763	6.81170485251799	6.6012013381295	6.60596058992806	6.75649986330935	6.81942410791367	6.88981712230216	6.81656158992806	6.73010628776978	6.8385333381295	6.86016485611511	6.8448200971223	6.59045692805755	6.80789173021583	6.55259674820144	6.57875350359712	6.58152178417266	6.60891482733813	6.62952215827338	6.54525503597122	6.60912189208633	6.62588630215827	6.7065874028777	6.90143617266187	7.04137116546763	6.88288753956835	6.73486120143885	6.72168883453237	6.79805553956835	6.76609853956835
ABCC3	7.66544741726619	8.27452330215827	8.20856472661871	7.83348207913669	7.98488626618705	7.7433821942446	8.28171822302158	7.51711118705036	8.06903830215827	7.77052782733813	8.18351889928057	7.60597272661871	7.7283458057554	8.05257218705036	8.16656915107914	8.38576979136691	7.77582641007194	8.1470510647482	8.60347591366907	8.07422722302158	7.92784289928058	8.88156355395683	8.31865948920863	8.07167155395683	7.97357974100719	8.13134941726619	7.59205081294964	8.04694717985612	8.38520894244604	8.39956060431655	8.55813638848921	7.88091243884892	8.05478066906475	7.89625864028777	8.24699098561151	8.44737557553957	7.78313878417266	7.88289108633094	7.64412141726619	7.9939794028777	7.75235429496403	7.77897592086331	8.24460432374101	8.04740010791367	7.95782295683453	7.71263443165468	7.60423341726619	7.64202329496403	7.71686025899281
ABCC4	6.91278701438849	7.32229741007194	6.99071745323741	7.03863477697842	6.81938237410072	6.96692669064748	6.93464399280576	6.91421790647482	6.87092430215827	6.77038911510791	7.36531557553957	7.05007384172662	7.15772064748201	7.23279657553957	7.31507096402878	6.93832439568345	6.83843787769784	6.97678163309353	7.04172860431655	7.2274254676259	7.03348504316547	7.4064835971223	7.31621403597122	6.95637842446043	6.85540110791367	7.01212917985611	6.9974240647482	7.00892774100719	6.98201797122302	6.9656971942446	7.21626225899281	7.10194153956835	6.94894115827338	7.20855763309353	7.3675681294964	7.3077054676259	7.05278585611511	7.17820169064748	7.32688523021583	7.18521105035971	7.12799241726619	6.75986000719424	6.65478771942446	6.93988835971223	6.91573492086331	6.91057197122302	6.91083449640288	6.91291171223022	6.86123866906475
ABCC5	7.22898338129496	7.36385620863309	7.31713485611511	7.23975818705036	7.26157973381295	7.24687430215827	7.14577476978417	7.2720361942446	7.29629284172662	7.37640610071942	7.08137094964029	7.36357779136691	7.33353288489209	7.20321747482014	7.1002174028777	7.41567289928058	7.33087731654676	7.38894346043165	7.52124671942446	7.30513190647482	7.6129110647482	7.27155728057554	7.17941123021583	7.30513190647482	7.25377458273381	7.26792577697842	7.32326282733813	7.31555711510791	7.35438782014389	7.36802420143885	7.18357624460432	7.11626198561151	7.31621403597122	7.20237531654676	7.06715323741007	6.91798765467626	7.1575262733813	7.12570120143885	7.02793958273381	7.16574789928058	7.19169175539568	7.13263617985612	6.99484369064748	7.20487772661871	7.15414747482014	7.19278469064748	7.26370148201439	7.14419301438849	7.22960615107914
ABCC6	6.51392728776978	6.5407158705036	6.5207168705036	6.56972882014388	6.54875366906475	6.50232135971223	6.52592581294964	6.59112237410072	6.56984513669065	6.55168587769784	6.75695920143885	6.49569382733813	6.71349810791367	6.76062232374101	6.79688925179856	6.55726682733813	6.55692139568345	6.55532725899281	6.53151701438849	6.71825397122302	6.53927529496403	6.80428383453237	6.80290823021583	6.54066623741007	6.53368625899281	6.51888233093525	6.52866241007194	6.55855123741007	6.56157599280576	6.56649181294964	6.47879153956834	6.72551217985612	6.49056277697842	6.77994229496403	6.73938051798561	6.80437762589928	6.70221218705036	6.71587391366907	6.73578296402878	6.715999	6.65718836690647	6.55973096402878	6.5664408705036	6.53524252517986	6.48926912230216	6.53843064028777	6.54236569064748	6.52592581294964	6.55296053956835
ABCC8	6.56689221942446	6.5212075323741	6.59261145683453	6.55226571223022	6.58804588489209	6.48790754676259	6.62586730935252	6.56356844964029	6.53826682014388	6.51453826618705	6.49315730215827	6.60040842446043	6.51403981294964	6.51992037769784	6.49770602877698	6.55579832014388	6.47503749280576	6.55891360431655	6.54782712230216	6.52256652158273	6.53193549640288	6.51226700719424	6.48613425179856	6.50468543165468	6.5654588705036	6.54171952517986	6.5631058705036	6.52551407553957	6.57852491007194	6.50406840647482	6.55599318705036	6.47804338848921	6.54531920503597	6.49934432014389	6.5103363381295	6.48763082733813	6.42426804316547	6.50776590647482	6.49784741726619	6.45377075899281	6.47958161870504	6.56181960071942	6.47860514388489	6.62877992086331	6.50857272302158	6.56643306115108	6.54721036690647	6.54373191726619	6.47149231654676
ABCC9	6.47974715107914	6.50947825899281	6.46513894244604	6.51955032374101	6.50126305035971	6.50354490647482	6.48026846043165	6.51710721223022	6.49179725179856	6.5045879352518	6.62844117266187	6.44790642446043	6.59126495683453	6.60867943165468	6.61029711510791	6.46492779136691	6.49610158273381	6.49618294964029	6.44111890647482	6.55744542446043	6.5333336618705	6.62551948201439	6.62478738848921	6.51467900719424	6.49998905035971	6.44268872661871	6.47125873381295	6.56593304316547	6.48588020143885	6.5016571942446	6.5719427266187	6.54971220863309	6.45719699280576	6.65258422302158	6.59459056115108	6.60863910071942	6.56364662589928	6.53254039568345	6.62062102158273	6.54806823021583	6.56537578417266	6.44719405035971	6.48270994964029	6.45147173381295	6.49170707913669	6.4965420647482	6.55973096402878	6.48409008633094	6.43360494964029
ABCD1	7.20753303597122	7.39972846043166	7.13096257194245	7.33881998561151	7.01417705755396	7.61444708273381	7.63920768345324	7.43085864388489	7.70989271223022	7.10582382014389	6.86064438848921	7.25976126618705	7.58141098561151	7.42992156115108	6.77614225899281	7.3394289676259	7.45023539568345	7.66207594964029	7.39317919784173	7.40413777697842	7.5375915971223	7.22876095683453	7.50716739568345	7.55955257553957	7.28326618345324	7.78390151798561	7.30248171582734	7.49905421223022	7.68275182014388	7.34976505395683	7.36480436690647	7.02087201438849	7.27522607913669	7.20366823741007	6.88875277697842	7.87620184172662	7.16150068345324	7.18187978776978	7.18820658273381	7.13086448201439	7.23167461870504	7.59647738489209	7.63006849640288	7.44955331654676	7.5681904028777	7.50871020863309	7.63304030935252	7.3828485323741	7.21746963309353
ABCD2	6.53693167266187	6.48296353956835	6.5114019352518	6.53973890647482	6.56208305035971	6.54631275539568	6.47451151798561	6.53165143884892	6.50568281294964	6.47803473381295	6.51319694964029	6.44246362589928	6.51796005755396	6.52651960431655	6.52170100719424	6.55649890647482	6.51199181294964	6.54262757553957	6.49616910071942	6.43835552517986	6.49796510791367	6.50197884892086	6.51648495683453	6.50310933093525	6.5245286618705	6.55776060431655	6.48719341726619	6.45749460431655	6.52403364028777	6.5098119352518	6.49386455395683	6.50821765467626	6.51969515107914	6.52862164748201	6.52577630935252	6.50688882733813	6.49857981294964	6.52283184172662	6.56380516546763	6.49438002877698	6.43666821582734	6.49748922302158	6.58193243165468	6.51913803597122	6.46751269784173	6.55742930215827	6.51888233093525	6.51951884172662	6.53494361151079
ABCD3	7.06526817266187	6.93085552158273	7.12032320143885	7.00764156834532	6.91090942805755	6.86443189928058	6.7914379676259	7.06917223741007	7.05446436690647	7.03927520503597	7.27912202877698	7.1819535971223	7.27713953956835	6.96857887410072	7.25377458273381	6.96881426618705	7.03577715827338	6.89081558992806	6.98511126618705	6.95711800719424	6.97131008633094	7.06439864748201	7.05218828417266	6.91448641007194	6.79361540647482	7.14237406834532	7.21220858992806	6.92445595323741	6.8222541618705	6.65591779856115	6.98681571582734	6.93609523741007	6.77278098561151	7.0556401294964	7.17676739568345	7.09840808273381	6.97170764028777	6.88144155395683	7.28619645323741	6.8759519028777	6.78915755395683	6.87906861870504	7.00366781294964	6.93846218705036	7.08147533093525	6.8808424028777	6.73077879136691	6.95503983093525	6.96257900359712
ABCD4	6.67110858992806	6.60184563309353	6.65203895683453	6.68511123741007	6.65318539568345	6.65954632374101	6.66555717266187	6.60735056115108	6.61430034532374	6.62097001438849	6.5089676618705	6.59795668345324	6.49272115827338	6.47003407913669	6.4841398705036	6.65722843165468	6.66866628057554	6.61698251079137	6.74204123741007	6.46554705755396	6.64902533093525	6.47676809352518	6.50252171942446	6.59056461870504	6.58330725899281	6.61742504316547	6.69693973381295	6.68707888489209	6.64984652517986	6.59546788489209	6.66710538848921	6.50233820863309	6.63028581294964	6.47241910791367	6.50863314388489	6.47623137410072	6.50815135251799	6.53951395683453	6.51293302877698	6.53870989928058	6.54305020143885	6.64526787769784	6.61930779136691	6.6191984676259	6.64950230935252	6.63741221582734	6.68736874820144	6.63825605755396	6.68007994964029
ABCE1	7.50694556115108	7.45469082014388	7.1673466618705	7.52880397122302	7.51756704316547	7.55357674820144	7.02372687769784	7.64828975539568	7.38769631654676	7.43911941726619	7.59941855395683	7.30305608633094	7.91153358273381	7.12491431654676	7.21431171942446	7.42677111510791	7.4233191942446	7.33905356115108	7.13029464748201	7.53608051798561	7.41217197841727	6.92216867625899	6.9430367266187	7.31892600719424	7.44070995683453	7.43277096402878	7.67673321582734	7.47498190647482	7.41381143165468	7.21516707913669	7.3303817266187	7.48450689928058	7.29302750359712	7.46401216546763	7.36710394964029	7.15623950359712	7.67585397122302	7.52598451798561	7.5338470647482	7.22587885611511	7.04973696402878	6.92506453956835	6.6452250647482	7.31426324460432	7.37134362589928	6.81544920143885	6.72252231654676	7.62317974820144	7.44858597841727
ABCF1	9.05231202877698	9.08329661151079	8.97032647482014	9.07749429496403	9.13020850359712	8.92696551798561	9.22982578417266	9.0108371942446	8.98371017985611	9.22312982733813	8.87140256115108	9.43686589208633	8.97482573381295	9.12609661870504	8.95277984892086	8.98846579136691	8.9686999352518	9.14410476978417	8.64896485611511	8.87484383453237	8.78269676978417	8.93680217266187	9.28633392086331	8.83036838848921	9.02044212230216	9.00150920863309	8.96720757553957	8.945136	9.19415974100719	8.96410120863309	8.93016928776978	9.05054253956835	9.20334200719424	8.72165257553957	8.95133934532374	8.97971049640288	9.03678271942446	9.02941677697842	8.91483390647482	9.31511691366907	9.34600651798561	9.34152303597122	9.39665030935252	9.08252833093525	9.04524510791367	9.31411366906475	9.25117912230216	9.30680801438849	9.17360155395683
ABCF2	7.00155371223022	6.98877533093525	7.26583830215827	7.14105892805755	7.1485348057554	7.07148464748201	7.30490518705036	7.07546670503597	7.04035916546763	7.04953392805755	6.83667676978417	6.99390415827338	6.86260017266187	7.07059466906475	6.81028649640288	7.09682264748201	7.05297183453237	7.01996923741007	6.97712961870504	7.02523295683453	7.04579717266187	6.85565494964029	7.08465174100719	6.98858720863309	6.95750767625899	7.06243651079137	7.04901947482014	7.11771456834532	7.0809923381295	7.06124697122302	6.84793194244604	6.94317002158273	7.36280779856115	6.93580876258993	6.8837458057554	6.93092323741007	7.01568079856115	6.96896401438849	6.84677923741007	7.12665279856115	7.21626225899281	7.15985451079137	7.26049415107914	6.86969618705036	6.98401673381295	7.23644873381295	7.24038307194245	7.14343508633094	7.19299756115108
ABCF3	6.98254275539568	7.08690738848921	7.3742283381295	7.13606083453237	7.29700691366906	7.33905356115108	7.41501935971223	7.15414747482014	7.12022317985612	7.20303070503597	7.4295389676259	6.96561264028777	7.40957168345324	7.49348857553957	7.40528813669065	7.42966923021583	7.32422864028777	7.03671107913669	6.99568842446043	7.11109048561151	7.09138118705036	7.69511353956835	7.55748172661871	7.25102977697842	7.14066926618705	7.06814089208633	6.92406223741007	7.18501920863309	6.9762780647482	7.67509238129496	7.16668724100719	7.43031933453237	7.06787155395683	7.3927848705036	7.36137269064748	7.73826743884892	7.27028168345324	7.19345672302158	7.32822841007194	7.33929312230216	7.30272606834532	7.59025369784173	7.31692271223022	7.18326042446043	7.56048041726619	7.60029576978417	7.66109516546763	7.19665222302158	7.24408353956835
ABCG1	6.58045510791367	6.59001045323741	6.72266714388489	6.60451807913669	6.55451379136691	6.65498775539568	6.57254564748201	6.57163601438849	6.63904042446043	6.62499330935252	6.62952215827338	6.69979151079137	6.71141670503597	6.65406809352518	6.65527749640288	6.62729790647482	6.64919746043165	6.58608035251799	6.56422270503597	6.65540681294964	6.68057564748201	6.66015611510791	6.66872092086331	6.60252453956835	6.59760625899281	6.5206380647482	6.5772734676259	6.58009970503597	6.61170923741007	6.58445474100719	6.57209897122302	6.70234486330935	6.59319497841727	6.650463	6.64559761151079	6.65106825899281	6.6457284028777	6.68041712230216	6.66830587769784	6.68950400719424	6.74567271223022	6.78406618705036	6.58554376978417	6.58925567625899	6.5656667266187	6.55300030935252	6.57189109352518	6.55228213669065	6.57840760431655
ABCG2	6.62715792086331	6.53553292805755	6.39929008633093	6.57658923021583	6.50363064028777	6.54681683453237	6.47167187410072	6.46598179856115	6.55859783453237	6.43626674100719	6.46827110071942	6.59852575899281	6.45212668345324	6.49911179136691	6.46405125899281	6.48934230935252	6.4692388057554	6.52797688848921	6.53113050359712	6.43686642805755	6.40995145323741	6.49087537769784	6.4024279676259	6.4850040323741	6.42252761870504	6.50171756115108	6.527229	6.46559945683453	6.46793810431655	6.43784667266187	6.50036286330935	6.41979853956835	6.43251044604317	6.51456850359712	6.47736165467626	6.47241910791367	6.44877481654676	6.47900150359712	6.49387131654676	6.41030394964029	6.42684998561151	6.54602455395683	6.42291799280576	6.53063992086331	6.51038561151079	6.45001088489209	6.47113126618705	6.50192558273381	6.54499684532374
ABCG4	6.56012861151079	6.69866384892086	6.5757760323741	6.56274714748201	6.58804588489209	6.72199028776978	6.6457284028777	6.58968411510791	6.68104341007194	6.72066526618705	6.5660308705036	6.56885861510791	6.51637489928058	6.53299197841727	6.54538612230216	6.62691564748201	6.57276046043165	6.59988432374101	6.54058657553957	6.5561654676259	6.51623633093525	6.52539204316547	6.54511467266187	6.59499226618705	6.66455642446043	6.65295987769784	6.56134847482014	6.65121317985612	6.6110195647482	6.65258422302158	6.71237978417266	6.54659807194245	6.5794818057554	6.51919971223022	6.52602637410072	6.52907181654676	6.5039344028777	6.54054548920863	6.54944051798561	6.56193533093525	6.56060398561151	6.54227565107914	6.51554064028777	6.78893639568345	6.57962099280576	6.75172461870504	6.61583395683453	6.59927989928058	6.66593992086331
ABCG5	6.52653605755396	6.58643824460432	6.5709908705036	6.70886923381295	6.58374689928058	6.63730860431655	6.5440466294964	6.58821449640288	6.53988705755396	6.61035633093525	6.73533074820144	6.52431612589928	6.69932294964029	6.8192453381295	6.81982194244604	6.46309992446043	6.54877930215827	6.62161358633094	6.59382414388489	6.69358598561151	6.61513282374101	6.70048426618705	6.75379575539568	6.6396155647482	6.49268455395683	6.57654295683453	6.55297107913669	6.47175903597122	6.53074492086331	6.61698251079137	6.70265177697842	6.67356543884892	6.57489378057554	6.71148790647482	6.67004111870504	6.83837684172662	6.67672671582734	6.6687390971223	6.77678179136691	6.69256989568345	6.65526078417266	6.57622437769784	6.62763722302158	6.65228645683453	6.7065874028777	6.62812344604317	6.58492368345324	6.55276533453237	6.6409474028777
ABCG8	6.50636113309352	6.65144076258993	6.52934223741007	6.53341210071942	6.4892378057554	6.54203330935252	6.46953703597122	6.58605589568345	6.50889994244604	6.3891218057554	7.36088923741007	6.54314644964029	6.95036162230216	6.98784037410072	7.49099325179856	6.57857463309353	6.54480698561151	6.53409688848921	6.58565727338129	6.910234	6.52621556115108	7.44944974820144	7.38721579136691	6.50879934172662	6.59405794244604	6.55994189568345	6.44989678417266	6.65756036690648	6.49073520503597	6.5880640647482	6.5218083057554	6.82297549640288	6.68829694964029	7.09486521223022	7.18643342446043	7.69032922302158	6.80234612230216	6.8167023057554	7.14496694964029	6.84171567625899	6.76574338848921	6.50577460431655	6.56198237410072	6.531449	6.53641869064748	6.48740384892086	6.56101297122302	6.53605770143885	6.63167674100719
ABHD1	6.59476061510791	6.50995325899281	6.48455988848921	6.53848729496403	6.52235220143885	6.56335083093525	6.4928259676259	6.53702565467626	6.54760045323741	6.55919964748201	6.69034139568345	6.48815035251799	6.67152861870504	6.62618115107914	6.69982742446043	6.59833051079137	6.47890058992806	6.4428901294964	6.48357761870504	6.64508304316547	6.48182787769784	6.68133213309352	6.65318539568345	6.49665389568345	6.61750720143885	6.60180064028777	6.43802951798561	6.42421546043165	6.49073520503597	6.47677615827338	6.55339079136691	6.61687057553957	6.55863965467626	6.63210310431655	6.63444772661871	6.8169030323741	6.63710833093525	6.62721403597122	6.6514551942446	6.58163135611511	6.62687128776978	6.49879030935252	6.53223216546763	6.52539959352518	6.5066416294964	6.51340067625899	6.5349170647482	6.54373191726619	6.55405900359712
ABHD10	7.59267343884892	7.54649834172662	7.53999425179856	7.41663896043165	7.69796552158273	7.14197972302158	7.36406544604317	7.93488321223022	7.25197533093525	7.46871141726619	6.89350014748201	7.71360405035971	6.88706518345324	6.85667828057554	6.80316874820144	7.46004389928058	7.80541757913669	7.33251210071942	7.32785119784173	6.84988403597122	7.07839309352518	6.66453543884892	6.66443671582734	7.24142605755396	7.55848566906475	7.4859077266187	7.35258579856115	7.30957801438849	7.45562508273381	7.22362121582734	7.34055441007194	7.54690075539568	7.31702878417266	7.20063013669065	6.99181158273381	6.69629948920863	7.42017215827338	7.19949832014388	7.59941855395683	7.40234653956835	7.1977153381295	7.41462343165468	7.10667526618705	7.17790508992806	7.51392271223022	7.49044542446043	7.33594979856115	7.46528661510791	7.62045620143885
ABHD11	6.77994229496403	6.84240977697842	6.97494456834532	6.78494676978417	6.71751120143885	6.98296311510791	6.98548981294964	6.84643044604317	6.88752622302158	6.78998370503597	6.6261638057554	6.73720662589928	6.60597758992806	6.6006467266187	6.60540587769784	6.76448548201439	6.89718997122302	6.87274015107914	6.86918950359712	6.69774746043165	6.76722053956835	6.62947210791367	6.65760258992806	7.04234565467626	6.84410103597122	6.82033227338129	6.74741356115108	6.8421932733813	6.7223923381295	6.70167648920863	6.74642071942446	6.69611568345324	7.00435545323741	6.62551948201439	6.62461556834532	6.59663363309352	6.56761763309353	6.6933744676259	6.55759552158273	6.59180414388489	6.71132516546763	6.89395491366906	7.03009687769784	6.92177694964029	6.82381039568345	6.92076277697842	6.83510633093525	6.71161322302158	6.77696178417266
ABHD12	6.98896579136691	7.05545322302158	7.19548535251799	6.88784228057554	7.09550432374101	7.08081511510791	7.21801528776978	7.02993189208633	7.0488704676259	6.91704243165468	6.97984948201439	6.99115456115108	6.83648751798561	6.89615396402878	6.98720494964029	7.0980879352518	7.03955920863309	6.99469522302158	6.96340935971223	7.04495100719424	6.9312311942446	7.22407948201439	7.04870712230216	7.00523961151079	7.01118304316547	7.10922763309352	7.10343311510791	7.12358805035971	7.01212917985611	6.9586808705036	7.1262597266187	7.00366781294964	7.14105892805755	6.85598870503597	6.86647444604317	6.98355964028777	7.04085904316547	6.9467770647482	6.85798221582734	6.9977554676259	7.18521105035971	7.11332917985612	7.16090347482014	7.04695441726619	6.98313162589928	7.06260205755396	7.11626198561151	7.12835196402878	6.96585824460432
ABHD12B	6.56719717985612	6.58605141007194	6.53532260431655	6.56314251079137	6.59945689928058	6.5907377266187	6.58430522302158	6.53561737410072	6.57080569784173	6.57789001438849	6.56810353956835	6.64241298561151	6.54713483453237	6.53236595323741	6.55190728776978	6.6048492733813	6.57986355395683	6.62345630935252	6.63063389928058	6.53680351079137	6.56391030935252	6.56986702877698	6.56595584892086	6.59639733093525	6.57883625899281	6.5752598705036	6.58120638129496	6.57589605755396	6.58000854676259	6.61646108633094	6.54118215827338	6.55980294244604	6.56155542446043	6.5672537266187	6.56932045323741	6.55121356115108	6.52363274820144	6.5188661294964	6.56514364028777	6.57168844604317	6.54937763309352	6.58810110791367	6.56940145323741	6.59876130215827	6.56782961151079	6.58532651798561	6.56428653956835	6.56807981294964	6.55514492805755
ABHD13	6.50299628057554	6.55155014388489	6.60179756834532	6.60153774820144	6.51824015107914	6.55105283453237	6.52484297122302	6.51257938489209	6.55187981294964	6.55018813669065	6.50642092805755	6.5756140971223	6.5367605323741	6.52443646402878	6.52751626618705	6.54315158273381	6.54079497841727	6.51243799280576	6.55803553956834	6.53597371223022	6.54756669064748	6.50469918705036	6.49856673381295	6.49340641007194	6.56157599280576	6.50356276258993	6.58555523021583	6.55332321582734	6.51177211510791	6.57838126618705	6.50810741726619	6.5155505971223	6.52733258992806	6.52720998561151	6.50748561151079	6.48386811510791	6.53081570503597	6.48488002158273	6.51499860431655	6.51189951798561	6.52357213669065	6.52954454676259	6.52159000719424	6.54389495683453	6.58511542446043	6.55119443884892	6.53528176258993	6.53241322302158	6.50436025899281
ABHD14A	7.69922785251799	8.17977245323741	7.60135748201439	7.68769305035971	7.65692854676259	7.85552274100719	8.05343621582734	7.71216149280576	7.68275182014388	7.82729275539568	7.3985167266187	7.85884917625899	7.73988715827338	7.96431115827338	7.53219734532374	7.65832313309352	7.62691742086331	7.61564098561151	7.55925456115108	7.47087239568345	7.97117493165468	7.51756704316547	7.99117610071942	7.54780399280575	7.65481525179856	7.7307428705036	7.75710639208633	7.75829325179856	7.55955257553957	7.9881784028777	7.7922728057554	7.70673076978417	7.90491332733813	7.80435035251799	7.66438654676259	7.73492173381295	7.57488127338129	7.50743560431655	7.82237692086331	7.91968152517986	7.87316033093525	8.23615858992806	8.33852204676259	7.92249758992806	7.71782273381295	8.03825320143885	7.97502329136691	7.79551843884892	7.93530494604317
ABHD14B	8.09518546043165	8.12099564028777	8.07639235251798	8.08160354676259	7.90801967625899	7.91377158273381	8.16291175539568	7.90694989208633	8.14467874100719	8.27914210791367	6.91117908633094	8.06467917985611	6.93788504316547	7.29932673381295	7.32049893884892	8.02777919424461	8.07727768345324	8.06512266906475	7.81261356115108	7.32263536690647	8.01253294244604	7.20355388848921	7.77861801438849	7.97595000719424	7.8415584676259	7.97804385971223	7.83836539928058	8.2678616942446	7.78988920503597	8.09540150719424	7.68784280215827	7.36591676258993	7.94493552517986	7.06430917985612	7.18582358992806	7.56215342446043	7.43140666906475	7.38309748201439	6.9762780647482	7.6198006618705	7.82504160431655	8.3026015971223	8.31821915107914	8.09797569784173	7.70751289568345	7.9844824028777	8.04363784532374	7.93346868345324	8.17886941726619
ABHD2	6.56730251798561	6.5947499352518	6.63080784892086	6.62546848920863	6.63655430215827	6.62801641726619	6.7110339352518	6.59563743884892	6.54803141007194	6.56647990647482	6.62913049640288	6.58882829496403	6.61236184172662	6.63893258273381	6.62588630215827	6.5192638057554	6.63922410791367	6.6469314028777	6.58706092805755	6.58028223021583	6.60982989208633	6.67576156115108	6.66582266906475	6.48645347482014	6.5924671942446	6.61292326618705	6.5968685323741	6.71751120143885	6.6082373381295	6.62832328057554	6.62544324460432	6.65632508633094	6.617853	6.64442105755396	6.6309253381295	6.63506266906475	6.62698596402878	6.56732712230216	6.66025975539568	6.67366676258993	6.62881223741007	6.68887545323741	6.69999096402878	6.60797396402878	6.65989317985612	6.66789274100719	6.72233057553957	6.59563743884892	6.60765199280576
ABHD3	7.70436268345324	7.77183083453237	7.91077883453237	8.04717364388489	7.90245491366906	8.28697882733813	7.52836358273381	8.02126264748201	8.20897187769784	7.96449536330935	7.99175683093525	7.99775028776978	8.51340337410072	7.89122110791367	7.68836929496403	8.26467124100719	8.04990534532374	7.95239325899281	7.91908214028777	8.12141397841727	8.1821311942446	7.24153472302158	7.05130928057554	8.09135880575539	7.73528676258993	7.8849829676259	7.94014807194245	7.71278819064748	8.18633825899281	7.6450595971223	8.10903016906475	8.06670390647482	7.85960031654676	7.82589548201439	7.96113790647482	7.62628531294964	7.95889977697842	7.91569302877698	7.82589548201439	7.69548825899281	7.71878660431655	7.49284447482014	7.38214543165468	7.81612548920863	8.10903016906475	7.5624705971223	7.4514214676259	8.05743824460432	8.00180263669065
ABHD4	7.16069095683453	7.24519056834532	7.33438284172662	6.96881426618705	7.07340691366906	7.18438887769784	7.71068341007194	7.09350594964029	7.20981028057554	7.1968226618705	6.80234612230216	7.2707562266187	6.93887913669065	6.97802520863309	6.71043671223022	6.99212705035971	6.98887056115108	7.15702609352518	7.46116389208633	6.97480917266187	7.08788391366906	7.2766296618705	7.11457456115108	7.07350317266187	7.06682475539568	7.09054309352518	7.25102977697842	7.12137464028777	7.1192285971223	7.19127790647482	7.32739886690647	6.8263891942446	7.28780932374101	6.73944468345324	6.91166304316547	6.96372208633094	6.79280616906475	6.88545447122302	6.73696131654676	7.01677134172662	7.28160083093525	7.43289323021583	7.58997029496403	7.14844516546763	7.27522607913669	7.41733473381295	7.51971110071942	7.0401299352518	7.16159082014388
ABHD5	6.54955933093525	6.64058351798561	6.70381136690647	6.73370658273381	6.73542310791367	6.77467400719424	6.90253385611511	6.84588861151079	6.69105758992806	6.71716505035971	6.58580482014388	6.54009583453237	6.83068129136691	6.95915818705036	6.66547584892086	6.55475979136691	6.7877685323741	6.68575688489209	7.08847330935252	7.18572042446043	6.96561264028777	6.66615525179856	6.59878205755396	7.10795042805755	6.94101721582734	6.82491977697842	6.63009839568345	6.88124397122302	6.60884804676259	7.11520184892086	6.96194521942446	6.8089261294964	6.71489904316547	6.68131294964029	6.68219397841727	6.62503170503597	6.92083485251799	6.82447476618705	7.09470563309353	7.03380739568345	6.90986536690647	7.09636471942446	7.03863477697842	6.72898282733813	6.93996010431655	7.03278024460432	7.00026253956834	6.72088364748201	6.69007859352518
ABHD6	6.93389276618705	6.69999096402878	7.00058447122302	6.99560991366906	6.99351777697842	6.8448200971223	7.01347124460432	6.9999152733813	6.93824955395683	6.88662838129496	8.01871769784173	6.90801630935252	7.64669068345324	7.65161282733813	8.10533182733813	6.8285043381295	6.93002848201439	6.69000843165468	6.7746376294964	7.32263536690647	6.87127856115108	8.20188684172662	7.89288530215827	6.86506456115108	6.90130479496403	6.81504770503597	6.77728547122302	6.74166391366906	6.8385333381295	6.9735384028777	6.71628952877698	7.5067841294964	6.8895458057554	7.67585397122302	7.83708356115108	8.17660923741007	7.39205363309352	7.4608791942446	7.74967267625899	7.34811381294964	7.59221735251799	7.11386227338129	7.1945478381295	6.70553023741007	6.63733202158273	7.05020796402878	7.13614474820144	7.05040650359712	7.08013315107914
ABHD7	6.41222626618705	6.35121628057554	6.50110450359712	6.38022033093525	6.38389126618705	6.48312778417266	6.35383775179856	6.47917100719425	6.440279	6.43390881294964	6.53394980215827	6.42093894964029	6.72039505035971	6.56217804676259	6.52102187769784	6.35413571942446	6.43229850359712	6.50776058992806	6.50760961151079	6.53272649280576	6.4043701294964	6.50855764748201	6.55559938129496	6.48591034532374	6.41010475539568	6.35587474100719	6.3813493057554	6.4451904028777	6.41477561870504	6.37107272661871	6.45389698201439	6.55144447482014	6.45485204316547	6.5345609676259	6.52488990647482	6.53844130215827	6.53954984172662	6.54297854316547	6.60516724100719	6.55741641007194	6.58840971942446	6.39418844604317	6.31771952158273	6.29614803597122	6.38067483453237	6.51044692086331	6.42812569064748	6.44809482733813	6.53264411510791
ABHD8	7.93488321223022	7.44600957553957	7.83490910791367	7.77433001438849	7.69350865467626	7.7708675971223	7.91153358273381	7.92599033093525	7.86958719064748	7.75779286330935	7.55217379136691	7.61924094244604	7.53205787410072	7.7031709676259	7.7881920971223	7.58567809352518	7.91495171942446	7.86305144604317	7.98273705755396	7.84750671223022	7.757447	7.70591750359712	7.89062712230216	7.84857574100719	7.90958757553957	7.69482795683453	7.74636556115108	8.09953847841727	7.99621094604317	8.01460951798561	7.8295828705036	7.8429361294964	7.81806738129496	7.62449952517986	7.60832664028777	7.45266456115108	7.79448451798561	7.74235987769784	7.73367370503597	7.93782004316547	8.0460365971223	7.8739006618705	8.01019386690647	8.0492738057554	7.63583056834532	7.97335671942446	7.9512683705036	7.81149156834532	7.89104530935252
ABHD9	6.54777635971223	6.5739778705036	6.49604379856115	6.56745433093525	6.51269385611511	6.65460932374101	6.57007934532374	6.63650615467626	6.64847284892086	6.51453826618705	7.2934879352518	6.53253483093525	7.09463552517986	7.09365697122302	7.38298394244604	6.59733608273381	6.54648308633094	6.57249920143885	6.54480169064748	6.84081336330935	6.54896069064748	7.47001314388489	7.33087731654676	6.60193988129496	6.5431350971223	6.48350038848921	6.49378407553957	6.63362020863309	6.5499644028777	6.57797297841727	6.51692571582734	6.8722535647482	6.55196817266187	7.20696538129496	7.22720035251799	7.55417678417266	6.90851778417266	6.85522069784173	7.17921392086331	6.80554083453237	6.91421790647482	6.52723762589928	6.55620239208633	6.54737621582734	6.52056834892086	6.54459549640288	6.61683939568345	6.53987761870504	6.67344931654676
ABI1	7.25499711510791	7.07378161151079	6.98769476978417	7.06580871942446	6.77070841007194	6.96126476978417	6.88887714388489	7.14798902877698	7.04540825899281	7.08556831654676	7.20959548920863	7.29062525179856	7.26280894244604	6.9037128057554	6.91520351798561	7.0696693381295	6.96234484892086	6.86586364028777	7.04477301438849	7.21952001438849	6.80842901438849	6.69700227338129	6.77528186330935	7.11713569064748	7.01229300719424	7.11886070503597	6.99725422302158	7.28905225179856	6.9052578705036	7.01850234532374	7.08062176978417	7.26135922302158	6.86660650359712	7.22058113669065	7.08373788489209	6.95923903597122	7.11567583453237	7.25149879136691	7.13013407194245	6.91520351798561	6.94476389208633	6.84770530215827	6.74471050359712	6.97791288489209	7.06949216546763	6.86200779856115	6.81295763309353	7.20855763309353	6.93988835971223
ABI2	6.67218439568345	6.63041600719424	6.62660676978417	6.66476310791367	6.65998028057554	6.6731559352518	6.76379677697842	6.63985385611511	6.69774746043165	6.74642071942446	6.84880914388489	6.58431953956835	6.80536974820144	6.90212461151079	6.90635264748201	6.57966562589928	6.64810156834532	6.63529104316547	6.71473412230216	6.80153602158273	6.65049915827338	6.92136458273381	6.91183296402878	6.62771282733813	6.67836330935252	6.69061128057554	6.59569917985612	6.61063849640288	6.59723830215827	6.71115510071942	6.65734120863309	6.79175325899281	6.61914813669065	6.85528905755396	6.86101997841727	6.93817471223022	6.79505096402878	6.85124658992806	6.85054765467626	6.86312343165468	6.81286020863309	6.70252197122302	6.69172177697842	6.62069194244604	6.60785861151079	6.63729611510791	6.6854950647482	6.62452350359712	6.64889117985611
ABI3	7.89086951079137	7.72862163309353	8.02882058992806	7.80069082733813	7.74140536690647	7.71152990647482	8.38876292086331	7.27522607913669	7.90781115827338	7.24318797841727	8.37161015827338	7.52398389208633	8.59384246043165	8.47752791366906	7.79262089208633	7.27628122302158	7.81755645323741	7.5999762733813	7.42821086690648	8.03802625179856	7.36591676258993	8.40648389928058	8.45686961151079	7.82658173741007	7.59252866546763	8.40310268345324	8.24930992086331	7.26085654316547	7.66885723741007	7.65192407194245	7.74170149640288	8.33262938848921	7.60194718705036	8.79021474820144	8.50879362589928	8.99544218705036	8.27452330215827	7.92230561870504	8.92841462589928	8.34659894244604	8.4355532733813	7.75235429496403	7.8892575323741	7.93996320143885	7.82815060431655	8.39309630935252	8.04849003597122	7.93465926618705	7.63497252877698
ABI3BP	6.34107760071942	6.53641170143885	6.39295773021583	6.56912679856115	6.33829691366906	6.57325656834532	6.4140105	6.45589781654676	6.48080184892086	6.44871432014389	6.45060784172662	6.45471210071942	6.52133451079137	6.50071541007194	6.50075531654676	6.4497460647482	6.30428098561151	6.32870693884892	6.39210085251799	6.44979794244604	6.48593123381295	6.48990217985611	6.49073520503597	6.40470256115108	6.41922958992806	6.37341833093525	6.33667404676259	6.31113210071942	6.39414935971223	6.45114142805755	6.44742913309353	6.45840314388489	6.42756362230216	6.48547484172662	6.52646958273381	6.49532021582734	6.49402833093525	6.47647043884892	6.49005443165468	6.43521348561151	6.5316908057554	6.47489271223022	6.38698856115108	6.33163861510791	6.39418844604317	6.38871461510791	6.46666923021583	6.43049088129496	6.50582618705036
ABL1	7.16619389928058	7.25618825899281	7.3788679352518	7.16470278417266	7.29888182014388	7.41865129496403	7.24965110071942	7.10435989208633	7.37508223741007	7.20981028057554	6.75789561151079	7.2768779352518	6.72892569064748	6.61170923741007	6.78756203597122	7.17355779856115	7.2459854028777	7.54638705755396	7.33251210071942	7.27863887769784	7.51732520143885	6.82368528057554	6.8869054676259	7.34008182733813	7.23495892805755	7.15711073381295	7.27735451798561	7.55247717985612	7.1868160647482	7.18988638848921	7.26280894244604	6.91372952517986	7.30053512230216	6.64130403597122	6.68203494244604	6.60937361870504	6.97346708633094	6.90837877697842	6.62358437410072	7.01229300719424	7.00494756834532	7.20937258273381	7.34526128057554	7.12665279856115	7.14897120143885	7.16268107913669	7.20281292805755	7.05728284892086	7.04019483453237
ABL2	6.50768348201439	6.55404014388489	6.5660221294964	6.5614033381295	6.57309885611511	6.57821700719424	6.58502333093525	6.52545375539568	6.57431907194245	6.66970296402878	6.5118324028777	6.57908224460432	6.51332183453237	6.49802242446043	6.51054256834532	6.60784743884892	6.57816613669065	6.5778166618705	6.55813323741007	6.52097779856115	6.49267064748201	6.53233909352518	6.49836207913669	6.58399189208633	6.56509596402878	6.59087649640288	6.5947499352518	6.56509596402878	6.52228674820144	6.54797105035971	6.54098125179856	6.57013305035971	6.54236569064748	6.5058456618705	6.50762828776978	6.49107641007194	6.48824766906475	6.51694379856115	6.49733910071942	6.5150859352518	6.49836207913669	6.57017404316547	6.57766934532374	6.51791505755396	6.61376316546763	6.58395464748201	6.54906686330935	6.59973392805755	6.51782574820144
ABLIM1	8.49987162589928	8.46683486330935	8.13908510071943	8.41803128776978	8.45893612230216	8.43103934532374	8.2649070647482	8.40599273381295	8.2905963381295	8.79021474820144	7.86793864748201	8.53847266906475	8.12232024460432	8.1888567266187	8.37383297122302	8.69551339568345	8.45786895683453	8.11965244604317	8.14620543884892	7.88326743165468	8.44795488489209	7.85639037769784	8.09797569784173	8.04871939568345	8.39072705755396	8.41803128776978	8.15076899280576	8.3346383381295	8.50262943884892	8.53251651079137	8.24885885611511	8.0970535971223	8.43266611510791	8.05908017985612	8.1191877266187	8.05114207913669	8.32693042446043	8.43755581294964	7.91721126618705	8.12232024460432	8.21956102158273	8.27156898561151	8.03626853956835	8.48209317266187	8.15804226618705	8.13866863309353	7.9091261294964	8.70097461151079	8.53512055395684
ABLIM2	6.7598054676259	6.79030779856115	6.47471505035971	6.58222285611511	6.57343202158273	6.71462390647482	6.60513620863309	6.60802197482014	6.49143425899281	6.6822208381295	7.0696693381295	6.86837899280576	7.00858571942446	6.92500033093525	7.45670594244604	6.63222984892086	6.79542126618705	6.62278607553957	6.49400276258993	6.80765058273381	6.69007859352518	7.34366655755396	7.21907555395683	6.58170364028777	6.78207297482014	6.6539283381295	6.77728547122302	6.57343202158273	6.57942071223022	6.57246076618705	6.57035805755396	6.82387375539568	6.78281216906475	7.11449776258993	7.14719820863309	7.5186116294964	6.86265582733813	6.82830621942446	6.96508251079137	6.91541625899281	6.91241048920863	6.72976901798561	6.62019798201439	6.63495058992806	6.76050641726619	6.64590875539568	6.68504237410072	6.64324788489209	6.60802197482014
ABLIM3	7.1371146618705	7.99487263309353	7.53999425179856	7.40514448920863	7.26888963309352	6.93709225899281	7.47731336690647	7.16853902877698	7.4943176618705	7.48735518705036	6.93873748201439	7.01452852517986	7.05455858273381	7.61230430215827	6.85043766906475	7.63711150359712	7.22587885611511	7.50633861870504	8.1651954028777	7.44858597841727	7.89358972661871	7.67600685971223	7.06185301798561	7.22916949640288	7.33558027697842	7.83254797482014	7.30759065827338	7.75710639208633	7.68918028417266	7.33159989208633	8.13751237410072	6.8248091294964	7.80889765467626	6.95064162589928	6.82099706834532	6.92244299280576	6.91090942805755	7.22081569784173	6.78092087769784	7.19673744244604	7.32822841007194	6.96112323021583	7.4366081294964	7.4123229676259	6.98247738129496	7.34207225179856	7.22928533453237	7.01813248920863	7.15872784892086
ABO	6.48951161151079	6.57680351079137	6.51797028776978	6.44787051079137	6.56833587410072	6.54120055755396	6.56286689928058	6.52747928417266	6.48468270863309	6.48753782014388	6.48700835971223	6.49360381294964	6.56306213309353	6.55787000719424	6.55277069784173	6.61050081294964	6.55237541726619	6.5757424676259	6.49751318705036	6.56948239208633	6.44825798201439	6.55125446043165	6.55544301438849	6.43555494964029	6.54727969784173	6.55224325899281	6.51108862230216	6.53282942805755	6.49522974100719	6.57714263309353	6.54069992086331	6.52186840647482	6.57311726978417	6.52235851079137	6.50789848201439	6.52650710791367	6.47275157553957	6.45779565467626	6.5366540647482	6.51904317266187	6.49710184172662	6.49199619064748	6.45374677697842	6.4509966294964	6.55367281294964	6.50207991366907	6.52007722661871	6.48706396402878	6.39005525539568
ABP1	6.53400707194245	6.65241867266187	6.55777318705036	6.54890373741007	6.54653890647482	6.5594404028777	6.47056314388489	6.49745564748201	6.57666729496403	6.59015869064748	6.52108042086331	6.60394034892086	6.5691066618705	6.63112890647482	6.56391738848921	6.53987761870504	6.49363278417266	6.47532569784173	6.60528789928058	6.54535172302158	6.55499441726619	6.57644602877698	6.56380516546763	6.58358077338129	6.68183998561151	6.58841934892086	6.52384842805755	6.55468275899281	6.51916673741007	6.57714263309353	6.52693581294964	6.58481085611511	6.52101528057554	6.56170446043165	6.53981122302158	6.54475238848921	6.5457008057554	6.51559281294964	6.57785730935252	6.5966178057554	6.55671232733813	6.52252713309353	6.56504843884892	6.52992542446043	6.60010830215827	6.56928137410072	6.51849723741007	6.55358471223022	6.64754337769784
ABR	7.59238389208633	7.53525202877698	7.65129771942446	7.48342666906475	7.55698661870504	7.54096763309353	7.65063315107914	7.58997029496403	7.63393043165468	7.42832484172662	7.52398389208633	7.4322911294964	7.37308164748201	7.26583830215827	7.50197596402878	7.62434273381295	7.60750161151079	7.62045620143885	7.45129254676259	7.58734810071942	7.62769948201439	7.63085805035971	7.59391175539568	7.60029576978417	7.61548378417266	7.51164012230216	7.48899617266187	7.47222612230216	7.58381699280576	7.56583469064748	7.4626731294964	7.54041553956834	7.44891656115108	7.42045984172662	7.41193148920863	7.35210247482014	7.58793402158273	7.55013126618705	7.3194038057554	7.66239934532374	7.60506561870504	7.67301315107914	7.75003038848921	7.5122085323741	7.58551176978417	7.60448571223022	7.70163471942446	7.42763556115108	7.55332479856115
ABRA	6.68597458273381	6.5739778705036	6.74789205755396	6.56673192805755	6.60106600719424	6.56335083093525	6.68005670503597	6.58708382374101	6.41948621582734	6.548327	6.55553664748201	6.52870710431655	6.52745069784173	6.52346638129496	6.54911757913669	6.62583308633094	6.59558301438849	6.53979063309353	6.54714962589928	6.52712421223022	6.51888952517986	6.53958379496403	6.54469811510791	6.58358077338129	6.56287302517986	6.60180064028777	6.54567269784173	6.5725300323741	6.56037879856115	6.60746399280576	6.5199256618705	6.51450142446043	6.61330868345324	6.50676091366906	6.52977589208633	6.52482583453237	6.53191292086331	6.52205386330935	6.54286438129496	6.50523182733813	6.5177780647482	6.51898392086331	6.56099555035971	6.6236534676259	6.45640636690648	6.57558636690647	6.55286961870504	6.62172064748201	6.54573524460432
ABT1	6.57167747482014	6.65241867266187	6.47216510071942	6.63737652158273	6.64455155035971	6.55160913669065	6.50037668345324	6.83718615107914	6.61024333093525	6.64570296402878	6.61355175179856	6.58855975899281	6.64123080215827	6.61975729136691	6.57405822302158	6.58969378057554	6.51347384172662	6.49575394964029	6.58276010431655	6.72066526618705	6.8184755971223	6.57679468345324	6.60516724100719	6.55457665467626	6.36437310431655	6.41493483453237	6.79126998201439	6.48742905035971	6.53242589928058	6.65921529856115	6.75212963669065	6.61950202158273	6.59851498561151	6.67440743165468	6.67511408992806	6.57349005035971	6.69573814748201	6.63598341726619	6.55976432374101	6.64220732374101	6.85937161151079	6.5803970647482	6.67593308633093	6.50385253956835	6.73654812230216	6.63264814388489	6.95779829496403	6.70842507194245	6.57723574100719
ABTB1	8.82123358992806	9.04001271942446	8.84058292805755	8.93611484892086	8.96261184172662	8.93981318705036	8.94431475539568	9.21725251798561	9.02624689208633	8.91711779856115	8.90554946043165	8.89054008633093	8.73237552517986	9.00238386330935	9.02391577697842	9.18385075539568	9.10107905755396	9.29353456834532	9.4970741294964	9.00054513669065	9.39881328776978	9.31935907913669	9.14783237410072	9.19046015107914	8.87565001438849	9.22492911510791	8.71066967625899	9.20512622302158	8.80938748920863	9.16312765467626	9.08020320143885	8.85914433093525	9.16795113669065	8.78054376258993	8.79300437410072	8.66347052517986	8.79355245323741	8.99370642446043	8.78618527338129	8.8552741294964	8.86064438129496	8.92009631654676	8.7126264028777	8.97032647482014	8.83717138848921	8.87078335251799	9.29977442446043	8.83098320863309	8.71005407194245
ABTB2	6.45467332374101	6.41335635971223	6.5917141942446	6.54564893884892	6.4612276618705	6.56525242086331	6.49835020143885	6.47003407913669	6.49673256115108	6.49612885971223	6.54434821582734	6.43266778417266	6.54509334532374	6.53570854316547	6.54800835251799	6.52689497841727	6.46820692086331	6.52275764028777	6.48788211870504	6.52434632733813	6.50687281654676	6.58127295683453	6.52453373741007	6.57007475539568	6.43992928417266	6.41080873381295	6.58603941007194	6.44196381294964	6.49929525179856	6.45114142805755	6.42054237769784	6.53784116546763	6.50781354676259	6.55259674820144	6.5486901942446	6.56578128057554	6.51910473381295	6.55938110431655	6.51736648201439	6.54866969064748	6.53417661870504	6.51622775539568	6.52287131654676	6.53063992086331	6.48901302517986	6.52148518705036	6.48679082014388	6.60677297841727	6.56723224460432
ACAA1	9.13420637410072	9.30363851798561	9.34152303597122	9.09351774820144	9.02548699280575	9.34152303597122	9.28224256834532	9.21105764028777	9.1380274028777	9.03639969424461	9.12245456834532	8.95974494964029	9.16220782014389	9.09520692805755	9.16499047482014	9.16220782014389	9.09944589208633	9.41747256834532	9.22167707913669	9.28832282733813	9.27182117985611	9.35061771223022	9.19874735971223	9.17905009352518	9.11682226618705	9.059883	9.19509861870504	9.14410476978417	8.96114016546763	8.91101630215827	8.93943290647482	9.19323766906475	9.21612642446043	8.70692810071943	9.0875694676259	9.20512622302158	8.945136	9.07040434532374	9.0898119352518	9.28832282733813	9.29248207913669	9.19785846043165	9.44705135971223	9.09520692805755	8.88156355395683	8.87484383453237	9.16220782014389	9.04089389928058	9.14133178417266
ACAA2	6.90065521582734	7.20332850719424	6.81885029856115	6.91811915107914	6.82451561870504	7.07356814388489	7.08519269064748	7.08663355395683	6.68544732374101	6.97156055395683	6.93040798561151	6.89586221582734	7.2883867266187	7.16139988129496	7.08004198201439	6.75371891007194	6.87745426618705	7.0664781942446	6.6667692266187	7.18147956115108	6.7916270647482	7.06439864748201	7.11180656115108	7.13164482014388	6.98595328776978	7.24028986330935	7.12634892086331	6.89343689208633	7.13550471582734	7.08298856834532	7.26236364748201	7.12913323021583	6.89362511151079	7.06848584532374	7.03142625899281	6.99368088129496	7.41733473381295	7.46555586690647	7.32087420143885	7.08928088848921	7.29412267625899	6.70903899280576	7.07211467625899	6.89592798201439	7.40462778776978	7.59747628776978	7.3231195971223	7.1371146618705	7.24943408633094
ACACA	6.93669199280576	7.03569515827338	6.81829630935252	7.00285862589928	6.89653161151079	7.0510473381295	7.04917194244604	7.03009687769784	7.06632596402878	7.03364570503597	7.00559274100719	6.87220094964029	7.04418288489209	7.10415055395683	7.07076650359712	7.05619220143885	7.02743076258993	6.88411294964029	6.88613958273381	7.03774423021583	7.08013315107914	7.15011735251799	7.14027630935252	7.07866015107914	7.0594794028777	6.89073538848921	7.06054245323741	6.93025283453237	6.94443622302158	7.02080335971223	6.9469167266187	7.06194807913669	6.92995226618705	7.08536423021583	7.1639138705036	7.11457456115108	7.20443090647482	7.04156046043166	7.05191384892086	7.28199848201439	7.26485192086331	7.05297183453237	6.9006004028777	7.03192711510791	6.97178091366906	7.20366823741007	7.19278469064748	7.07312470503597	7.08769571223022
ACACB	7.39790486330935	7.31892600719424	7.29240304676259	7.5338470647482	7.47180757194245	7.5805455971223	7.50197596402878	7.52514610071942	7.00058447122302	7.70643879136691	7.52693599640288	7.56082021582734	7.52316264028777	7.48959451079137	7.73757244604317	7.79903800719424	7.25762718345324	7.32125750719424	7.25342983453237	7.39451201079137	7.5211026294964	7.65754116546763	7.98252248920863	7.35856931654676	7.17747421223022	7.42422729856115	7.38153717266187	7.34227611510791	7.45562508273381	7.22069841726619	7.19828380935252	7.80869610071942	7.19839276258993	7.40660098561151	7.86091228776978	7.53790266906475	7.40413777697842	7.6734721294964	7.59192591366906	7.41824970863309	7.60076649640288	7.61786674820144	7.67717367266187	7.94134062589928	7.34173118705036	7.56723285611511	7.65846979136691	7.5978756618705	7.46304778057554
ACAD10	7.24473307553957	6.87230617985611	6.59020168705036	6.52648960431655	6.82033227338129	6.98712599280575	7.01347124460432	6.75364485251799	6.55664454676259	6.78893639568345	7.2617269352518	6.53550517266187	7.33262614388489	7.14237406834532	7.16480676978417	6.88887714388489	6.73728854676259	6.84076448920863	6.66269603956835	7.14798902877698	6.84337495683453	7.19938236690647	7.42599210071942	6.84448221582734	6.82735620503597	6.90857705395683	6.81335684892086	6.71379210791367	6.71915957913669	6.53972598561151	6.56580715467626	7.08699923741007	6.74286700719424	7.29888182014388	7.2748009352518	7.31747607194245	7.1114595647482	7.15623950359712	7.29230170503597	7.11989374820144	7.25174000719424	7.00551151798561	6.63388737410072	6.57128643884892	6.85454183453237	6.86075814028777	7.0132985647482	6.75813947122302	6.94407188129496
ACAD11	7.89751800719425	7.62535962230216	7.55544912589928	7.76218610791367	7.80721378057554	8.04762001438849	7.05656497841727	7.67972215107914	7.7652170323741	7.892459	7.80736026618705	8.06620030935252	8.07079208633094	7.5455261942446	7.41151002158273	8.28982480935252	7.93977833093525	7.85977750359712	7.47222612230216	7.89565575899281	8.14817323381295	6.86107671223022	7.05269587769784	7.83602947482014	7.85079105035971	8.07167155395683	7.82589548201439	7.93346868345324	7.41718361151079	7.49240034532374	7.81277774820144	8.05257218705036	7.725804	7.98273705755396	7.46707486330935	6.70783348201439	7.6946645	7.73400501438849	7.45075312230216	7.21952001438849	7.15011735251799	7.40313969784173	7.0883751294964	7.69157117985612	7.49099325179856	7.42665161151079	7.34671212230216	7.96792323741007	7.79448451798561
ACAD8	7.45601535971223	7.51451111510791	7.50272194244604	7.49703397841727	7.55273728057554	7.54179882014389	7.39877561151079	7.4085278057554	7.45896345323741	7.47001314388489	7.14458564748201	7.43347087769784	7.30260624460432	7.27086086330935	6.98877533093525	7.49485402877698	7.58879413669065	7.4417168057554	7.64917284892086	7.40671837410072	7.59912089928058	7.27761290647482	7.30886629496403	7.47790133093525	7.44012550359712	7.44615127338129	7.39387862589928	7.42734643884892	7.40721868345324	7.48959451079137	7.35238989928058	7.2697888705036	7.46740251079137	7.06695616546763	7.14306071942446	6.9919655971223	7.32139379136691	7.2674563381295	6.91718089928058	7.43427825899281	7.349164	7.41329574820144	7.29957267625899	7.49015732374101	7.37616310791367	7.24621452517986	7.20763087769784	7.40472671223022	7.4369555971223
ACAD9	8.37161015827338	8.48052004316547	8.13643060431655	8.3026015971223	8.39383856115108	8.02464169064748	8.31582586330935	8.14243315107914	8.29584105395683	8.06951620863309	7.7437005323741	8.38466921582734	7.715334	7.54833830935252	7.64356468345324	8.21215092805755	8.05523476258993	8.36201015827338	8.39760443165468	7.83778729496403	7.98488626618705	7.78680669064748	7.80314056834532	8.12186912230216	8.15824925539568	8.07212237410072	8.3686004352518	8.00691317266187	8.17369849280576	8.45438696402878	8.00691317266187	7.9865176618705	8.32934880935252	7.5187705323741	7.85477707194245	7.93053157913669	7.95889977697842	7.86289886330935	7.78015881654676	8.13007333093525	8.16709515827338	8.23804510071943	8.54280438848921	8.25370135971223	8.2634365323741	8.52157338848921	8.35151276618705	8.1626571294964	8.2497905323741
ACADL	6.42686741726619	6.48154894244604	6.54256724460432	6.44883141007194	6.4337044028777	6.39817202158273	6.49835020143885	6.49327338848921	6.53826682014388	6.53051615107914	6.59254005755396	6.50887552517986	6.5691066618705	6.58478659352518	6.58566365827338	6.56449697482014	6.4249921294964	6.47914106834532	6.43416454676259	6.53400707194245	6.44428794244604	6.57625294964029	6.58533517266187	6.520019	6.49554605035971	6.54854135971223	6.47283497122302	6.57567799280576	6.51270154676259	6.53105036690648	6.51221970503597	6.54760638129496	6.53863185611511	6.56585725179856	6.58146941726619	6.55726682733813	6.56129976258993	6.55849728057554	6.55838284892086	6.5627331942446	6.56667985251799	6.5337395971223	6.43574779136691	6.52620310791367	6.34861034532374	6.53524252517986	6.44150087769784	6.41703973021583	6.46364336690648
ACADM	8.14532561151079	7.99566220863309	8.07552425179856	8.0389356618705	7.7653796618705	7.96269623741007	7.55698661870504	8.17090038129496	7.91077883453237	8.20235101438849	7.79087707194245	7.89976138848921	8.04871939568345	7.47546231654676	7.13888270503597	8.27758468345324	7.85477707194245	7.60880371942446	7.60299401438849	8.07212237410072	7.8295828705036	6.54141776978417	6.54936626618705	7.9844824028777	7.76737885611511	7.97441479136691	8.20571920863309	7.72773160431655	7.90694989208633	7.65256207913669	7.84708361151079	7.79124761870504	7.85113518705036	8.03278901438849	7.6450595971223	6.8094066618705	8.02346758992806	7.96269623741007	7.94513578417266	7.12491431654676	7.22660541007194	7.46292008633093	7.14379283453237	7.95821036690648	8.28907425899281	7.38418204316547	7.32942011510791	8.17933561870504	8.01213350359712
ACADS	7.22144402158273	6.89974853956835	7.29877102877698	7.02293289928058	6.82116999280576	7.19704254676259	7.25062909352518	6.98475485611511	7.00828602158273	7.0921781618705	6.66654184172662	6.74577567625899	6.75290595683453	6.86938310071942	6.77576085611511	7.02372687769784	7.35124873021583	7.35830394964029	7.20696538129496	6.74033906115108	6.90690386330935	6.80944873741007	6.76281089928058	6.74150078776978	7.1875124028777	7.26609095683453	7.03229011510791	7.11210371223022	7.5689406618705	6.83099663309353	6.7914807266187	6.8349108705036	7.12817469064748	6.88903743165468	6.82603147482014	6.82144858633094	6.76234191726619	6.71822357553957	6.73019436330935	6.85038396402878	7.07953871942446	7.25210292446043	7.52230168345324	7.35856931654676	6.96779175899281	7.13729866906475	7.21758315827338	7.05573661870504	6.96257900359712
ACADSB	6.78571220863309	6.74750289208633	6.72071708633093	6.78881843884892	6.87627015107914	6.84570800359712	6.61323599280576	6.94653375179856	6.74347253956835	6.73981120863309	6.61019277697842	6.91140593884892	6.53254039568345	6.49259869784173	6.55120378417266	6.83529198920863	6.98728034172662	6.6761588057554	6.57111097482014	6.63416579496403	6.74456829496403	6.5325026942446	6.50628705755396	6.65787202877698	6.75039688489209	6.69900969064748	6.69216001079137	6.82703793884892	6.79956363309353	6.85022448201439	6.78399451798561	6.57108414388489	6.61843115827338	6.5250972266187	6.54397013309353	6.54076682014388	6.60289750359712	6.6153454676259	6.52346638129496	6.60374571223022	6.50891392446043	6.79488155395683	6.81509316546763	6.6987715323741	6.90264869784173	6.61236184172662	6.65713605035971	6.78289337410072	6.85492153956835
ACADVL	8.98846579136691	8.8044011294964	8.89353639568345	8.69849943165468	8.70327710071942	9.06080600719424	8.95730350359712	8.82205334532374	8.94431475539568	8.5406155971223	8.80723015827338	8.64776189208633	8.87565001438849	8.51367958273381	8.73049075539568	8.74827834532374	8.72041242446043	9.14490198561151	8.990731	9.11682226618705	9.22578882733813	8.83649289928058	8.79839347482014	9.10449871223022	8.86137815827338	8.9337363381295	9.01642990647482	9.07315144604317	9.00150920863309	8.80231965467626	8.84476005755396	9.04968029496403	8.91414479856115	8.68939702158273	8.6145696618705	8.769865	8.60471401438849	8.80795433093525	8.61680528057554	8.84260751079137	8.98619251079137	8.90992479856115	8.95582442446043	8.98371017985611	8.97894896402878	8.99461212230216	9.08178398561151	8.70755274820144	8.94673602877698
ACAN	6.54027499280576	6.52206052158273	6.58170892805755	6.61735217985612	6.56518542805755	6.53052266906475	6.52453881294964	6.52348054676259	6.62507333093525	6.49793730215827	6.48583794244604	6.54728466906475	6.45777549640288	6.47839882374101	6.44024709352518	6.50759489928058	6.50153541726619	6.52880241726619	6.58656018705036	6.44430561151079	6.50287527338129	6.45246529136691	6.43149550359712	6.56399636690647	6.54727969784173	6.49742557194245	6.52384842805755	6.55016607913669	6.53698776258993	6.55589028057554	6.51896963669065	6.48263328776978	6.51243799280576	6.44543010791367	6.45924373381295	6.41693315467626	6.42983550719424	6.4186663057554	6.43251044604317	6.46278592805755	6.40719053597122	6.53551605035971	6.53404838848921	6.52083687769784	6.50764079136691	6.42662575539568	6.55603925179856	6.55113853597122	6.48892889928058
ACAT1	8.38750530215827	8.72195179856115	8.64619161151079	7.98169468345324	8.26318170143885	8.20597282733813	8.13394837410072	8.47563461151079	8.28370869784173	8.26810012230216	8.67381865467626	8.49018419784173	8.38520894244604	8.36001348920863	8.57163462589928	8.18684092805755	8.16709515827338	8.44521679856115	8.02427774100719	8.51744008992806	8.20379112230216	8.24420215827338	8.51931269784173	8.19172220863309	8.3274111294964	8.42701588129496	8.29373992805755	8.18422789208633	8.24885885611511	8.17838443165468	8.23328471942446	8.54396536690648	8.25911617266187	7.91534212230216	8.60885115107914	8.14792925179856	8.61057022302158	8.42241256834532	8.23374110791367	8.39333161151079	8.49369362589928	8.6735146618705	8.39784160791367	8.39044325539568	8.44053061510791	8.5307554028777	8.5885132733813	8.38371229496403	8.54179357553957
ACAT2	7.42516965467626	7.44858597841727	7.39972846043166	7.47597507194245	7.43590939568345	7.46136468345324	7.55824988489209	7.38978120863309	7.39647684172662	7.60967224460432	7.25174000719424	7.41515213669065	7.33377917985611	7.37771172661871	7.10327256115108	7.47570873381295	7.40326185611511	7.47193122302158	7.25428433093525	7.31990757553957	7.46243794964029	7.39157261870504	7.4233191942446	7.34278169064748	7.45357105755396	7.60299401438849	7.43202572661871	7.56408490647482	7.47918988489209	7.48868669064748	7.36710394964029	7.3053657266187	7.50220949640288	7.09700951798561	7.32843615827338	7.3611329352518	7.33619764028777	7.2282879352518	7.04750884892086	7.33274018705036	7.37028528057554	7.54922664028777	7.55103494244604	7.44830808633094	7.48174961151079	7.60207051079137	7.48287151798561	7.55698661870504	7.47247731654676
ACBD3	7.35680651438849	7.23191176258993	7.72456310791367	7.51091874820144	7.30546871582734	7.8897888705036	7.2418126618705	8.00578081294964	7.42114396043165	7.50454112589928	7.22995148561151	7.26448481654676	8.11011474820144	7.79212085251799	7.15772064748201	7.78070595683453	7.47775072661871	7.48560710071942	7.5081195647482	7.91377158273381	7.45965345323741	6.62482510071942	6.6131412733813	7.59510789208633	7.56065031654676	7.5984958057554	8.00670575539568	7.80296703956835	7.71894803956835	7.75032223741007	7.57248148920863	7.65771557913669	7.57020288489209	7.80736026618705	7.41381143165468	6.85909614748202	7.7216357266187	7.54584646043165	7.87942654676259	7.363717	7.44640125179856	7.5211026294964	7.02344057553957	7.72134151079137	7.95294125179856	7.20630026618705	7.47546231654676	7.77052782733813	7.69629237769784
ACBD4	6.49552860431655	6.44591949640288	6.44831712230216	6.59676318705036	6.58281145323741	6.52949494244604	6.42588528776978	6.50266975179856	6.37878013669065	6.4931899352518	6.61972746043165	6.56987298201439	6.67719603597122	6.69216001079137	6.57846521942446	6.35991346402878	6.4692388057554	6.47370292805755	6.39455270503597	6.59183073381295	6.43844768345324	6.59175514748202	6.5818331942446	6.49863630215827	6.40889549640288	6.4928471294964	6.43262461151079	6.42421546043165	6.45592582374101	6.42515738489209	6.38893576258993	6.65332617266187	6.46044547482014	6.5939449352518	6.60852605755396	6.61241589208633	6.58966894244604	6.59482592805755	6.62935396043166	6.60699719784173	6.59884291366907	6.58535729496403	6.55807546402878	6.48175629136691	6.39159303597122	6.39451373741007	6.48936567625899	6.53297274820144	6.47728878417266
ACBD5	6.49679620143885	6.52422876258993	6.45056941726619	6.48639025179856	6.47774367625899	6.46850674820144	6.5570961294964	6.5169316618705	6.58102882733813	6.50752478417266	6.47297576258993	6.60753143165468	6.46169710071942	6.4455945323741	6.44731973381295	6.45298513669065	6.48059095683453	6.52751626618705	6.51708792086331	6.51994541726619	6.5212075323741	6.45340051079137	6.43041314388489	6.51705816546763	6.51102900719424	6.52911228057554	6.47956637410072	6.51807714388489	6.47835248920863	6.44899768345324	6.50644205035971	6.48248474820144	6.5055857266187	6.4850040323741	6.45609569064748	6.46019571942446	6.48326458273381	6.50340269784173	6.49256828776978	6.45345237410072	6.49101416546763	6.51089907194245	6.54283321582734	6.46556596402878	6.56591514388489	6.54828725899281	6.54076682014388	6.51128311510791	6.52716835251799
ACBD6	7.3264986618705	7.38950498561151	6.85738656115108	7.62331765107914	7.14739710071942	7.31034734532374	7.39923556115108	7.41417602158273	7.24271492086331	7.19147592086331	6.85002331654676	7.24209838489209	6.70455286690648	6.6795334028777	6.82089730215827	7.29980782014388	7.48987730935252	7.49960756834532	7.26436971223022	7.07911966546763	7.39331389928058	7.12734603597122	7.28337809352518	7.30802371223022	7.26780937769784	7.19693260431655	7.28558804316547	7.5300582266187	7.23594243884892	7.41110207194245	7.4885476942446	7.18661838129496	7.38590562589928	6.88249933093525	6.88784228057554	6.78482914388489	7.16195985611511	7.14885388848921	6.62667774100719	7.25185766906475	7.27135584892086	7.44144548201439	7.61996070503597	7.1013355323741	7.32435129496403	7.43505958273381	7.44726186330935	7.28457074100719	7.47455629856115
ACBD7	6.45830900719424	6.5095684676259	6.47513530215827	6.4966471294964	6.4246824028777	6.47093788489209	6.51485728057554	6.50133981294964	6.48428121582734	6.41722694244604	6.5260886618705	6.43107531654676	6.52935497122302	6.52596551798561	6.54737621582734	6.46969148920863	6.39046030935252	6.47424438848921	6.48026846043165	6.49789357553957	6.5667191294964	6.56948909352518	6.54271943884892	6.44360248201439	6.45775954676259	6.49345258273381	6.46527403597122	6.45964578417266	6.49970071223022	6.46104816546763	6.4158321942446	6.51170079136691	6.49832856115108	6.53735434892086	6.52611920863309	6.57182030215827	6.51750786330935	6.46850674820144	6.51175470503597	6.54225807913669	6.50553137410072	6.42938041726619	6.53182646043165	6.43831904316547	6.4716245971223	6.38818217985612	6.41367484892086	6.44422817985611	6.44035764028777
ACCN1	6.64226920863309	6.64851030935252	6.63838632374101	6.60651956834532	6.57070205755396	6.59466717985612	6.67572674820144	6.61501931654676	6.59315435251799	6.63395828057554	6.4346719352518	6.62248210071942	6.44544709352518	6.43424525899281	6.43676271942446	6.60682376258993	6.64927676258993	6.60212914388489	6.57163601438849	6.47900150359712	6.61261296402878	6.43499131654676	6.45246529136691	6.6500676618705	6.57131461870504	6.61192109352518	6.60512730215827	6.60261613669065	6.69992684892086	6.62438331654676	6.60731013669065	6.44767996402878	6.57456813669065	6.45187611510791	6.42087971223022	6.45623408633094	6.48147743884892	6.49173134532374	6.41950854676259	6.44611233093525	6.45674173381295	6.59361110791367	6.61933177697842	6.64016161151079	6.58711301438849	6.62507333093525	6.67898492805755	6.61790007913669	6.61021517266187
ACCN2	6.46107505035971	6.61123945323741	6.41519810071942	6.49954643884892	6.50051092805755	6.54056489208633	6.54871197122302	6.50219308633094	6.55714978417266	6.49838442446043	6.59783305755396	6.53732671942446	6.60283038848921	6.56263354676259	6.59367814388489	6.52359748920863	6.56045823741007	6.4716245971223	6.559779	6.55341020143885	6.52194625179856	6.58874816546763	6.60283038848921	6.49835020143885	6.52398443884892	6.51800169064748	6.50881799280576	6.49439661870504	6.47022874100719	6.56196153956835	6.49299248201439	6.59232539568345	6.52575091366906	6.57084722302158	6.58142076978417	6.58633103597122	6.53989649640288	6.52616390647482	6.56199808992806	6.5733394676259	6.57774738848921	6.53046923021583	6.5511115323741	6.46653361151079	6.54525503597122	6.58522701438849	6.49496318705036	6.46932273381295	6.52382944604317
ACCN3	6.66252244604317	6.7538333381295	6.62580430935252	6.73280449640288	6.78554214388489	6.73038956834532	6.71408636690647	6.7587629352518	6.65900474100719	6.62178938129496	6.57327344604317	6.65915066906475	6.5515328057554	6.58728208633094	6.56611129496403	6.65258422302158	6.60164871223022	6.61261296402878	6.63741221582734	6.55600473381295	6.63127005755396	6.5692285971223	6.5633006618705	6.55747186330935	6.66300113669065	6.56878410791367	6.66658601438849	6.67037649640288	6.73171752517986	6.72598238129496	6.7662976618705	6.59471078417266	6.74750289208633	6.56161574100719	6.55905339568345	6.53837766906475	6.5882375971223	6.58666499280576	6.61003323021583	6.59226758992806	6.58431953956835	6.80224258273381	6.60686843884892	6.63059549640288	6.66830587769784	6.60808809352518	6.70739032374101	6.67836330935252	6.62492338129496
ACCN4	6.47778171223022	6.50564028776978	6.52068289208633	6.48534428057554	6.50409894244604	6.52098573381295	6.46052245323741	6.51617823021583	6.44275468345324	6.46897657553957	6.50736836690647	6.52480578417266	6.51329552517986	6.57110533093525	6.50445003597122	6.48404105035971	6.51036664028777	6.49537779136691	6.53238677697842	6.49424233093525	6.47702623021583	6.48958830215827	6.5169104028777	6.43959967625899	6.47118799280576	6.489834	6.49983926618705	6.50141554676259	6.51961163309353	6.52192495683453	6.5063164028777	6.48026846043165	6.45542705035971	6.49779578417266	6.49995434532374	6.5050024676259	6.50421072661871	6.48316554676259	6.4949149352518	6.4956071294964	6.48732388489209	6.45502030215827	6.52428558273381	6.51341338848921	6.49829615827338	6.51294618705036	6.52656146043165	6.48603994244604	6.48284622302158
ACCN5	6.52494856115108	6.5612086294964	6.53172260431655	6.53680351079137	6.60283787410072	6.44023415107914	6.56902861870504	6.55204448920863	6.44245117985612	6.43390881294964	6.56455776258993	6.52707927697842	6.55446317625899	6.56459636690647	6.56285008633094	6.57557171223022	6.53231641007194	6.48001114028777	6.45914207913669	6.53017084892086	6.48507935611511	6.57103635971223	6.5768123381295	6.59605751438849	6.52579676258993	6.49099170863309	6.44768956115108	6.51849328057554	6.52458035251799	6.54827194244604	6.44017513309353	6.5246695323741	6.49972562589928	6.54523203597122	6.55641387410072	6.56449697482014	6.55720423741007	6.49334002158273	6.5368	6.54601011510791	6.54321043884892	6.61882992805755	6.5085354028777	6.71707137410072	6.5752598705036	6.5242993381295	6.48219623381295	6.4686149676259	6.52594636690647
ACD	7.88407625179856	7.84889753956835	7.7680547266187	7.71311793165468	7.65754116546763	8.07619867625899	8.08614952517986	7.70065022302158	7.52808131654676	8.05523476258993	7.57084650359712	7.82535049640288	7.73289360071943	7.79903800719424	7.46791323021583	7.76319194244604	7.90528661151079	7.80909920863309	7.84556941726619	7.75363630935252	7.83187277697842	7.75200771942446	7.94718953956835	8.01213350359712	7.9001626618705	8.11547871942446	7.91458723021583	8.02325815467626	7.83254797482014	7.67688310431655	7.69092713669065	7.7287915323741	8.02882058992806	7.93409870863309	7.80976151079137	7.5635858705036	7.80541757913669	7.93898567625899	7.68322590647482	8.08673381294964	7.96832642446043	8.07878194604316	8.14817323381295	7.86714718705036	8.05566012230216	7.84021688129496	8.14577921582734	7.83998612230216	7.74835425899281
ACE	6.51501950359712	6.50738717266187	6.55325399280576	6.49110578417266	6.53697148201439	6.50223005035971	6.55365097841727	6.51616627338129	6.51227718705036	6.55020023741007	6.61948071223022	6.55798548920863	6.58952212230216	6.51060272661871	6.61178031654676	6.46974356115108	6.5869659352518	6.56540755395683	6.45645769064748	6.54101004316547	6.52349990647482	6.62376791366906	6.63348723021583	6.5310435323741	6.49061120143885	6.516824	6.52117525899281	6.5301837266187	6.50290738129496	6.45192752517986	6.52981900719425	6.54873950359712	6.48393479136691	6.64127028776978	6.63914282733813	6.63511869064748	6.54098125179856	6.52922848920863	6.62906705755396	6.52944417266187	6.54663608633094	6.45585878417266	6.57562057553957	6.54867574820144	6.51807714388489	6.51156097841727	6.50218089208633	6.47265331654676	6.4892490647482
ACE2	6.48951161151079	6.44591949640288	6.54739861510791	6.49462275539568	6.54244965467626	6.49692677697842	6.55552577338129	6.45087589208633	6.50527136690648	6.50421072661871	6.51032282374101	6.57254564748201	6.57005614028777	6.5663803381295	6.55544301438849	6.52859049640288	6.45537044604317	6.58108262589928	6.50164998201439	6.51706628057554	6.54571192805755	6.50716166546763	6.53866034172662	6.50252171942446	6.4803456618705	6.46279318345324	6.60574000719424	6.42748120863309	6.59339838848921	6.42798320863309	6.45283191366906	6.51857786690647	6.44962917985611	6.55027611870504	6.52416642446043	6.48102376618705	6.55790484172662	6.46116126618705	6.55225123381295	6.50853044244604	6.48199276978417	6.47258364388489	6.51248295683453	6.60476351079137	6.53138471942446	6.45325132014388	6.47202852517986	6.48706396402878	6.41113407913669
ACHE	6.62384661870504	6.60454134532374	6.61433749640288	6.58065694244604	6.63111522302158	6.59477129496403	6.62507333093525	6.62034596402878	6.53950202877698	6.58320754676259	6.55337371223022	6.66336564028777	6.49166971223022	6.4891861942446	6.52080962589928	6.56894408633094	6.58000854676259	6.60422794964029	6.57251384172662	6.5075715971223	6.54777635971223	6.57743314388489	6.5882375971223	6.57228781294964	6.6182438057554	6.60795561870504	6.58567004316547	6.63810963309353	6.62356678417266	6.60901809352518	6.62326246043166	6.53251052517986	6.59028358273381	6.4866938705036	6.50684798561151	6.58798941726619	6.52069475539568	6.55679239568345	6.50759489928058	6.56506547482014	6.52478930935252	6.61521444604317	6.61063849640288	6.63900771942446	6.60431268345324	6.63313269064748	6.61950202158273	6.59052074820144	6.68941588489209
ACIN1	8.96952707194245	8.88010380575539	8.91101630215827	9.05644052517986	8.92102678417266	8.95354483453237	8.6961314028777	8.85183130215827	9.23578023021583	8.92330901438849	8.31451719784173	8.84691010791367	9.35532769784173	9.18946469064748	8.62575014748201	9.00651194244604	9.09164842446043	9.18715971582734	8.84292558273381	8.76258728057554	8.98995815107914	8.70581497841727	8.88010380575539	8.92930675539568	8.94131766906475	8.74187011510791	9.07040434532374	9.0117381294964	8.99968710791367	9.16544515467626	8.84121541007194	8.72225102158273	8.70097461151079	8.67831810791367	8.65756665467626	8.61512684172662	8.6266888057554	8.43854473381295	8.53847266906475	8.82269575539568	8.77630770143885	8.80759224460432	8.87000201438849	8.938233	8.89353639568345	8.87280489208633	8.9699267733813	8.94202284892086	8.84969465467626
ACLY	9.12431889928058	9.27182117985611	9.31830289928058	9.12335848201439	9.27497997122302	9.27497997122302	9.4809469352518	9.1506331942446	9.259682	9.14410476978417	10.2515679280576	9.33018005755396	10.1646207913669	10.1857278489209	10.2068339640288	9.42199871942446	9.39249005755396	9.28633392086331	9.09520692805755	9.96148064028777	9.30680801438849	10.1839258201439	10.1437110071942	9.25336961151079	9.29977442446043	9.16312765467626	9.39249005755396	9.24844274820144	9.31411366906475	9.19785846043165	9.10023170503597	9.9236719352518	9.35635179136691	10.0038613381295	9.89460662589928	10.2792862374101	9.80791967625899	9.71235909352518	10.1552218417266	9.98189697841727	9.76310158992806	9.16889992805755	9.27182117985611	9.1913607266187	9.40402433093525	9.36668223741007	9.3312075323741	9.42199871942446	9.31511691366907
ACMSD	6.79907871223022	6.73793131654676	6.73361088129496	6.90022294964029	6.9094589352518	6.7205935323741	6.8222541618705	6.70498838489209	6.68227237769784	6.73146292446043	6.5434975971223	6.5848773381295	6.57590473381295	6.56513220863309	6.52409451798561	6.58033245683453	6.62735502877698	6.80645788129496	6.66875727338129	6.58615765467626	6.73108021223022	6.56576578776978	6.56552963309353	6.67623050359712	6.81813826618705	6.75057456115108	6.67819092446043	6.79641490647482	6.70919041007194	6.76778694964029	6.63100637769784	6.59132443165468	6.77434660071942	6.57017404316547	6.56010529496403	6.52433015467626	6.62212571942446	6.60092236690647	6.53537637410072	6.62532581294964	6.61026393165468	6.67648663309353	6.74313989568345	6.93527954316547	6.7833569676259	6.82830621942446	6.63304186690648	6.74687975179856	6.62545586690647
ACN9	7.38697646043165	7.33691429496403	7.03026823741007	7.53468766906475	7.17596389928058	7.33377917985611	6.9555236618705	7.38668765467626	7.36978222302158	7.4912559352518	6.90431427338129	6.89861492805755	7.46488364028777	7.64029530215827	7.03585915827338	7.21199805035971	7.18661838129496	7.19466963309353	7.01168023741007	7.24870335971223	7.09716950359712	6.74948161870504	6.85915441007194	7.41432404316547	7.30842189928058	7.26049415107914	7.40873913669065	7.63726677697842	7.37816115827338	7.34030336690647	7.19879629496403	7.28267879136691	7.26001675539568	7.33087731654676	7.08410176978417	6.86271148201439	7.44197909352518	7.2332185971223	7.32919174100719	7.41733473381295	7.44119965467626	7.15189802158273	7.15049526618705	7.414028	7.40425179136691	7.08519269064748	6.95999482733813	7.28954221582734	7.31644554676259
ACO1	8.13053996402878	7.95757408273381	7.94990897841727	8.13594776258993	8.10023060431655	7.96367673381295	8.26419642805755	8.12547766906475	8.25031508633094	8.23251758992806	7.78798674820144	8.17485448201439	7.91759835251799	7.8447782733813	7.82519605035971	8.08405318345324	8.41668660071942	8.08160354676259	8.08898820143885	8.12186912230216	8.06670390647482	8.10121691366906	8.26630042086331	8.21906348201439	7.96944151798561	8.09252939568345	8.20524956115108	8.21043578417266	8.22196482733813	8.16943047482014	8.06759799280576	7.88289108633094	7.8688250971223	7.94014807194245	7.99048934172662	7.81947166906475	8.4069744676259	8.27986027697842	8.20998248201439	8.31032693165468	8.60471401438849	8.47502685611511	8.40818124460432	8.30760215467626	8.22558327697842	8.47341330215827	8.5336113381295	8.40441484892086	8.34706654676259
ACO2	7.12350047841727	6.93928857553957	6.79120349280575	7.3995954676259	7.17965648920863	7.21125117985611	7.53176002877698	7.21864016546763	7.08902081294964	7.25276946402878	6.76068626618705	7.24028986330935	7.15517505755396	7.1536070323741	6.79732746043165	7.25543788489209	7.15329633093525	7.27616923021583	7.00725638848921	7.3714499676259	7.1310606618705	6.84492202877698	7.06674731654676	7.09227534532374	7.02879030215827	7.32174414748201	6.89697017625899	6.92445595323741	7.14597744604317	7.43265930935252	6.89027862230216	7.26583830215827	6.96173796402878	7.28481011510791	7.03009687769784	6.90568014388489	7.32688523021583	6.92083485251799	7.01118304316547	7.45800791726619	7.51493658273381	7.35124873021583	7.74684724100719	7.1013355323741	7.26117797841727	7.66172189208633	7.42940870503597	7.12460912230216	7.12894743165468
ACOT1	6.5747011294964	6.47091538848921	6.47741191366906	6.53469577697842	6.53202348920863	6.57279989208633	6.60599416546763	6.55558691366906	6.47623137410072	6.59901946043165	6.62968014388489	6.55708830935252	6.66143055395683	6.60487043165468	6.62110632374101	6.55739024820144	6.60673170503597	6.43341815107914	6.53470230215827	6.56047331654676	6.46511774100719	6.64977054676259	6.64561551798561	6.42552033093525	6.49599756834532	6.60321345323741	6.4971718057554	6.58842897841727	6.46375682733813	6.53510605035971	6.49914325899281	6.64193494964029	6.53330603956835	6.62226589928058	6.62742785611511	6.63089778417266	6.57212061870504	6.52135015107914	6.60775388489209	6.67639576978417	6.674851	6.59526105035971	6.5169316618705	6.50636855395683	6.44776564748201	6.65037389208633	6.5447915323741	6.52772846043165	6.59050660431655
ACOT11	6.67868664028777	6.74154145323741	6.5434283381295	6.63907490647482	6.67699414388489	6.65414688489209	6.7034773381295	6.59997220863309	6.67584218705036	6.65738107194245	6.46226532374101	6.75603433093525	6.46454412230216	6.45220370503597	6.44886389928058	6.67558089208633	6.72920384172662	6.60046284892086	6.65713605035971	6.5355981294964	6.59700957553957	6.47961967625899	6.44693167625899	6.71231251079137	6.75424389928058	6.77888757553957	6.6851584028777	6.95596882733813	6.69449625899281	6.73110035971223	6.59576664748201	6.55207823741007	6.65553199280576	6.44335679136691	6.47034977697842	6.46809931654676	6.52747479136691	6.5353092733813	6.44082238129496	6.5633773381295	6.57942071223022	6.72920384172662	6.73834592086331	6.74272031654676	6.68316205035971	6.75824539568345	6.82278358273381	6.70701674820144	6.69957475539568
ACOT12	6.59884291366907	6.60987754316547	6.60985834532374	6.55314123021583	6.54244965467626	6.54203330935252	6.54049543165468	6.6226841618705	6.5310435323741	6.59492370503597	6.58110438129496	6.43355289208633	6.57358055035971	6.58449322302158	6.60093952517986	6.7230683057554	6.59227573741007	6.5757424676259	6.58960771223022	6.61326448201439	6.49575394964029	6.59874405035971	6.61957490647482	6.60309127697842	6.59405794244604	6.73253083453237	6.50523182733813	6.54034658633094	6.56499065467626	6.64496481294964	6.55599318705036	6.5886206942446	6.52276924460432	6.60911470503597	6.57875350359712	6.58650756115108	6.59102774460432	6.58735843884892	6.61956371942446	6.54436881294964	6.58973692805755	6.57622437769784	6.65124223741007	6.58514151079137	6.58422455395683	6.63451820143885	6.53713835971223	6.51001990647482	6.59107411510791
ACOT2	6.88601502158273	6.91744404316547	6.96833113669065	6.86386033093525	6.94317002158273	6.90358170503597	6.93025283453237	6.82678705035971	7.01179935251799	7.04733211510791	6.62069194244604	6.86060091366906	6.59308798201439	6.58726737410072	6.65025351798561	6.93817471223022	6.87250864748201	6.84385947482014	6.85077151798561	6.56145853956835	6.87683676978417	6.61129988489209	6.64418404316547	6.81009864028777	6.83905721582734	6.8535541942446	6.91960325179856	6.8865055971223	6.83916567625899	6.73642769784173	6.81265203597122	6.69561384172662	7.08519269064748	6.57595717985611	6.64212630935252	6.63313269064748	6.66562614388489	6.625963	6.57152555395683	6.71877197841727	6.78268365467626	7.05914162589928	7.03463935251799	6.92149131654676	6.97678163309353	6.93988835971223	6.87657394964029	6.7813431294964	6.9434175323741
ACOT4	6.93973341726619	6.75971374100719	6.44600105755396	6.5884578381295	6.80796846043165	6.65086010431655	7.00234816546763	6.75595198561151	7.06463633453237	6.99047252517986	6.59968965467626	6.84171567625899	6.56993871582734	6.64222260431655	6.60052961151079	6.67890540647482	6.75695920143885	6.56806099640288	6.61116528417266	6.56908282733813	6.61949136690647	6.60093952517986	6.83294725899281	6.84448221582734	6.70624653597122	6.89162063669065	6.81656158992806	6.67440743165468	6.7914379676259	6.88021855755396	6.75959410071942	6.72069117625899	7.23355512230216	6.71313641366906	6.85341317266187	6.76881805755396	6.79897245683453	6.73962138129496	6.59295808633093	6.63495058992806	6.78281216906475	6.91260539208633	6.93422864028777	6.73275998561151	7.16480676978417	7.10264073381295	6.95939710791367	6.72797386330935	6.86342917985611
ACOT6	6.50549082014389	6.48251953956835	6.52934223741007	6.56583137410072	6.53166738129496	6.49806064028777	6.4636908705036	6.47429288489209	6.51840825179856	6.48436995683453	6.61484936690647	6.5017355971223	6.56804023741007	6.55376572661871	6.59504620863309	6.5110478057554	6.52098573381295	6.44005975539568	6.42904163669065	6.5753236942446	6.44582660431655	6.6043914028777	6.60207789928058	6.5150608057554	6.51048056115108	6.5541538057554	6.39132025899281	6.52704671942446	6.56308375179856	6.49087537769784	6.56045823741007	6.54863551798561	6.35067811870504	6.56046577697842	6.5668691294964	6.6098178381295	6.58051838489209	6.58509274820144	6.57124042446043	6.58366201438849	6.55989278417266	6.59396306115108	6.54545915107914	6.49910492446043	6.44088276978417	6.54016202877698	6.48406411151079	6.4740559676259	6.38153114028777
ACOT7	6.60775388489209	6.88784228057554	6.8320594676259	6.62669341726619	6.68443056115108	6.69595047482014	6.78406618705036	6.57949853956835	6.66686829496403	6.76281089928058	6.86037510791367	6.74833223021583	6.80437762589928	6.83712802158273	6.77015149640288	6.72723517985612	6.7241871942446	6.67118201438849	6.80416595683453	6.79192500719424	6.65989317985612	6.85294365467626	6.92466660431655	6.66582266906475	6.65828130935252	6.6452250647482	6.67754115827338	6.64747557553957	6.66990241007194	6.65702092805755	6.84410103597122	6.81069058273381	6.72474507913669	6.82033227338129	6.79855875539568	6.82931697841727	6.93052723021583	6.88662838129496	6.80884649640288	6.94778509352518	6.91929894244604	6.74613745323741	6.86765482014389	6.67759010791367	6.67352492805755	6.79400408633094	6.72088364748201	6.71414123021583	6.68864688489209
ACOT8	6.5348194352518	6.77819358273381	6.8559384028777	6.67257280935252	6.84575154676259	7.01045439928058	7.16837142446043	6.95838496402878	6.67968397122302	6.71932305035971	6.65993767985612	6.84798587769784	6.82914224460432	6.97131008633094	6.73911228417266	6.81929501438849	6.81105384172662	6.82622773021583	6.64450432374101	6.74307003956835	6.61949136690647	6.90999969784173	6.87993576258993	6.9094589352518	7.0809923381295	6.89269954676259	6.94879042446043	7.02094066906475	6.62306694964029	6.70624653597122	6.80780569784173	6.77441505035971	6.77434660071942	6.87789760071942	6.69942888489209	6.79139520863309	6.85618395683453	6.80517596402878	6.8387355647482	6.9188346618705	7.05892751079137	7.32688523021583	7.28515838848921	7.11218895323741	6.79551515107914	7.0911148057554	7.22928533453237	6.7400824028777	7.15039035611511
ACOT9	7.08263312230216	7.09608705035971	7.09645913669065	7.12799241726619	7.09121005755396	7.21199805035971	7.3160048057554	7.31067179136691	7.23495892805755	7.03707817266187	6.91694753956835	7.05191384892086	7.14145692086331	7.07202918705036	6.89689782733813	7.18945417266187	7.08769571223022	7.05914162589928	7.20262128776978	7.17780208633094	7.20386943165468	7.12685871942446	7.13479799280576	7.3318414028777	7.11590437410072	7.37961050359712	7.12995025899281	6.94955387769784	7.09424089208633	7.07166839568345	7.29532121582734	7.19538176978417	7.08788391366906	6.84032983453237	6.88795784892086	7.00317571223022	7.09682264748201	7.09550432374101	7.01598771223022	7.36734685611511	7.31353171942446	7.32843615827338	7.33718834532374	7.02080335971223	7.19193709352518	7.41055369784173	7.51023291366907	6.98662511510791	7.08788391366906
ACOX1	6.6328113381295	6.51531194244604	6.61998792086331	6.53141187769784	6.74471050359712	6.61121745323741	6.67186398561151	6.58787547482014	6.5359322733813	6.60718076258993	6.6211735323741	6.55128581294964	6.64314358273381	6.69897073381295	6.64496481294964	6.56591514388489	6.54239782014388	6.57773235971223	6.52103742446043	6.636407	6.54847861870504	6.71825397122302	6.64381774100719	6.61376316546763	6.71819317985612	6.59913464028777	6.62555335971223	6.63522564748201	6.57548353956835	6.59457171942446	6.62777363309353	6.69459575539568	6.6823948705036	6.6507130647482	6.64186392086331	6.66019247482014	6.59900700719424	6.69751048201439	6.66939595683453	6.75857664028777	6.73163829496403	6.64328792086331	6.58456596402878	6.57167747482014	6.6599521942446	6.64861894244604	6.67352492805755	6.6179365323741	6.64153610791367
ACOX2	6.62630583093525	6.61606103956835	6.49443902877698	6.65570110791367	6.60652714388489	6.63730860431655	6.85166180215827	6.63059549640288	6.69349692086331	6.63108446043166	6.4530065971223	6.52109526258993	6.46271133093525	6.38541119064748	6.45382531654676	6.49711228776978	6.57949853956835	6.68575688489209	6.69438609352518	6.54202864028777	6.67112789928058	6.48757592805755	6.49122415827338	6.62918651079137	6.7763360971223	6.63272088489209	6.67056057553957	6.6467483381295	6.62551948201439	6.55262678417266	6.71237978417266	6.53605130215827	6.62856622302158	6.43662382733813	6.53102037410072	6.47783287769784	6.57140392446043	6.53648102877698	6.44029796402878	6.61198868345324	6.62630583093525	6.73142574820144	6.71516652517986	6.63241981294964	6.56723224460432	6.63363274820144	6.73787358273381	6.69575976978417	6.78825639208633
ACOX3	7.31169121582734	7.25829036690647	7.3000533381295	7.30027349640288	7.32882263309353	7.4959467266187	7.42876014028777	7.43828656834532	7.47441363309353	7.31192818345324	8.01253294244604	7.30501854676259	7.94333174100719	7.88908283093525	8.18658959352518	7.28089120863309	7.39168196043165	7.34289561870504	7.43674938129496	7.82712275539568	7.31047951798561	8.24206128057554	8.2151691294964	7.20593677697842	7.32785119784173	7.33630125539568	7.22200133093525	7.4127315971223	7.32953515467626	7.22960615107914	7.51352053956835	7.81098552158273	7.43925570143885	7.83998612230216	7.89470188489209	8.10840151798561	7.87712954676259	7.63999779136691	7.69335339928057	7.7599925323741	7.77433001438849	7.22122852517986	7.34094164028777	7.47072771582734	7.1665757266187	7.72391983453237	7.48076299640288	7.24240652517986	7.40612061151079
ACOXL	6.53059792805755	6.54186458992806	6.43013199280576	6.53433461151079	6.54406272661871	6.43064851438849	6.4928259676259	6.47217645323741	6.48946749280576	6.40031602877698	6.51152567985612	6.48733407194245	6.49597495683453	6.49427504316547	6.49476023021583	6.51611627338129	6.47018112589928	6.47370292805755	6.55661017985611	6.43955251798561	6.52161303597122	6.49182617985612	6.47744607553957	6.55129625899281	6.54116521582734	6.51924920143885	6.55297107913669	6.54665047482014	6.53554210071942	6.52654807913669	6.48688523021583	6.43792288489209	6.44858184172662	6.49270158273381	6.47193399280576	6.49284012589928	6.4407747733813	6.49511128057554	6.49784741726619	6.48271939568345	6.41537105755396	6.56281448201439	6.71516652517986	6.55200681294964	6.6216684676259	6.45981700719424	6.49854135971223	6.46190242805755	6.5200930647482
ACP1	9.59107621582734	9.85718172661871	9.43589769784173	9.46436642446043	9.65460688489209	9.66107130935252	9.35635179136691	9.77701975539568	9.57631997122302	9.66881977697842	9.5897700647482	9.69693849640288	9.62276690647482	9.81630802877698	9.55778872661871	9.79925561151079	9.45641803597122	9.53505908633094	9.73130216546763	9.65083384892086	9.68637371942446	9.47094861151079	9.5276218057554	9.55215766906475	9.71377597122302	9.58120074820144	9.55089208633093	9.59759518705036	9.82055579136691	9.55436904316547	9.52057168345324	9.55436904316547	9.63643832374101	9.81779304316547	9.63145990647482	9.64966497841727	9.51363026618705	9.63024510071942	9.42085547482014	9.6422529352518	9.32804258273381	9.44939422302158	9.43458151798561	9.83657229496403	9.49101838848921	9.56522216546763	9.49577098561151	9.59107621582734	9.59877676978417
ACP2	6.86616407913669	6.95413268345324	7.12782724460432	6.91350198201439	7.08604887769784	7.50184128057554	7.18019773381295	7.02046271942446	7.26677534532374	6.94791857553957	6.89689782733813	6.59644774100719	6.9024244676259	6.68671185251799	6.78890011510791	7.00227569784173	7.19509453956835	7.07270028057554	7.19127790647482	7.13681570143885	7.06096441726619	7.31680227697842	7.00350725179856	7.20593677697842	7.12480694964029	6.75254223741007	7.01880694964029	6.90917484892086	7.15340175899281	7.08443436690647	7.09424089208633	7.03640415107914	7.21105583093525	6.83604646402878	7.00196702158273	6.77533209352518	7.02432261510791	7.10686199640288	6.95028723741007	7.22338602158273	7.39085656834532	7.23167461870504	7.37562478417266	6.87381197841727	7.36852897841727	6.86741965467626	6.9826081294964	7.18732313309352	6.94619082014388
ACP5	7.30053512230216	7.52527594964029	8.03399507194245	7.35425371942446	7.68289614388489	7.31341471223022	7.73445267625899	7.34847952877698	7.43900146043165	7.67630395323741	7.41009347482014	7.79180142446043	6.91255114388489	7.10450951798561	7.23767402517986	7.40873913669065	7.86305144604317	7.71686025899281	7.64281708273381	6.877226	7.33837503597122	7.74421519064748	7.57355220143885	7.8980503381295	7.32355383453237	8.04223114388489	7.39647684172662	7.72597812589928	8.32380171223022	7.83418586330935	7.1625849352518	7.29629284172662	7.51436361870504	7.78070595683453	7.1340768705036	7.17881402158273	7.3496534676259	6.92257086330935	7.30667686690647	7.25234474100719	7.14577476978417	8.09932076258993	7.90454485611511	7.75530677697842	7.42774836330935	7.35871689928058	8.23520182014389	7.24621452517986	7.5172181942446
ACP6	6.95167265827338	6.73793131654676	6.82989882733813	6.89749083453237	6.89534073381295	6.87518322302158	6.98377874820144	6.70498838489209	6.98527065827338	7.19035361510791	6.57349005035971	6.8166565971223	6.55271626618705	6.54459549640288	6.56064817625899	7.00051383453237	7.02879030215827	6.67842638489209	6.71532611510791	6.61240676258993	7.01045439928058	6.57644602877698	6.61336052517986	6.84197241007194	6.79855875539568	6.58940984892086	6.82297549640288	6.91255114388489	6.93205828776978	6.94108024460432	6.68406992805755	6.61145256834532	6.81136504316547	6.56068379136691	6.59131707194245	6.51986277697842	6.66710538848921	6.66683268345324	6.53009353956835	6.72526143165468	6.72290507913669	6.8421932733813	7.05464216546763	7.20271710791367	6.88557092446043	6.93192883453237	7.11402763309353	6.7135314676259	6.72325846043165
ACPL2	7.85079105035971	7.8187548705036	7.52680861151079	7.96192501438849	7.52124671942446	7.55530543165468	7.75762483453237	7.62706361870504	7.67856017985611	7.96792323741007	7.46978243165468	7.85803318705036	7.1977153381295	7.36088923741007	7.37989079136691	7.82357507194245	7.59330229496403	7.63177205035971	7.38114916546763	7.4433510647482	8.02464169064748	7.2812732733813	7.38091357553957	7.46344502877698	7.54012420143885	7.73273588489209	7.90204668345324	7.56230075539568	7.5759338057554	7.67009464748201	7.66628645323741	7.38191189208633	7.68579610071942	7.22430823741007	7.94134062589928	7.84597194244604	7.5319184028777	7.37712881294964	7.26630044604317	7.46818266906475	7.42177856834532	7.52202374100719	7.60660937410072	7.58290824460432	7.72425487769784	7.61321810071942	7.56145469064748	8.08782551079137	7.76945214388489
ACPP	6.78571220863309	6.93452069064748	7.01988510791367	6.68168301438849	6.91833232014389	7.13786392805755	6.67226891366906	6.80392748201439	6.97978115827338	6.65016328417266	6.75775718705036	6.65658675179856	6.67642828057554	6.84380913669065	6.76667778417266	6.67222689928058	7.09581102877698	6.79790884532374	6.95291639928058	7.06985130935252	7.21724703956835	6.90291652517986	6.81911028057554	7.04901947482014	7.19017112589928	6.87965614388489	7.00787392446043	6.95859649640288	6.95516676258993	6.58595651798561	6.92460258633094	6.99874864748201	7.00691546043165	6.77235885611511	6.65734120863309	6.65823461151079	6.80532902877698	6.78957285251799	7.19783454676259	6.79682268345324	6.83406394964029	6.87906861870504	6.98542260791367	6.67368882014388	6.80741185611511	6.86974566546763	7.04561632374101	6.79456351079137	6.75535444964029
ACPT	6.97635800719424	6.90932141726619	7.10194153956835	7.09365697122302	6.92194662589928	6.86560104316547	6.83466071942446	7.00748984892086	6.98662511510791	7.01248802877698	6.9101395323741	7.08443436690647	6.76131591366906	6.86480031654676	6.95538802158273	6.8987098057554	7.02708590647482	7.01980097841727	6.97971283453237	6.89928631654676	7.05297183453237	7.10435989208633	6.96323171223022	6.97984948201439	6.90770579856115	6.84719807194245	6.98341622302158	6.98341622302158	7.10677714388489	7.07059466906475	7.06331292086331	6.9058109352518	6.9826081294964	6.77290536690647	6.86506456115108	6.94519185611511	6.86897773381295	6.90472505755396	6.88700423021583	6.87220094964029	6.85043766906475	6.89280943165468	6.89883095683453	7.00733330935252	6.93917014388489	6.86932590647482	6.93801674820144	6.79416396402878	6.87872047482014
ACR	6.52114441007194	6.51952758633094	6.59588997841727	6.57751454676259	6.65713605035971	6.5594404028777	6.46487165827338	6.56356844964029	6.57381617985611	6.62064596402878	6.56657776978417	6.59052074820144	6.52628833093525	6.52550895683453	6.54584015107914	6.6590801942446	6.6458216618705	6.53810225899281	6.55408426978417	6.53117576258993	6.58152178417266	6.54125762230216	6.54656390647482	6.57007475539568	6.62455115107914	6.68715828057554	6.79750936690647	6.51492758273381	6.62424620143885	6.57911873381295	6.57035805755396	6.55719391366906	6.56191536330935	6.56518542805755	6.54297135971223	6.5429443381295	6.5327995323741	6.52354955395683	6.53894671942446	6.57074423021583	6.53907398561151	6.51329552517986	6.64978865467626	6.64514069784173	6.58422455395683	6.69947249280576	6.54650910791367	6.54709216546763	6.60991733093525
ACRBP	9.27698541726619	10.5462585539568	10.2312507625899	9.65224610791367	10.0619121223022	9.04700380575539	10.1151875971223	9.9061254676259	9.46980352517986	9.80863525899281	9.66227960431655	8.60292489208633	8.99726855395683	10.4453630215827	9.36528516546763	10.5390978273381	8.89129416546763	9.54381484892086	10.7929641798561	9.73990622302158	10.0960305395683	9.91085230215827	9.81846047482014	9.12335848201439	9.96148064028777	10.3027964892086	9.85796870863309	9.88994907194245	10.1416583597122	10.1213191942446	10.9245978417266	9.56617105035971	10.1077968273381	9.23388701438849	9.94707102158273	9.66594405035971	9.28872220863309	10.1909652446043	9.39249005755396	10.1250684676259	9.84222235971223	8.91269108633094	9.49330748201439	9.8813033381295	9.59877676978417	10.1037721007194	9.72067717266187	8.94361431654676	8.98131612230216
ACRC	6.51694379856115	6.56685420143885	6.62499330935252	6.60503125179856	6.56931324100719	6.55534811510791	6.61323599280576	6.70131181294964	6.50716166546763	6.5669191942446	6.73280449640288	6.51344576258993	6.79732746043165	6.8511964352518	6.74609464388489	6.5409278705036	6.47789341007194	6.5757424676259	6.52880241726619	6.6708271942446	6.48334691007194	6.78631038489209	6.79257361510791	6.45607908992806	6.62579367625899	6.51734712230216	6.52276924460432	6.63590529136691	6.45056941726619	6.58307915107914	6.74707802877698	6.69264142446043	6.4350988705036	6.7758005323741	6.69406270503597	6.87302785971223	6.6941301294964	6.74802042446043	6.79979548201439	6.72988921582734	6.67689820143885	6.68814289928058	6.58972992805755	6.48521228417266	6.52415562589928	6.60680043884892	6.52091251798561	6.63037645323741	6.706517
ACRV1	6.59710841007194	6.60912907913669	6.60674704316547	6.64160823741007	6.63648769784173	6.5608321942446	6.55252355395683	6.62484869064748	6.53788961151079	6.57563242446043	6.57247456115108	6.54587244604317	6.58311357553957	6.59542254676259	6.56832924460432	6.56577089208633	6.57512826618705	6.64077565467626	6.61621470503597	6.55559938129496	6.61250094964029	6.54802086330935	6.58644575539568	6.51842446402878	6.57588445323741	6.5051875971223	6.70667439568345	6.63683777338129	6.59105188489209	6.64310664748201	6.54367582733813	6.5746836618705	6.53907398561151	6.59747285611511	6.56577089208633	6.60193200719424	6.55675469064748	6.55461201438849	6.56344535971223	6.56946173381295	6.53475483453237	6.56616135251799	6.70536000719424	6.63852428776978	6.6044025323741	6.59584044604317	6.65114974100719	6.60468907194245	6.56606364748201
ACSBG1	6.96306469064748	7.51583779136691	6.65898269064748	6.91057197122302	6.89440638129496	6.78965001438849	7.21116239568345	6.69974202877698	6.80285571223022	7.20487772661871	6.6656971942446	6.50975675539568	6.58073645683453	6.86726110791367	6.58797800719424	7.25818055395683	6.90878278417266	6.97389928057554	7.78510786330935	7.24281884892086	7.37901073381295	7.12904033093525	7.12542521582734	6.91929894244604	6.96670565467626	7.23916843165468	6.95081148920863	7.12609151798561	7.31243664028777	7.59134951798561	7.99360894964029	6.66596238848921	7.2321004676259	6.54566806115108	6.89414473381295	6.61443929496403	6.73261769064748	7.03026823741007	6.53838650359712	6.87826317985611	7.02335042446043	6.80352329496403	7.18127693884892	6.98769476978417	6.81074079136691	7.22928533453237	7.04066501438849	6.87826317985611	6.64977054676259
ACSBG2	6.53884043884892	6.54020972661871	6.51727621942446	6.49462275539568	6.51001305035971	6.53698776258993	6.52719874820144	6.64931054676259	6.49673256115108	6.45505091366906	6.53754035251799	6.5605885647482	6.56183246043165	6.53871962589928	6.53616783453237	6.46561388489209	6.54120055755396	6.53255235611511	6.52232520143885	6.48301448201439	6.55499441726619	6.54069992086331	6.56150674820144	6.49300136330935	6.50673817266187	6.49464248201439	6.52997334532374	6.45712222661871	6.53323158273381	6.5207925	6.45851935611511	6.51450142446043	6.46044547482014	6.54167208273381	6.53581492805755	6.52650710791367	6.5457008057554	6.497907	6.54944051798561	6.45087589208633	6.53598798561151	6.51231376618705	6.55807546402878	6.51146873381295	6.52971585251799	6.46356052158273	6.4768002733813	6.40375477697842	6.49892048920863
ACSF3	6.65127851079137	6.62960276258993	6.68948077338129	6.67797114028777	6.59007062589928	6.61276069784173	6.64861894244604	6.82941697841727	6.87906861870504	6.72713812589928	6.54488960431655	6.62057612230216	6.53240096402878	6.52844525179856	6.5518378705036	6.70644799280576	6.66010328057554	6.64013692805755	6.59382414388489	6.48123538129496	6.71328054676259	6.54813364028777	6.54370171223022	6.74584882014388	6.7390774676259	6.56548891366907	6.66736924460432	6.73552916906475	6.65605456115108	6.62345630935252	6.63339685611511	6.55934860791367	6.59381648201439	6.53278986330935	6.55209038848921	6.55254278057554	6.6016053381295	6.57566686330935	6.52555267625899	6.54106214388489	6.58160207913669	6.60531815107914	6.61855494244604	6.81634310071942	6.73216375539568	6.6597361294964	6.58768749640288	6.66097626978417	6.62883992805755
ACSL1	6.62538279136691	6.56446344964029	6.84758184892086	6.78691285611511	6.72031469784173	6.78965001438849	6.82354326978417	6.9603163381295	6.54949736330935	6.63240722661871	6.51828502158273	6.57175520143885	6.84745095683453	6.63167674100719	6.55043182733813	6.66312494964029	6.83765553956835	6.8976015323741	7.26107652158273	6.79247097122302	6.63899274820144	6.53119025179856	6.57922865467626	7.10795042805755	6.9652961942446	6.83905721582734	6.72020583453237	6.9024244676259	6.9043811942446	6.75711364748201	6.9434175323741	6.58351718705036	6.85434715827338	6.6933966942446	6.57772301438849	6.47813449280576	6.78037930935252	6.86010082374101	6.54326534532374	6.66619547482014	6.85108036330935	6.93220695683453	6.8596011294964	6.64925875899281	6.61228414028777	6.93408965467626	6.98157108633094	6.64735808992806	6.81254698561151
ACSL3	7.17472045323741	7.27041233093525	7.23367208633094	7.23122258273381	7.05472574820144	7.20464753956835	6.89640587769784	7.29888182014388	7.08647477697842	7.16352784892086	6.91811915107914	7.1948781942446	6.93817471223022	6.78683221582734	6.87474802877698	7.22383952517986	7.25840017985611	7.28816274100719	6.97163436690647	7.08902081294964	7.1948781942446	6.60071856115108	6.58666499280576	7.2081172733813	7.08536423021583	7.18820658273381	7.15517505755396	7.08847330935252	7.13244420863309	6.94764369784173	7.02335042446043	7.09903661870504	7.03972609352518	6.87358410791367	6.85607862589928	6.69139807913669	7.13164482014388	7.07636807913669	6.98844310071942	6.91057197122302	6.85528905755396	7.00094638848921	6.85857874820144	7.07270028057554	7.29629284172662	6.85565494964029	6.93669199280576	7.25521526618705	7.26257084172662
ACSL4	6.89056785611511	6.70422199280576	6.77282120143885	6.92048830935252	6.65114974100719	6.85171720863309	6.69406270503597	6.91694753956835	6.72979960431655	6.76536083453237	6.8349108705036	6.82931697841727	7.06105658273381	6.85258157553957	6.83396466906475	6.82229394244604	6.82500990647482	6.77022670503597	6.70953192086331	6.99612000719424	6.80162379136691	6.74560295683453	6.75564570503597	6.77819358273381	6.7497088057554	6.78426579856115	6.83044861151079	6.80911743165468	6.79081454676259	6.72604988489209	6.92607195683453	6.98844310071942	6.71869415827338	7.07684482733813	6.80590558273381	6.71594652517986	6.96850844604317	6.93609523741007	7.23167461870504	6.77637298561151	6.86918950359712	6.74471050359712	6.73806700719424	6.77431289208633	6.94619082014388	6.72294038848921	6.62213715827338	6.89008179136691	6.91434281294964
ACSL5	7.32989284172662	7.36579245323741	7.2934879352518	7.25818055395683	7.25428433093525	7.32447394964029	7.38894346043165	7.2459854028777	7.29600987769784	7.2249879352518	7.47570873381295	7.38842707194245	7.27983032374101	7.19258716546763	7.28596209352518	7.31353171942446	7.3081333381295	7.25976126618705	7.19317917985612	7.2934879352518	7.28358901438849	7.3178224028777	7.4433510647482	7.21516707913669	7.23975818705036	7.15392820863309	7.19548535251799	7.26049415107914	7.20321747482014	7.20831917266187	7.22167864028777	7.32161645323741	7.33594979856115	7.28525617985612	7.28199848201439	7.36710394964029	7.3549269352518	7.26236364748201	7.34278169064748	7.38013696402878	7.3303817266187	7.38394939568345	7.21584661151079	7.25795330215827	7.32750861151079	7.35617410071942	7.38418204316547	7.36308164748201	7.35539845323741
ACSL6	6.6480121942446	6.60171415827338	6.58305977697842	6.64410617266187	6.68183998561151	6.57147228776978	6.63124120863309	6.64878474820144	6.60449674820144	6.70194094964029	6.51092858273381	6.70463311510791	6.54288085611511	6.5152621294964	6.52161303597122	6.60653471942446	6.59417838129496	6.59714052517986	6.58428328057554	6.51858279856115	6.6454225971223	6.53024195683453	6.52068289208633	6.59053477697842	6.61029711510791	6.60115538129496	6.60514511510791	6.66415207913669	6.61395155395683	6.61251874100719	6.59588114388489	6.52911228057554	6.67371087769784	6.50415397122302	6.52632082374101	6.51513246043165	6.5248318057554	6.53132879136691	6.49499961151079	6.54001196402878	6.56008435251799	6.66453543884892	6.65059661151079	6.65142633093525	6.54982060431655	6.6716668057554	6.57499443884892	6.61435402877698	6.68585933093525
ACSM1	6.47477723021583	6.54020972661871	6.5586964028777	6.59337847841727	6.5921025323741	6.50933735251799	6.60261613669065	6.50441816906475	6.59358164388489	6.48530693165468	6.39563671582734	6.57777428776978	6.43598913309353	6.4238172733813	6.40063024820144	6.65336073741007	6.4740040647482	6.74892425539568	6.63128768705036	6.47323584892086	6.53121471942446	6.48562964028777	6.40570788489209	6.39306480935252	6.5588394676259	6.57102511870504	6.57882790647482	6.63256238848921	6.52831743884892	6.57422235251799	6.55428110071942	6.4658522733813	6.66906617985611	6.42092	6.40288239208633	6.43285005755396	6.48847996402878	6.43276107194245	6.42826176258993	6.41528485611511	6.44594813669065	6.58535729496403	6.5793340971223	6.54897475179856	6.56450256834532	6.50487050359712	6.51195721582734	6.49247671942446	6.57723574100719
ACSM2A	6.44520516546763	6.50524173381295	6.55362894244604	6.47175903597122	6.56745433093525	6.56718212230216	6.46487165827338	6.5112363705036	6.50716166546763	6.51073419064748	6.38281237410072	6.4297164676259	6.36519785611511	6.38048078417266	6.35502067266187	6.54389495683453	6.46095128057554	6.4839858057554	6.51041855035971	6.31202166906475	6.45739804316547	6.35937163669065	6.32422124460432	6.48687852877698	6.45424513309353	6.46173825179856	6.43903867625899	6.44196381294964	6.48975630935252	6.47677615827338	6.40866553956835	6.45433795683453	6.47030311510791	6.34203723741007	6.40674073381295	6.35875338129496	6.41102263309353	6.42653302877698	6.39774269784173	6.44933571223022	6.4452381618705	6.46742402517986	6.5639900647482	6.46807669064748	6.52415562589928	6.44886389928058	6.48592190647482	6.48638290647482	6.47315972302158
ACSM2B	6.49756924460432	6.52000876258993	6.58728208633094	6.5160643381295	6.52748377697842	6.54348151798561	6.52491435971223	6.50225525899281	6.50306921582734	6.50531611510791	6.61944881294964	6.54365107913669	6.58199382014389	6.61149700719424	6.65760258992806	6.45632064748201	6.46040135971223	6.48892889928058	6.53078488489209	6.5463661294964	6.53704238129496	6.61651528776978	6.63377081294964	6.51013732374101	6.54274366906475	6.44158821582734	6.52332244604317	6.4803456618705	6.48777596402878	6.50094761870504	6.53059792805755	6.57502604316547	6.54814760431655	6.58256927338129	6.61326448201439	6.64463753956835	6.56425411510791	6.52562063309353	6.59197250359712	6.54296167625899	6.56366003597122	6.52949494244604	6.49896442805755	6.48466326258993	6.47531575539568	6.47197482014388	6.49966527338129	6.60629590647482	6.48475228776978
ACSM3	6.63705821582734	6.66671125179856	6.74691184172662	6.65813010791367	6.72407484172662	6.73849026618705	6.65347490647482	6.72360396402878	6.61200556115108	6.78117721582734	6.77157752517986	6.70131181294964	6.75998685611511	6.82951743884892	6.84615503597122	6.75454225179856	6.72202188489209	6.65243997841727	6.67832850359712	6.70975135251799	6.65849541726619	6.8234966618705	6.76739185611511	6.67550987769784	6.72480131654676	6.70683744604317	6.70824472661871	6.73880770503597	6.61838982014388	6.65332617266187	6.65383369784173	6.69909403597122	6.75361005755396	6.72325846043165	6.81154771223022	6.8096095323741	6.81758861870504	6.82199348201439	6.7754943381295	6.71396285611511	6.61657856115108	6.68610043165468	6.63181653956835	6.70098417985611	6.65340091366906	6.64871244604317	6.64934543165468	6.76405243884892	6.77452844604317
ACSM4	6.64630764028777	6.42133141007194	6.69400148201439	6.52092137410072	6.73953900359712	6.53698776258993	6.53787576978417	6.57115883093525	6.5468596618705	6.64226920863309	6.48726384172662	6.52045392805755	6.50365278057554	6.50215292086331	6.50281781294964	6.56938302877698	6.61288839928058	6.56055049640288	6.62883992805755	6.46816674460432	6.72444360431655	6.50748561151079	6.52676432733813	6.54193261870504	6.60093952517986	6.55912244244604	6.4877525971223	6.54104699640288	6.59594343165468	6.52929052877698	6.53016047482014	6.55503188848921	6.51243799280576	6.49987629496403	6.51483513309353	6.51937405035971	6.45842224460432	6.48935399280576	6.50580476258993	6.48510253956835	6.52882368705036	6.6959200647482	6.60515143884892	6.8663444028777	6.51769073741007	6.53947788129496	6.74063045323741	6.55520478417266	6.59477129496403
ACSM5	6.61298477697842	6.59488669064748	6.6518318057554	6.60203392086331	6.5822573381295	6.60888184892086	6.63631802877698	6.64634182014388	6.62203825899281	6.62618115107914	6.54635537410072	6.65022649640288	6.49011465467626	6.49728351079137	6.52665215107914	6.55964675539568	6.6779461294964	6.61613104316547	6.65570110791367	6.51392728776978	6.62253376978417	6.5550100647482	6.52082745323741	6.60690651079137	6.6309253381295	6.61274604316547	6.64390271942446	6.59112237410072	6.58253135251799	6.6963625971223	6.60146917985611	6.50281781294964	6.62410554676259	6.48309327338129	6.50858825899281	6.57859902877698	6.49379417266187	6.47805204316547	6.47488249640288	6.4894964028777	6.46882154676259	6.58920100719424	6.59921467625899	6.59331116546763	6.56661655395683	6.61011048201439	6.64265202877698	6.59559569064748	6.59606629496403
ACSS1	8.61882418705036	8.49772655395683	8.83649289928058	8.88623331654676	8.91483390647482	8.82237455035971	8.68939702158273	8.50989323741007	8.764635	8.7990243381295	8.72543333093525	8.79087348920863	8.59867796402878	8.37999456115108	8.3645431942446	8.81602548920863	8.89903809352518	8.61914508633093	8.49911669064748	8.42780672661871	8.60532036690647	8.54922248920863	8.5319360647482	8.78232432733813	8.70238844244604	8.67441179856115	8.79662619064748	8.84197068345324	8.46570089928058	8.96559046043165	8.35616127338129	8.41044430935252	8.79976833093525	8.41756230935252	7.93918375179856	8.45983985611511	8.33517494244604	8.28907425899281	8.53023964028777	8.42345058992806	8.2200211942446	8.66407554676259	8.67584046043165	8.54477468345324	8.25662084892086	8.7424639352518	8.73949366906475	8.55283515827338	8.50262943884892
ACSS2	7.61729582014388	7.65063315107914	7.72736747482014	7.61321810071942	7.56145469064748	7.68097731654676	7.72516938848921	7.63148901438849	7.66724623741007	7.57547215827338	7.60722025899281	7.58412034532374	7.77213973381295	7.79659378417266	7.79903800719424	7.55875946043165	7.73176208633094	7.75267921582734	7.725804	7.85731250359712	7.66172189208633	7.93073279136691	7.8415584676259	7.74739097841727	7.65192407194245	7.62230997841727	7.63424089928058	7.70332347482014	7.61089116546763	7.67457997841727	7.70034376258993	7.75003038848921	7.64599862589928	7.68735641726619	7.67457997841727	7.63482427338129	7.70163471942446	7.74579092805755	7.58879413669065	7.75860510071942	7.88853913669065	7.57399525179856	7.70369230215827	7.64029530215827	7.53300574100719	7.6129110647482	7.62928396402878	7.56329029496403	7.58213041007194
ACSS3	6.34784689568345	6.50909858273381	6.41842343165468	6.39190235251799	6.39709502877698	6.46164874100719	6.39488442086331	6.49832261510791	6.64562675179856	6.44871432014389	6.56713891366906	6.38775550359712	6.60077171942446	6.58428328057554	6.56456838129496	6.49130510071942	6.38073008633094	6.41347249640288	6.39210085251799	6.55665120503597	6.32140271223022	6.57437828057554	6.57694807194245	6.47952208633094	6.51494268345324	6.45981700719424	6.35839069064748	6.46874092086331	6.51765429496403	6.33752531654676	6.44185977697842	6.55305628057554	6.37102042446043	6.69833423021583	6.56058162589928	6.58038520503597	6.50444417985612	6.52948780935252	6.56826296402878	6.59946818345324	6.56832293884892	6.39063354316547	6.42855430935252	6.49831666906475	6.45859690647482	6.37694137769784	6.42147878417266	6.39658584172662	6.45475835971223
ACTA1	6.68597458273381	6.77592243165468	6.6959200647482	6.55938110431655	6.79818691007194	6.64757238129496	6.57768705035971	6.59266434532374	6.58960091366906	6.63108446043166	6.52643537410072	6.64433138848921	6.50230662589928	6.50762207913669	6.51264085971223	6.63602210791367	6.66010328057554	6.75346367625899	6.67326856115108	6.5211669028777	6.67273638848921	6.52874344244604	6.53622930215827	6.57096297841727	6.52579676258993	6.71516652517986	6.62216026978417	6.68983205035971	6.59594343165468	6.63177484172662	6.69885745323741	6.55221123021583	6.60993855755396	6.51391738129496	6.48757592805755	6.52327182374101	6.52337125899281	6.50075531654676	6.49285572302158	6.54060163309352	6.50397035611511	6.68232476258993	6.82540005395683	6.63377081294964	6.58332589208633	6.82012942446043	6.70512968705036	6.63492264748201	6.5418751942446
ACTA2	8.9686999352518	8.63281884892086	8.24632004676259	8.32717077697842	8.19757624460432	7.80523689208633	8.64683474100719	8.52972086330935	8.59987576978417	8.87941102158273	8.56654081294964	7.99074025899281	7.8323865971223	7.54408822302158	7.55487033453237	7.44858597841727	7.73757244604317	8.20355151798561	7.74527728057554	8.46237533093525	7.66029480215827	7.78940179136691	7.49390078057554	7.73528676258993	8.65940065467626	8.15581300719425	8.50120988489209	8.26602348201439	8.67770828776978	8.52716185611511	8.76795120863309	8.56270569784173	8.46416594964029	7.91135629136691	7.13691766906475	6.95522539568345	8.24180176258993	8.12080691726619	7.26609095683453	8.43186603597122	7.79008110071942	8.7496783381295	8.50014702517986	7.60407848920863	8.42513728776978	9.15366802158274	9.23084292805755	7.75294302877698	7.76860024820144
ACTB	13.5363509496403	13.5777874172662	13.5980325755396	13.8448150719424	13.8175471510791	13.7409856978417	13.9601064172662	13.4964530431655	13.6364347841727	13.4964530431655	14.1070561654676	13.555807647482	14.2736132158273	14.3369554892086	13.9300022733813	13.7951483956835	13.6181207625899	13.8175471510791	13.9601064172662	14.2367504460432	13.7191682446043	14.2367504460432	14.0293616402878	13.7951483956835	13.7951483956835	13.6364347841727	13.6756857625899	13.7409856978417	13.8175471510791	13.7409856978417	13.9601064172662	14.0709894172662	13.9300022733813	14.2367504460432	14.1070561654676	14.3078952446043	13.7677669928058	13.868833323741	14.0709894172662	13.9927584820144	13.9927584820144	13.7677669928058	13.555807647482	13.7409856978417	13.6977266330935	13.7951483956835	13.7191682446043	13.8175471510791	13.6756857625899
ACTC1	6.50199761870504	6.46815323741007	6.43192655395683	6.49583479856115	6.56132287769784	6.46549669784173	6.52129004316547	6.58770958273381	6.52250551798561	6.4780031294964	7.1709235323741	6.51093825179856	7.12782724460432	7.17840349640288	7.31158789208633	6.51834561151079	6.58008601438849	6.50655230935252	6.55010532374101	6.93846218705036	6.53426825179856	7.33353288489209	7.414028	6.4941684676259	6.54873950359712	6.5023826618705	6.50469918705036	6.54486594244604	6.54048508633094	6.55984150359712	6.53728164748201	6.9469167266187	6.52996541726619	7.2430818057554	7.24261099280576	7.47976178417266	6.90999969784173	6.93092323741007	7.20763087769784	6.97040417985612	6.86016485611511	6.51398525899281	6.5189291942446	6.52578985611511	6.50971044604317	6.51516624460432	6.51812452517986	6.47765043884892	6.5429857266187
ACTG1	13.1409759856115	13.3803524964029	13.2438168920863	13.2438168920863	13.1076145035971	13.1887694460432	13.5158487266187	13.2075014532374	13.3803524964029	13.2245123884892	13.1409759856115	13.1558434460432	12.6218518920863	12.8449685323741	13.0549939856115	13.1718153956835	13.1076145035971	13.2075014532374	13.2803574244604	13.2803574244604	13.2438168920863	13.2803574244604	13.3602610503597	13.3406256690647	13.2803574244604	13.1887694460432	13.2245123884892	13.1076145035971	13.2245123884892	13.0726784532374	13.1887694460432	13.1076145035971	13.4757939136691	12.980967618705	13.3602610503597	13.2075014532374	12.8999956618705	13.1226048345324	12.9249475395683	13.261398	13.2803574244604	13.1887694460432	13.3803524964029	13.2803574244604	13.2438168920863	13.2438168920863	13.1409759856115	13.2075014532374	13.3602610503597
ACTG2	6.52494856115108	6.4554409028777	6.46408974460432	6.4028285647482	6.57861704316547	6.55734530215827	6.55944991366906	6.57115883093525	6.52724454676259	6.5098155971223	6.65454051079137	6.51055712589928	6.67204982014388	6.60799387769784	6.65984706834532	6.48340487410072	6.45451325179856	6.48941225899281	6.46874092086331	6.63840241726619	6.50769599280576	6.63369894244604	6.71959369784173	6.53317527697842	6.50301201438849	6.46173825179856	6.46590067985612	6.4939411294964	6.48082062589928	6.47838695683453	6.54156912230216	6.64155353597122	6.4655367266187	6.67842638489209	6.67945847482014	6.70508575179856	6.60615267625899	6.61893901079137	6.65380939568345	6.65396239928057	6.63158396043166	6.42890175539568	6.5175185971223	6.54024055395683	6.42873159352518	6.44886389928058	6.58768749640288	6.54801460791367	6.38396275539568
ACTL6A	8.26602348201439	8.34610962589928	8.12547766906475	8.26150192805755	8.49099717266187	8.34568841726619	8.42084082014389	8.2605375971223	8.40818124460432	8.54748026618705	8.39760443165468	8.44686394964029	8.43316446043166	8.35130912230216	8.39956060431655	8.38520894244604	8.42462465467626	8.17838443165468	8.16709515827338	8.19348430215827	8.28844757553957	8.24930992086331	8.27311789208633	8.19307841726619	8.33410541726619	8.37272484172662	8.34275092086331	8.20052679136691	8.49772655395683	8.19025046043165	8.31623561151079	8.44482166906475	8.49485230215827	8.35794144604317	8.48434958992806	8.27410436690647	8.45953523741007	8.28428707194245	8.24748790647482	8.37999456115108	8.36348397841727	8.22623984892086	8.27758468345324	8.5319360647482	8.49936561151079	8.31821915107914	8.41418015827338	8.31214264028777	8.57047544604317
ACTL6B	6.58440076618705	6.58643824460432	6.5917141942446	6.51754348201439	6.60106600719424	6.53808226618705	6.6586546942446	6.62546848920863	6.61509143165468	6.66754936690648	6.55377476978417	6.51425246043165	6.54238802877698	6.55090721942446	6.55674923021583	6.65041692805755	6.46323392086331	6.62865178417266	6.54554465827338	6.50067480215827	6.57480586330935	6.5618625323741	6.54757328057554	6.59094352877698	6.72526143165468	6.64879682733813	6.53784116546763	6.4949149352518	6.53784116546763	6.56517025899281	6.56135976978417	6.5434975971223	6.6353534028777	6.55259674820144	6.55034979856115	6.54849942446043	6.57069627338129	6.57741100719424	6.54944051798561	6.54701241726619	6.57118675899281	6.79019883453237	6.61003323021583	6.6211735323741	6.75115311151079	6.67919224460432	6.58768749640288	6.55678009352518	6.72924041366907
ACTL7A	6.55762524460432	6.52700765467626	6.57863261870504	6.54975777338129	6.75725582014389	6.61397989208633	6.55846894964029	6.6011635971223	6.56478204316547	6.5202255323741	6.57737202877698	6.55834561151079	6.54365642446043	6.54459549640288	6.56544369064748	6.7329814352518	6.59981710431655	6.56997641726619	6.569269	6.59228388489209	6.57911008633094	6.5661165	6.56757691007194	6.63480149280576	6.58888692446043	6.52879467266187	6.70749571223022	6.65121317985612	6.61672452158273	6.5170506294964	6.61098323741007	6.56302123741007	6.54771151798561	6.54191458992806	6.57030302517986	6.56148288129496	6.55155014388489	6.49948138489209	6.55468902158273	6.5696835971223	6.57190204316547	6.59880604676259	6.58130978417266	6.59397912230216	6.55742930215827	6.6243579352518	6.73077879136691	6.56596849640288	6.4952814676259
ACTL7B	6.58598878417266	6.55201448201439	6.50390385611511	6.7588954028777	6.55863428776978	6.59624086330935	6.6499591942446	6.6031085647482	6.51662836690647	6.57745782014389	6.55377476978417	6.49841910071942	6.55075176258993	6.55090721942446	6.56229542086331	6.61378824460432	6.49546911870504	6.54643832374101	6.55857392805755	6.57650160431655	6.64231343165468	6.56120177697842	6.56797420863309	6.52805826618705	6.48686416546763	6.62216849640288	6.56410991726619	6.55468275899281	6.49728351079137	6.58307915107914	6.53174678417266	6.53193549640288	6.67695112230216	6.55259674820144	6.54256724460432	6.54530420503597	6.5471130323741	6.53648102877698	6.55373158633093	6.53060988489209	6.54069992086331	6.55734997122302	6.51046001079137	6.55464246043165	6.71628952877698	6.58636997122302	6.46666923021583	6.60190323021583	6.5739778705036
ACTL8	6.44958036690648	6.44459546043166	6.57491672302158	6.38689395683453	6.58450275539568	6.44263042086331	6.50037668345324	6.53041213669065	6.42087971223022	6.46695521223022	6.55573235251799	6.50333286330935	6.56306213309353	6.5809230323741	6.56456838129496	6.49711228776978	6.52098573381295	6.41347249640288	6.38214110071942	6.53547173381295	6.5337395971223	6.56488173741007	6.54334147482014	6.51333006115108	6.56458220143885	6.34597376978417	6.44883141007194	6.46031668705036	6.48082062589928	6.51527707913669	6.49548760431655	6.49661805035971	6.44858184172662	6.55027611870504	6.56269861151079	6.53585403597122	6.58337195683453	6.54489580935252	6.55787000719424	6.51681352517986	6.5399128057554	6.35639692086331	6.53404838848921	6.59075984892086	6.49357282733813	6.39742526618705	6.46780715467626	6.48793466906475	6.4486743057554
ACTN1	10.8199516978417	11.750155	10.8848614748201	11.026162676259	10.8756788273381	10.2574459208633	11.0985460719424	10.2975831942446	10.8533629496403	11.2469024532374	10.3672199856115	10.7372177338129	10.3288458489209	10.6528207410072	10.6053910431655	11.0358648345324	11.0671500935252	11.0671500935252	11.5875454316547	10.6338235467626	10.7253938201439	11.0126401654676	10.3375071726619	10.5805059856115	10.8908950215827	10.9700489928058	10.6128716546763	11.3277690863309	11.3760001582734	11.438797676259	11.5875454316547	9.84222235971223	11.2508971366906	10.1057202517986	10.1874745035971	10.2747374676259	10.1839258201439	10.8078270503597	9.6422529352518	10.3940634460432	10.5513304028777	10.5830926546763	10.9739351654676	10.6685323884892	10.0406932374101	10.5193108201439	10.1762565107914	10.6933862589928	10.5489122589928
ACTN2	6.57910160071942	6.56778156115108	6.56570057194245	6.51573217985612	6.58708382374101	6.61505454676259	6.45660569064748	6.5465048057554	6.5264128705036	6.54988352517986	6.58594042446043	6.56987298201439	6.60892207553957	6.59214485611511	6.5801232266187	6.59640716546763	6.55315628057554	6.55558120503597	6.50090235611511	6.59228388489209	6.61201394244604	6.58399189208633	6.5825829352518	6.68658410431655	6.5167021294964	6.52365469784173	6.57593684892086	6.58352984172662	6.50934547482014	6.70071161151079	6.48521228417266	6.59761490647482	6.60365257553957	6.57912738129496	6.56427829856115	6.55845999280575	6.61191261870504	6.59502223741007	6.54944051798561	6.61010430215827	6.61387916546763	6.51986928057554	6.44453571223022	6.57580210791367	6.53388077697842	6.79126998201439	6.6269749352518	6.48793466906475	6.59388134892086
ACTN3	6.53721846043165	6.52700765467626	6.47471505035971	6.5103494028777	6.46431181294964	6.39473089208633	6.53872518705036	6.50441816906475	6.61024333093525	6.48236537769784	6.40848371942446	6.5262231942446	6.27523623021583	6.41036672661871	6.40599706834532	6.57336748561151	6.4915698381295	6.51453015467626	6.54213792086331	6.36177156115108	6.61632609352518	6.40616978417266	6.32509483453237	6.4850040323741	6.58888692446043	6.52452247841727	6.53533282733813	6.50363750359712	6.73222085251798	6.55343205035971	6.51496539208633	6.36069231654676	6.59851498561151	6.38866087769784	6.38652746402878	6.36444885611511	6.44243873381295	6.43618182014388	6.32797603956835	6.46345675899281	6.35779216546763	6.56464126618705	6.62763722302158	6.49225925899281	6.61105733093525	6.53735434892086	6.61129988489209	6.58783829496403	6.54751296043166
ACTN4	8.90485684892086	9.19509861870504	8.87484383453237	9.00903822302158	8.88464402877698	8.88880336690647	9.47635275539568	8.74564305755396	9.02978902158273	8.84619764028777	8.83789894244604	9.03504330935252	8.96649837410072	8.90023484532374	8.50765607194245	8.61850328776978	8.9375404028777	9.10449871223022	8.90992479856115	9.05311012230216	8.88543996402878	9.12431889928058	9.2089904028777	8.82860275179856	9.07664886330935	9.11883839568345	9.3470375971223	9.0888961942446	9.05271107553957	9.03504330935252	9.18008558273381	8.6290963381295	9.05814443884892	9.03678271942446	9.07138138129496	9.12027462230216	8.8051116618705	8.76135490647482	9.2099602733813	8.96720757553957	8.98051194244604	9.06457562230216	9.52057168345324	9.35061771223022	9.52163305035971	9.33586242446043	9.39132772661871	9.22218264748201	8.75844024820144
ACTR10	8.31109242446043	8.49836324460432	8.40648389928058	8.48606004316547	8.15690078057554	8.24885885611511	8.45067025179856	8.48100115827338	8.1225439028777	8.21043578417266	8.57614438129496	8.06857551079137	8.47725570503597	8.78804936690647	8.3771879676259	8.31479418705036	8.28982480935252	8.3943334028777	8.35794144604317	8.40818124460432	8.70547342446043	8.42293579856115	8.3704570647482	8.14285181654676	8.38876292086331	8.25954554676259	8.55741795683453	8.00793323741007	8.46439573741007	8.36151220863309	8.48052004316547	8.59502078417266	8.41907994964029	8.38466921582734	8.61850328776978	8.52522845323741	8.52366975539568	8.52884045683453	8.53486078776979	8.46514726618705	8.43028966906475	7.9763926618705	8.23761101438849	8.53251651079137	8.2000494028777	8.37846207913669	8.2649070647482	8.64949820143885	8.27210722302158
ACTR1A	9.23084292805755	9.23084292805755	9.34046948920863	9.33537405755396	9.2099602733813	9.27000823741007	9.69098162230216	9.33537405755396	9.40357740647482	9.18385075539568	9.28524818705036	9.33835581294964	8.75874254676259	8.99292949640288	9.12936515107914	9.18946469064748	9.33835581294964	9.16889992805755	9.1178284028777	9.02941677697842	9.06080600719424	9.30771994244604	9.15972475539568	9.39132772661871	9.2507295647482	9.31935907913669	9.18385075539568	9.20289167625899	9.16023533093525	9.29353456834532	9.24844274820144	9.19415974100719	9.30476747482014	8.97815976978417	9.03016126618705	9.07934723741007	9.22982578417266	9.34046948920863	9.06548620143885	9.49577098561151	9.38239497841727	9.49221394244604	9.98870030935252	9.07224779856115	9.32037881294964	9.6013268705036	9.69034208633093	9.39768713669065	9.35009310791367
ACTR1B	8.2217139352518	8.2824226942446	8.23804510071943	8.28428707194245	8.64533275539568	8.45094269064748	8.56830977697842	8.15968348561151	8.32191351438849	8.31005053956835	8.25031508633094	8.59502078417266	8.72340718705036	8.78195188489209	8.5307554028777	8.48863324820144	8.59867796402878	8.34418045323741	8.13513225179856	8.36509471223022	8.3285575323741	8.70031098561151	8.79695863309352	8.08593544604317	8.38237536330935	8.13465351798561	8.59612896402878	8.65021377697842	8.54230654676259	8.25561925179856	8.51040031654676	8.43581764028777	8.50934625179856	8.51878584172662	8.47614473381295	8.79629374820144	8.28122839568345	8.25796350719424	8.41418015827338	8.43028966906475	8.42433792086331	8.53049752158273	8.57871167625899	8.4586615971223	8.14642261151079	8.38822640647482	8.59987576978417	8.37642935251799	8.43161751798561
ACTR2	11.3034146834532	11.2204794820144	11.3805280503597	11.1907417338129	11.2659130431655	11.1087579856115	10.7172584244604	11.4433204748201	11.1783524748201	11.2060928417266	11.7362484388489	11.026162676259	11.2204794820144	10.8404428201439	11.2951940647482	11.2060928417266	11.2700414388489	11.438797676259	10.8658079784173	11.750155	10.9155980863309	10.2855562877698	9.61151628776978	11.3494421151079	11.0429559856115	11.2659130431655	11.4018741223022	10.8169995251799	11.2204794820144	10.7479326258993	11.0843882733813	11.3851373381295	11.0737935107914	10.8289121582734	11.0911885899281	10.799270381295	11.438797676259	11.4994295395683	11.2584835611511	10.8969981942446	11.009466971223	10.796131705036	9.98530514388489	11.0063147841727	11.0004638776978	10.5440881294964	10.2629084388489	11.4850180719424	10.9184722661871
ACTR3	7.00065510791367	6.74471050359712	6.97420957553957	7.13021435971223	6.98254275539568	6.92391344244604	7.24000660431655	7.42653210791367	7.47222612230216	7.25557300359712	7.06105658273381	7.19560504316547	7.88110722661871	8.21307004676259	6.79430554316547	7.24111113669065	7.09151190647482	7.37283557553957	7.24408353956835	7.18714434532374	6.9040749352518	6.74682123741007	6.92231561151079	7.19898388489209	7.7962134028777	7.19693260431655	7.52044021582734	7.10546239568345	7.45867245323741	7.21247252877698	7.25884799280576	7.0680561942446	7.31329770503597	7.58213041007194	7.07193611870504	6.84136274460432	7.59164528417266	7.14116131654676	7.68130317266187	7.1862403381295	7.31476041726619	6.91177617266187	6.73259169064748	7.34537867266187	7.61612378417266	7.37221335611511	7.21604017985612	7.36579245323741	6.9730321294964
ACTR3B	6.53433461151079	6.78934488489209	6.56297915827338	6.61584501438849	6.58241448201439	6.57480586330935	6.63266630215827	6.56135976978417	6.57533169784173	6.67534069064748	6.69862925179856	6.62993401438849	6.69019447482014	6.72845918705036	6.71901222302158	6.69875079136691	6.57505730215827	6.61487261870504	6.62371070503597	6.71115510071942	6.60845684892086	6.73628750359712	6.77460125179856	6.53347577697842	6.62856622302158	6.64390271942446	6.56677102158273	6.6013543381295	6.55123425179856	6.59957970503597	6.75424389928058	6.65133043884892	6.61660030935252	6.68007994964029	6.71751120143885	6.73900425899281	6.64421715827338	6.72591846043165	6.68463153956835	6.71869415827338	6.70180328057554	6.61085299280576	6.66065397122302	6.68526272661871	6.58289482014388	6.6236276618705	6.56543274820144	6.58120638129496	6.5969055323741
ACTR5	7.41889686330935	7.68025032374101	7.44384684892086	7.27028168345324	7.58277535611511	7.50980798201439	7.29589162230216	7.28245188489209	7.28394993884892	7.45626818705036	8.11090269784173	7.53046291366906	7.95221481294964	8.08593544604317	8.17326444604317	7.51379663309353	7.55388992805755	7.56159538848921	7.31002438129496	7.81704407194245	7.5609788381295	8.02264363309352	8.10969028776978	7.60597272661871	7.67286394604317	7.65304414388489	7.74320523021583	7.7145729352518	7.30305608633094	7.56624112589928	7.48694038489209	7.80314056834532	7.45010451079137	7.92617876258993	7.89896418705036	7.90564838848921	7.61700279856115	7.6657458057554	7.90225079856115	7.89916495683453	7.72708141726619	7.70369230215827	7.39596966906475	7.52216271223022	7.39145368705036	7.57993506115108	7.69203774820144	7.62230997841727	7.56653077697842
ACTR6	7.31610942086331	7.42665161151079	7.48547694604317	7.43277096402878	6.99351777697842	7.03927520503597	6.74718266906475	7.63726677697842	7.43900146043165	7.47044787410072	6.9826081294964	7.25245896402878	7.54365190647482	7.08519269064748	6.7816589352518	7.32012394964029	7.12755294604317	7.31243664028777	6.98927958992806	7.37562478417266	7.18810906834532	6.57103635971223	6.59001045323741	7.11958130215827	7.5624705971223	7.38474657553957	7.36926963309353	6.9434175323741	7.28280615827338	6.89836256834532	7.36670277697842	7.40288799640288	7.06689046043165	7.14819753956835	6.97656955395683	6.67407926618705	7.75200771942446	7.52977801798561	7.37616310791367	7.03092907194245	7.0416445323741	7.00551151798561	6.8489830971223	7.22838334172662	7.68097731654676	6.93131197482014	6.80079254676259	7.38214543165468	7.24746842086331
ACTR8	6.82792676258993	6.89792253597122	6.89081558992806	6.89401644964029	6.79280616906475	6.7846364352518	6.86707999280576	6.65034011510791	6.98363035971223	6.89786901438849	6.55997594604317	6.94183720863309	6.53393389208633	6.52473635611511	6.53005832014389	6.83529198920863	6.89849483453237	6.80339007194245	6.65795328057554	6.62224352517986	6.66703465827338	6.53690042446043	6.51416624100719	6.76828566906475	6.87806569784173	6.74718266906475	6.77315167625899	6.70228661870504	6.63779805035971	6.76606320863309	6.64277135971223	6.61108290647482	6.90271343165468	6.53034966906475	6.56991884172662	6.5466131294964	6.64539207913669	6.66356566906475	6.53996514028777	6.60752189568345	6.65391425899281	6.88895728776978	6.79530826618705	6.72898282733813	6.88868695683453	6.87728497482014	7.04561632374101	6.76694020143885	6.80677876258993
ACTRT1	6.64630764028777	6.70811934532374	6.69803723021583	6.69108935971223	6.57961492805755	6.63944835971223	6.6586546942446	6.82144858633094	6.88118230935252	6.62325052517986	6.85186311870504	6.57696635971223	6.79650487769784	6.89974853956835	6.80247797841727	6.6590801942446	6.56103815827338	6.85411865467626	6.64450432374101	6.74718266906475	6.56431327338129	6.89269954676259	6.84086223741007	6.70842507194245	6.86913911151079	6.74872636690647	6.67056057553957	6.99288864748201	6.94901066906475	6.72821988489209	6.80180758633094	6.7781514676259	6.8895458057554	6.72536217625899	6.8248091294964	6.88831357194245	6.69487760431655	6.72151509352518	7.05981252517986	6.81839382014388	6.7616310647482	6.67116461151079	6.64831194964029	6.98213565467626	6.66234814748201	6.73661869064748	6.61017697122302	6.76979579856115	6.71786269064748
ACVR1	7.65644566546763	7.39464486330935	7.43085864388489	7.67117569784173	7.52951085971223	7.59345643165468	8.25865889928058	7.45381982733813	7.49524943165468	7.35188228776978	7.42177856834532	7.16451469064748	7.93898567625899	8.31351756834532	7.15772064748201	7.48147470503597	7.69841045323741	7.70163471942446	8.25954554676259	7.94798214388489	7.61000216546763	7.87237533093525	7.45099023021583	7.49552845323741	7.78228610791367	7.97483226618705	7.53889182014388	7.88853913669065	7.67085450719424	7.61815903597122	8.06425056115108	7.52015229496403	7.82055192086331	7.79750508992806	7.58951300359712	7.47640024820144	7.86566348920863	7.93449011510791	7.77829000719424	7.81664987769784	8.13465351798561	7.50797200719424	7.71987508273381	7.67153241366906	7.70953421582734	7.60983720503597	7.89996202517986	7.5726419676259	7.92187657553957
ACVR1B	7.12799241726619	7.01800210791367	7.1167610647482	7.1320211942446	7.07115686330935	7.08173238129496	7.11610228776978	7.03463935251799	7.10042076978417	7.04119401438849	6.82229394244604	7.08769571223022	6.8891994676259	6.83137954676259	6.90673576258993	7.03311345323741	7.15496802877698	7.03295184892086	7.09851373381295	7.00479691366906	7.15496802877698	7.05455858273381	6.96015971223022	7.12971787769784	7.16048897122302	6.98341622302158	7.0696693381295	7.01915622302158	7.06228068345324	7.08118837410072	6.9677135971223	7.07184305035971	7.11118372661871	6.8777053381295	6.9656971942446	6.87627015107914	7.02188161870504	7.09716950359712	6.82669151079137	7.13926083453237	7.17820169064748	7.13520983453237	7.09280899280576	7.02761358992806	6.93716534532374	7.07527894964029	7.05191384892086	7.04852265467626	7.12058722302158
ACVR1C	6.51947041007194	6.51868509352518	6.61707371942446	6.52466161151079	6.55156928057554	6.56222770143885	6.58752845683453	6.49925907553957	6.52912571942446	6.49037386690647	6.5702285647482	6.41331206834532	6.58223857553957	6.5544224676259	6.55645217266187	6.52186214388489	6.4915698381295	6.46764338129496	6.54058657553957	6.51525008633094	6.47190782374101	6.57261244604317	6.57738843165468	6.40794128057554	6.59503058633094	6.44098111870504	6.52820861151079	6.49121084172662	6.52831743884892	6.53972598561151	6.53921789208633	6.56302123741007	6.49972562589928	6.58561057194245	6.57134067985612	6.57461028776978	6.53474889208633	6.54396124100719	6.56627014388489	6.55953561870504	6.50191422302158	6.55540472302158	6.54741881294964	6.56695776978417	6.56723224460432	6.41225432733813	6.54284156115108	6.4740559676259	6.47149231654676
ACVR2A	6.87358410791367	6.70567371942446	6.92194662589928	6.75172461870504	6.84892635251799	6.78086628776978	6.77946597122302	6.83905721582734	6.86060091366906	6.82177858273381	7.85764026618705	6.78293532374101	7.43857641726619	7.55442774100719	7.89358972661871	6.89898767625899	6.80863914388489	6.77196707913669	6.79621624460432	7.23756489208633	6.82717968345324	7.93510715827338	7.75463595683453	6.77230752517986	6.73523028057554	6.75952900719424	6.86546594964029	6.64320589928058	6.7816589352518	6.95668646043165	6.66845035971223	7.39877561151079	6.88288753956835	7.74140536690647	7.72968158273381	7.90877912230216	7.14458564748201	7.31329770503597	7.60207051079137	7.26609095683453	7.11849405755396	6.60389648920863	6.69167330215827	6.82648852517986	6.8341716618705	6.76397214388489	6.68567524460432	6.84699156834532	6.72153763309352
ACVR2B	6.50396153956834	6.46456604316547	6.46606446043165	6.45258582733813	6.49595553956835	6.48147743884892	6.53408205035971	6.46669976258993	6.50121428057554	6.59208247482014	6.41939399280576	6.46505803597122	6.4725729352518	6.43305018705036	6.44370820143885	6.4203438057554	6.51302339568345	6.46437533093525	6.4648781294964	6.44744405035971	6.53402279856115	6.43086518705036	6.46498420143885	6.47032716546763	6.4712970647482	6.43329305755396	6.47345984892086	6.50068252517986	6.47373997122302	6.40954623741007	6.52902423021583	6.45966337410072	6.55409141007194	6.43648690647482	6.44075715827338	6.42829184172662	6.41884725899281	6.44229592805755	6.42688484892086	6.40386020143885	6.48541520143885	6.49436281294964	6.44617944604317	6.49636598561151	6.42698216546763	6.45567957553957	6.39132025899281	6.50236921582734	6.46303647482014
ACVRL1	6.8142275971223	6.62072556834532	6.59681493165468	6.65263761151079	6.6110195647482	6.58330725899281	6.80385350359712	6.57268997122302	6.52724454676259	6.55658444604317	6.49468258633094	6.56987298201439	6.51496539208633	6.46435627338129	6.4982336942446	6.59536031654676	6.56103815827338	6.59988432374101	6.70314342446043	6.46307561151079	6.56431327338129	6.47858716906475	6.49214597841727	6.71510951438849	6.62336587769784	6.55658444604317	6.57113935251799	6.72001204316547	6.59498581294964	6.59310430215827	6.57420775539568	6.45894902877698	6.55863965467626	6.46853641007194	6.4663183057554	6.47675765107914	6.51156097841727	6.44854281654676	6.47411111510791	6.53580894964029	6.49613635971223	6.65141173741007	6.62623696402878	6.64780284172662	6.5185729352518	6.54865680215827	6.53123938848921	6.55113853597122	6.59107411510791
ACY1	7.5709745647482	7.42928741726619	7.3547866618705	7.27958602877698	7.28089120863309	7.5050891942446	7.64089821582734	7.30667686690647	7.42503898920863	7.56082021582734	6.66282663309353	7.35050668705036	6.80949081294964	6.91357498561151	6.73119191007194	7.22316171223022	7.20433465107914	7.42371664748201	7.19673744244604	6.96544869784173	7.37508223741007	6.72447354676259	6.8837458057554	7.39972846043166	7.31306317985612	7.03388014028777	7.48212330215827	7.28417863309352	7.11579010431655	7.20921279856115	7.46204421582734	6.93723163669065	7.42449567985611	6.97670763309353	6.80687243884892	6.85300677697842	7.01534297122302	7.04111316906475	6.71513741007194	7.04824978417266	7.36467645323741	7.50797200719424	7.52500310791367	7.34611488489209	7.30842189928058	7.54423500359712	7.42809689208633	7.30969534892086	7.34391764388489
ACY3	6.49176776618705	6.49571046043165	6.49604379856115	6.4827364352518	6.41124574460432	6.48191786690647	6.40859007913669	6.36811070143885	6.49046066906475	6.35413571942446	6.61338747841727	6.47460090647482	6.6041488705036	6.56238165467626	6.62194180215827	6.45354653956835	6.5125929028777	6.41657778057554	6.51304439568345	6.59880604676259	6.58854824100719	6.61859392086331	6.66513917985611	6.49863630215827	6.60394992086331	6.50284799280575	6.36468036690647	6.4790182733813	6.45802332374101	6.5880640647482	6.54475238848921	6.62528177697842	6.49102388848921	6.61931978417266	6.6228231294964	6.64728960791367	6.58132299640288	6.60092236690647	6.61070335251799	6.62845287410072	6.62406252517986	6.40499074820144	6.5076158705036	6.48256113309353	6.47586511151079	6.48666653597122	6.43408176978417	6.3712196618705	6.44003879496403
ACYP1	7.13888270503597	6.97791288489209	6.93382945323741	6.94228043884892	7.02829245323741	6.96522307913669	6.85088732374101	7.01568079856115	6.91278701438849	7.09700951798561	7.07705363309353	7.11567583453237	7.2609750647482	7.16619389928058	7.04298924460432	7.11332917985612	6.88449035251799	6.8268986618705	6.82085003597122	7.16512316546763	7.03602909352518	6.97163436690647	7.08936874100719	6.9677135971223	6.99950436690647	7.04369470503597	7.07760899280576	6.94415412230216	7.07238049640288	6.93464399280576	6.93107315827338	7.09589566906475	7.01934087769784	7.18643342446043	7.03972609352518	6.96266228776978	7.13970510071942	7.1498989352518	7.11190048920863	7.09983484172662	7.1426934676259	6.98720494964029	6.76637943884892	6.85411865467626	6.88932150359712	6.9154948057554	6.82805638848921	7.09463552517986	6.99212705035971
ACYP2	6.83667676978417	7.02960356834532	6.97192828057554	7.11473487769784	6.93010469784173	7.13849369064748	7.03172515827338	7.05837523021583	7.08827694964029	7.16069095683453	6.74139731654676	6.98801802877698	6.78525771942446	6.8111506618705	6.77669047482014	7.01338035971223	6.9695122733813	6.92756036690647	6.92257086330935	7.07705363309353	7.10343311510791	6.87026127338129	6.99226853956835	7.02249641007194	6.83820303597122	7.10284586330935	7.02284329496403	6.97115990647482	7.15272212230216	6.94577337410072	6.98247738129496	6.99406030215827	7.10170742446043	6.6628911294964	6.9449325323741	7.00523961151079	7.19211382733813	6.99288864748201	6.78691285611511	7.17840349640288	7.25976126618705	7.10343311510791	7.05508055395683	7.14972048920863	7.12766005755396	7.0505779352518	7.24463002158273	7.08936874100719	7.04006503597122
ADA	9.42383084532374	9.73200824100719	9.69412823741007	9.22885676258993	9.4575761294964	9.54868142446043	9.46436642446043	9.46877732374101	9.63978911510791	9.46322310071942	9.46980352517986	9.84806316546763	9.02470477697842	8.84939386330935	8.9167495971223	9.45058330935252	9.46221142446043	9.47311749640288	8.91414479856115	8.93680217266187	9.04438972661871	9.18758647482014	9.66476928776978	9.29125376978417	9.4140884028777	9.54124050359712	9.36420011510791	9.06595361151079	9.30027623381295	9.27082542446043	9.39132772661871	9.27497997122302	9.47854597841727	9.2130614676259	9.24266538129496	9.55332024460432	9.45176646043165	9.26901184892086	9.52276723741007	9.56399983453237	9.36668223741007	9.43214358273381	9.76152048920863	9.6433821294964	10.0105809136691	9.4389621294964	9.58734205755396	9.47094861151079	9.15145343884892
ADAD1	6.53950202877698	6.45433795683453	6.50308317985612	6.51573217985612	6.43485079136691	6.49329058992806	6.47287973381295	6.49496318705036	6.52023451079137	6.61141698561151	6.50707309352518	6.38018370863309	6.54203330935252	6.5457734028777	6.50329957913669	6.43955251798561	6.41429090647482	6.51453015467626	6.51041855035971	6.43052089568345	6.53525360431655	6.52990144604317	6.50549765467626	6.50879934172662	6.38193741007194	6.47578963669065	6.50428731654676	6.4827364352518	6.46118141726619	6.4703381942446	6.43799429496403	6.45894902877698	6.41853214748201	6.51098054676259	6.50295420863309	6.50276720143885	6.41379008992806	6.39256555395683	6.51475739928058	6.46190242805755	6.46111059352518	6.39738910071942	6.44699215107914	6.55625772661871	6.45640636690648	6.5125515323741	6.42321308633093	6.45399352517986	6.49240874460432
ADAD2	6.43282998561151	6.3349141942446	6.46802569064748	6.43458412230216	6.43928326618705	6.42438007194245	6.36404208633093	6.46495725899281	6.41113407913669	6.43515630935252	6.53048209352518	6.4624284676259	6.54464475539568	6.53640471223022	6.53080497841727	6.44722633093525	6.46630058633094	6.36916181294964	6.41164178057554	6.48446020863309	6.58854824100719	6.56468700719424	6.54924592086331	6.39437337410072	6.51764265467626	6.44313936690647	6.42113430215827	6.48085666546763	6.47496832733813	6.36795471223022	6.43701174820144	6.52186840647482	6.40660451079137	6.5297587266187	6.50505420863309	6.54076682014388	6.45638381294964	6.46888670503597	6.51275955395683	6.5671080647482	6.49663686330935	6.38106786330935	6.53884784892086	6.44161235611511	6.38396275539568	6.64282276978417	6.57307951079137	6.43808616546763	6.43774548201439
ADAL	6.58440076618705	6.65144076258993	6.56350065467626	6.57658923021583	6.66342596402878	6.81499521582734	6.44173933093525	6.55513225899281	6.5147721942446	6.5917141942446	6.67528231654676	6.58028223021583	6.79564221582734	6.65791588129496	6.65597788489209	6.67363426618705	6.63458073381295	6.59223715827338	6.79998103597122	6.73984407913669	6.59255216546763	6.61814425899281	6.68604651798561	6.52898977697842	6.60553695683453	6.55504644964029	6.55718556115108	6.87144402877698	6.64571568345324	6.67392479856115	6.7699664028777	6.63814125179856	6.58987232374101	6.68993441007194	6.66607544964029	6.64037071223022	6.61830938129496	6.62346728057554	6.66008405035971	6.65332617266187	6.61585564748201	6.61755029856115	6.52383598561151	6.55876884532374	6.61979387769784	6.58037835251799	6.54500453956835	6.72005363309353	6.66089585611511
ADAM10	6.91223457553957	6.96266228776978	6.93917014388489	6.91520351798561	6.79014188489209	6.94534785611511	6.82420558992806	6.90297534532374	7.02080335971223	6.98247738129496	7.43202572661871	6.84973971942446	7.4752439352518	7.25618825899281	7.47331023021583	6.96266228776978	6.84903984172662	6.82237336690647	6.8013176618705	7.38612122302158	6.8205467266187	7.33377917985611	7.21472551079137	6.94088668345324	6.79254137410072	6.98896579136691	7.00269230935252	6.80374754676259	7.01101628057554	6.72544877697842	7.17018733093525	7.2418126618705	6.90498961870504	7.51191807194245	7.34377974100719	7.48003820863309	7.25595128776978	7.21276490647482	7.4859077266187	7.135415	7.04315678417266	6.58174884892086	6.60201875539568	6.81967508633094	7.04119401438849	6.74412702877698	6.56635808633094	7.0033478705036	7.00094638848921
ADAM11	6.58440076618705	6.53939892086331	6.81418674100719	6.50186004316547	6.53742571942446	6.53582678776978	6.50437072661871	6.47003407913669	6.45722264028777	6.42993156115108	6.52926717985611	6.53774698561151	6.56726523741007	6.56778156115108	6.52489558992806	6.50661338129496	6.50884025899281	6.35132941726619	6.47387986330935	6.5561654676259	6.47470125899281	6.53690042446043	6.53866034172662	6.61439999280576	6.52871834172662	6.50740395683453	6.43903867625899	6.57077482014389	6.43655842086331	6.52477985611511	6.51692571582734	6.53000412230216	6.53777785611511	6.56953326978417	6.52566135251799	6.52327182374101	6.48512382733813	6.52297658992806	6.54944051798561	6.58278794964029	6.52760931654676	6.56564794244604	6.52560433093525	6.47852382733813	6.55918143165468	6.41120077697842	6.54198579856115	6.32797603956835	6.48892889928058
ADAM12	6.4446340647482	6.51597210071942	6.49640421582734	6.42570367625899	6.49502584172662	6.44339415827338	6.47907604316547	6.49962036690648	6.48898731654676	6.46389131654676	6.63348723021583	6.44146349640288	6.59317105755396	6.60300117985611	6.62229316546763	6.44919834532374	6.3758341942446	6.49154790647482	6.43188562589928	6.56270558992806	6.4428901294964	6.6289857266187	6.63047679856115	6.46941579856115	6.47324843165468	6.38831635251799	6.43523665467626	6.52166716546763	6.44593362589928	6.48004878417266	6.50314084172662	6.53797039568345	6.49245511510791	6.62487398561151	6.62826516546763	6.65760258992806	6.52546433093525	6.52178887769784	6.60639272661871	6.55511808633094	6.55724134532374	6.46558502877698	6.45683602158273	6.43907970503597	6.48578276258993	6.44056043884892	6.49173134532374	6.48228274820144	6.40788844604317
ADAM15	7.8231904028777	7.89038473381295	7.84889753956835	7.7197389352518	7.84708361151079	7.83708356115108	8.16943047482014	7.78033373381295	7.86605925899281	7.54070376978417	7.23604625899281	7.60182386330935	7.65980403597122	7.60327405755396	7.56173608633094	7.70904545323741	7.75003038848921	7.98985468345324	7.61729582014388	7.90391076978417	7.71943042446043	7.70934728057554	7.61321810071942	7.98608768345324	7.51711118705036	7.80869610071942	7.77279824460432	7.9385975323741	7.78103869064748	7.74170149640288	7.72252760431655	7.75501479136691	7.97063201438849	7.5017065971223	7.45049863309352	7.44307097841727	7.50743560431655	7.47704779136691	7.45253200719424	7.65161282733813	7.7389173381295	7.85477707194245	8.02304871942446	7.73725048201439	7.39828396402878	7.90839265467626	8.15845624460432	7.83308838848921	7.92992150359712
ADAM17	7.20630026618705	7.2489498705036	7.43401417266187	7.47654273381295	7.30863878417266	7.38590562589928	7.25197533093525	7.28667843165468	7.52939285611511	7.19725289928058	7.39621239568345	7.2471142733813	7.06580871942446	7.19127790647482	7.29957267625899	7.2831542733813	7.45279711510791	7.46317547482014	7.42623453956835	7.23561710791367	7.28405574100719	7.26677534532374	6.99130478417266	7.33113129496403	7.17997368345324	7.5017065971223	7.1846151294964	7.25149879136691	7.43674938129496	7.12248730215827	7.22522734532374	7.54894068345324	7.43454545323741	7.09627030215827	7.1343522733813	7.2766296618705	7.30175041726619	7.37155630935252	7.40301753956835	7.1575262733813	7.25751788489209	7.3496534676259	7.19980007913669	7.29727353956835	7.3070165323741	7.32822841007194	7.20042074100719	7.31179453956835	7.26073802158273
ADAM18	6.64178123021583	6.61949136690647	6.58096681294964	6.5884578381295	6.66156591366906	6.61796564748201	6.72971559352518	6.66654184172662	6.61250094964029	6.55304690647482	6.41720700359712	6.62057612230216	6.43293325179856	6.43559778417266	6.45757264748201	6.70791615107914	6.59655175539568	6.67719603597122	6.6977708705036	6.47551858633094	6.63793947122302	6.44345600719424	6.43327123021583	6.66681091726619	6.65458065107914	6.61814425899281	6.76463514388489	6.56978080215827	6.6209201942446	6.65434663309353	6.5568580323741	6.47086938489209	6.61727892086331	6.41216915827338	6.47142432374101	6.41994865467626	6.48639025179856	6.55695461151079	6.43818255395683	6.49852686330935	6.51590286330935	6.65683310071942	6.62323858992806	6.697578	6.651755	6.62103576978417	6.65975374820144	6.66588930935252	6.69885745323741
ADAM19	7.65817647482014	7.62465631654676	7.78033373381295	7.73141135251799	7.61579818705036	7.74235987769784	7.71360405035971	7.63238385611511	7.67972215107914	7.62706361870504	7.7369476618705	7.70643879136691	7.49457325899281	7.74511760431655	7.82089074820144	7.67237430935252	7.73244330215827	7.725804	7.87159998561151	7.78969730935252	7.69157117985612	7.82848652517986	7.88517132374101	7.69058702877698	7.65354289208633	7.7145729352518	7.62550382014388	7.79971371942446	7.73008139568345	7.78313878417266	7.73757244604317	7.83778729496403	7.78596402877698	7.71360405035971	7.68070902158273	7.6137559352518	7.6710128705036	7.81112764748201	7.71943042446043	7.86236201438849	7.8034820647482	7.79087707194245	7.7708675971223	7.73367370503597	7.67887062589928	7.72102589928058	7.66012910791367	7.5486710647482	7.65629597841727
ADAM2	6.64410617266187	6.52627188129496	6.58615765467626	6.64702492086331	6.67226891366906	6.61695963309352	6.56615693165468	6.52158305755396	6.53551999280575	6.61242502158273	6.55997594604317	6.62841776978417	6.5725400971223	6.56870725539568	6.5801232266187	6.5872099676259	6.59558301438849	6.51610246043165	6.54058657553957	6.54405915827338	6.56936200719424	6.55261828057554	6.59651776258993	6.5358890971223	6.56193158992806	6.55729348201439	6.55101003956834	6.48837804316547	6.64458601798561	6.43133816546763	6.5075901618705	6.58215704316547	6.70653885611511	6.57842482374101	6.56719717985612	6.5938318057554	6.54884872302158	6.57929054676259	6.59633114748201	6.56555518345324	6.5535798381295	6.56010041007194	6.56984513669065	6.55625772661871	6.55104685971223	6.72363210071942	6.57563798920863	6.55914456115108	6.61887140647482
ADAM20	6.45866984172662	6.42458384892086	6.50020599640288	6.42032352158273	6.44635703597122	6.47140419784173	6.4221196294964	6.45962841726619	6.46885848920863	6.46125365467626	7.05297183453237	6.48148337410072	6.78743557194245	6.84938365467626	7.10600501438849	6.45354653956835	6.48426186330935	6.46586256834532	6.43023046402878	6.69224282014388	6.53193549640288	7.08883954676259	7.13758421223022	6.44129434892086	6.45424513309353	6.48229344244604	6.48267597482014	6.3928498057554	6.53935848201439	6.51431557553957	6.47841884532374	6.69818228057554	6.48812430215827	6.83604646402878	7.04221569064748	7.18265705755396	6.69815018345324	6.7353038057554	6.77957670863309	6.69644542446043	6.64563798561151	6.39063354316547	6.40780317266187	6.53382894964029	6.54238266906475	6.40489634892086	6.46065377338129	6.60958978417266	6.50582618705036
ADAM21	6.76115165467626	6.64553785611511	6.65342771582734	6.5989424028777	6.68005670503597	6.81967508633094	6.61043927338129	6.54733789928058	6.72544877697842	6.58431238129496	6.91623920143885	6.647309	6.82256979856115	6.81534016546763	6.93981088848921	6.59075984892086	6.72652656834532	6.76828566906475	6.57916060431655	6.69902945323741	6.75886447482014	6.98113589928058	6.9896408381295	6.72906115827338	6.77262583093525	6.64712714388489	6.66901050359712	6.66177312230216	6.63398858992806	6.56422270503597	6.68089041366906	6.78010956834532	6.61518014388489	6.74158954676259	6.82099706834532	7.0154885323741	6.70653885611511	6.68903956834532	6.77678179136691	6.66700571582734	6.72976901798561	6.54417192805755	6.68959797841727	6.52315730935252	6.68247817985612	6.6868395323741	6.6320204676259	6.59529054676259	6.6211735323741
ADAM22	6.42271679136691	6.47758755395683	6.44020233093525	6.44185977697842	6.46932273381295	6.43546246043165	6.44721491366906	6.5169104028777	6.48993271223022	6.47312358992806	6.42460404316547	6.50124920863309	6.4539108057554	6.45298513669065	6.44567879136691	6.40470256115108	6.44085002877698	6.38969082733813	6.42657969064748	6.44005975539568	6.47055207913669	6.41587520143885	6.45205358273381	6.41647612230216	6.49704932374101	6.48036279856115	6.48831760431655	6.41413851798561	6.43708182733813	6.43301270503597	6.40929542446043	6.45195123741007	6.44892149640288	6.44143069784173	6.47070425899281	6.43169524460432	6.42503209352518	6.45239097122302	6.43730655395683	6.40285926618705	6.49785405035971	6.44525639568345	6.46962004316547	6.47620982014389	6.44948041726619	6.48547484172662	6.41610227338129	6.45513102877698	6.46519894244604
ADAM23	6.85636771582734	6.77452844604317	6.5826221294964	6.5866151942446	6.78961217985611	6.8551523381295	6.91945843165468	6.71015548920863	6.83264242446043	6.70117592086331	6.50564028776978	6.93887913669065	6.48925909352518	6.48910475539568	6.43895779856115	6.98817953956835	6.80206068345324	6.59871453597122	6.62883992805755	6.48739392086331	6.83089473741007	6.48643367625899	6.47525583453237	6.75216918705036	6.64029266906475	6.92036382014389	6.81192847841727	6.81018262589928	6.52365469784173	6.62217962589928	6.73478246402878	6.56982298201439	6.58987232374101	6.50954486330935	6.43909063669065	6.46127002158273	6.47109402877698	6.56748736690647	6.4574169352518	6.60624535251799	6.58512998561151	6.60321345323741	6.5803125971223	6.81437471223022	6.75301121582734	6.6543619352518	6.74519111510791	6.76445026978417	6.7208001618705
ADAM28	6.62760743165468	6.57505730215827	6.46120038848921	6.59728627338129	6.57302748201439	6.60777415827338	6.5073504028777	6.71804074820144	6.54824379136691	6.62813415107914	6.53656454676259	6.58071376978417	6.59708998561151	6.47939860431655	6.48070746043165	6.58903355395683	6.67659097122302	6.57876030215827	6.57079408633094	6.63760564028777	6.56380516546763	6.49050825899281	6.51085317266187	6.65109021582734	6.62512999280576	6.55262678417266	6.51517918705036	6.5309288057554	6.57785730935252	6.57476850359712	6.58684639568345	6.6191984676259	6.51625750359712	6.59348394964029	6.50306921582734	6.46933831654676	6.53068105035971	6.5367605323741	6.56804023741007	6.50723917266187	6.50693022302158	6.59442975539568	6.51609397122302	6.4401629352518	6.53418312230216	6.58910164028777	6.55976432374101	6.56550084172662	6.53567120143885
ADAM29	6.46828441726619	6.59044811870504	6.53704868705036	6.6247674676259	6.68768876258993	6.63730860431655	6.55745750359712	6.46901324460432	6.53826682014388	6.60575059352518	6.54318100719424	6.47140419784173	6.55485237410072	6.64435568345324	6.57535436330935	6.53671276258993	6.49363278417266	6.53489944964029	6.48898731654676	6.55282828057554	6.42345389928058	6.54180625899281	6.51856684172662	6.63480149280576	6.51494268345324	6.52186214388489	6.41102263309353	6.52551407553957	6.55246082733813	6.51614338129496	6.62698596402878	6.59615767985611	6.61330868345324	6.53818924460432	6.53336229496403	6.51504341726619	6.60963139208633	6.54746416546763	6.49741507913669	6.49367832374101	6.4648781294964	6.80493484892086	6.55348330935252	6.50770847482014	6.51038561151079	6.56498307194245	6.56897036690648	6.39875944604317	6.49724788489209
ADAM30	6.55575148920863	6.53553292805755	6.42713746043165	6.59238541007194	6.57168844604317	6.5176718057554	6.51253382014389	6.5061261294964	6.66379535251799	6.45922107913669	6.53532260431655	6.50333286330935	6.51615642446043	6.49505663309353	6.53005832014389	6.5418198381295	6.55492035611511	6.58651610791367	6.54213792086331	6.56842890647482	6.56431327338129	6.5539557266187	6.51785756834532	6.47952208633094	6.52769658992806	6.54854135971223	6.54143189928058	6.50274822302158	6.61981423741007	6.52159588489209	6.56492630215827	6.49899358273381	6.59091050359712	6.50819886330935	6.52854453597122	6.51453826618705	6.52689497841727	6.5196518705036	6.51091661151079	6.55027611870504	6.52760931654676	6.48204079856115	6.49756004316547	6.56615693165468	6.60296181294964	6.59437025899281	6.51849723741007	6.55439471582734	6.53442727697842
ADAM32	6.44899768345324	6.49706943165468	6.47933141726619	6.45992627338129	6.45558325899281	6.50997557553957	6.498864	6.46447860431655	6.49917275539568	6.48475228776978	6.60579939208633	6.51760200719424	6.49315730215827	6.49732230935252	6.58563032374101	6.49757979856115	6.50476194964029	6.49909805755396	6.49713543884892	6.49632952517986	6.54610043165468	6.58454469064748	6.58920100719424	6.52771395683453	6.44180212230216	6.48783878417266	6.4804990647482	6.47424438848921	6.46473776978417	6.47404151079137	6.46693066906475	6.48556377697842	6.50918501438849	6.57969261870504	6.52865349640288	6.61709636690648	6.49593861870504	6.48146064748201	6.57233456834532	6.46561388489209	6.48934230935252	6.5138565323741	6.43719073381295	6.55670715107914	6.46774076978417	6.47835248920863	6.51407947482014	6.4956614676259	6.47561152517986
ADAM33	6.63980410431655	6.64727021582734	6.59623183453237	6.6128013381295	6.5833912733813	6.68859434532374	6.62358437410072	6.5874425971223	6.6156991294964	6.61830938129496	6.57706053956835	6.6236534676259	6.58209456115108	6.57174179856115	6.58720255395683	6.63419579856115	6.6064892733813	6.58698	6.69844457553957	6.58051283453237	6.67814473741007	6.57479274820144	6.59851498561151	6.57839471223022	6.59430683453237	6.62803681294964	6.63690756834532	6.5744424676259	6.64368969784173	6.57105399280575	6.59923172661871	6.55613821582734	6.54738595683453	6.5736399352518	6.57703035251799	6.57661	6.5633006618705	6.59459056115108	6.5737195971223	6.53123938848921	6.59096732374101	6.56420161870504	6.59744720143885	6.61917123021583	6.60449674820144	6.6006084676259	6.55334641007194	6.66366710071942	6.57530125899281
ADAM3A	6.54322213669065	6.50379582733813	6.5297587266187	6.47234875539568	6.49951910071942	6.51333828776978	6.50721807194245	6.52640339568345	6.47461174820144	6.53716548920863	6.52987563309352	6.48676444604317	6.44510776258993	6.44815205755396	6.48296353956835	6.5263147266187	6.56144438848921	6.55687397122302	6.53917473381295	6.47248236690647	6.54229588489209	6.5874788381295	6.49682816546763	6.48549143165468	6.52341749640288	6.51602338848921	6.52345866906475	6.53097238848921	6.50137235971223	6.50364436690647	6.46495725899281	6.48647521582734	6.54064947482014	6.46152737410072	6.50123170503597	6.60346438129496	6.48922654676259	6.46966338129496	6.44656605755396	6.45609569064748	6.47394625899281	6.50030931654676	6.50987278417266	6.5003708705036	6.52004978417266	6.54275658273381	6.54679597122302	6.54106214388489	6.58793074100719
ADAM5	6.56795628776978	6.57430095683453	6.52330930935252	6.55099585611511	6.54787041726619	6.4235725323741	6.54726489928058	6.57079408633094	6.54798371223022	6.44150087769784	6.74905074820144	6.53955937410072	6.62452350359712	6.64744795683453	6.74519111510791	6.53244258992806	6.46583176978417	6.49706943165468	6.57171107913669	6.71069558992806	6.52799567625899	6.77929669064748	6.7149689352518	6.53646811510791	6.48739392086331	6.55783143884892	6.53198652517986	6.51264670503597	6.56460975539568	6.53506323021583	6.61925381294964	6.67703263309352	6.52728264028777	6.72259192086331	6.74485579856115	6.79434905035971	6.58893320143885	6.67356543884892	6.69459575539568	6.68501748920863	6.60801591366906	6.5515328057554	6.71008436690648	6.5445595971223	6.49315730215827	6.51456850359712	6.56933281294964	6.4901331294964	6.4984584028777
ADAM5P	6.56759202877698	6.50170555035971	6.52532778776978	6.45318211870504	6.55081589928058	6.54120055755396	6.52972197841727	6.56014882014389	6.45367866546763	6.52597314748201	6.55553664748201	6.57254564748201	6.55928532014388	6.56034724820144	6.6029128705036	6.4643235323741	6.44146349640288	6.48487158992806	6.52726178417266	6.53318262589928	6.6040009676259	6.56025721942446	6.57007934532374	6.46446852517986	6.47587639568345	6.49944246402878	6.50617853597122	6.49219019784173	6.58210332014388	6.53809518705036	6.49855890647482	6.57138731294964	6.53230179856115	6.57813038848921	6.55834561151079	6.57925058633094	6.54815978417266	6.56925245683453	6.56892270503597	6.54243208633094	6.52559958992806	6.45227970143885	6.4641149676259	6.52083687769784	6.50092439208633	6.50807161870504	6.46780715467626	6.58945168345324	6.51591925179856
ADAM6	6.50111914388489	6.56093322302158	6.48494883453237	6.56217055395683	6.49281001798561	6.50241703597122	6.47337290647482	6.51895726618705	6.55203286330935	6.53804217985611	6.56487277697842	6.44981644604317	6.56394458273381	6.57430095683453	6.59055128776978	6.45638381294964	6.58980229496403	6.46442774100719	6.57697667625899	6.5512255971223	6.53917473381295	6.54730353956834	6.55363858992806	6.6025014028777	6.51812452517986	6.50688882733813	6.54102056834532	6.53478525539568	6.50780783453237	6.52511623741007	6.50992260431655	6.53622930215827	6.53179292086331	6.57067617985612	6.55332321582734	6.57872120143885	6.57492995683453	6.54513681294964	6.53182003956834	6.56016771942446	6.56381553956835	6.56131228057554	6.55671750359712	6.50563207553957	6.52278592086331	6.50920405035971	6.56860505035971	6.49487436690648	6.41391955395683
ADAM7	7.49581203956835	6.86997403597122	7.05903456834532	6.96881426618705	7.12873494964029	7.02630355035971	6.87267869064748	6.7684105971223	6.96257900359712	6.73001060431655	6.72963123741007	7.52610134892086	6.90014623021583	6.84938365467626	6.6462895323741	6.79070481294964	6.75139115107914	6.71838569784173	6.61445432014389	6.61697107194245	6.63187907913669	6.69010775539568	6.97947024100719	7.05518107553957	6.87452553956834	6.83548787410072	6.91596005035971	6.7060294028777	6.81942410791367	6.72460054316547	6.83866771223022	6.90553853956835	7.11567583453237	6.75736852877698	6.75270292805755	6.6469314028777	6.81105384172662	6.63311156834532	7.46804794964029	7.00820211510791	6.85160639568345	7.26780937769784	7.37169929136691	6.86511898561151	7.09851373381295	7.28199848201439	7.95257170503597	7.20443090647482	7.2081172733813
ADAM8	8.67584046043165	8.89508730935252	9.11262329496403	8.74136918705036	9.22117151079137	8.99927515467626	8.77198223741007	8.61914508633093	8.70755274820144	8.48942515107914	8.63686686330935	8.85249910071942	9.16499047482014	8.43629367625899	8.32534876258993	8.59744195683453	8.73049075539568	8.99461212230216	9.14046192086331	8.72165257553957	8.95582442446043	8.69879457913669	8.70327710071942	8.85047471223022	8.56150482733813	8.86930639568345	8.54451728057554	8.92841462589928	8.2893061942446	8.68099441366907	8.68005289928058	8.37106461151079	8.64949820143885	8.769865	8.38371229496403	9.21422728057554	8.4530102733813	8.32166984172662	8.56597461870504	8.53982601438849	8.68260943884892	9.06080600719424	9.21105764028777	8.76623450359712	9.02750947841727	8.93193534172662	9.05311012230216	8.64075843884892	8.63212699280576
ADAM9	6.75850267625899	6.75657407913669	6.62041886330935	6.6433271294964	6.57343202158273	6.79701462230216	6.64013692805755	6.67040021582734	6.8341178057554	6.54464475539568	6.70438100359712	6.55834561151079	6.77368020143885	6.64253159352518	6.72276981294964	6.60621297841727	6.64291238129496	6.60383605035971	6.5979150647482	6.72824212230216	6.77799419784173	6.71366376258993	6.62997005035971	6.85011461870504	6.62813415107914	6.66941952158273	6.55631942805755	6.58161584532374	6.67273638848921	6.58307915107914	6.80374754676259	6.69056522302158	6.58898457913669	6.64137971942446	6.63250260071942	6.71328054676259	6.69447223381295	6.72188581294964	6.66803117985611	6.65669931654676	6.6724123705036	6.55285710071942	6.53404838848921	6.53308923741007	6.75115311151079	6.67797114028777	6.55203286330935	6.6226019676259	6.51922564748201
ADAMDEC1	6.55015304316547	6.62567951798561	6.59616502877698	6.61905470503597	6.697578	6.57039516546763	6.60046284892086	6.63218888489209	6.59603511510791	6.57899725899281	6.4320735323741	6.52981900719425	6.46003674820144	6.45525684172662	6.43346679136691	6.54230916546763	6.57409517985611	6.48995585611511	6.61632609352518	6.49732230935252	6.61162115107914	6.46629126618705	6.43715794964029	6.68112892805755	6.62618115107914	6.642466	6.55943202877698	6.60243599280576	6.5674302733813	6.57368723021583	6.58677466906475	6.49765049640288	6.64744795683453	6.4541969352518	6.44969390647482	6.47228297122302	6.51122022302158	6.51688155395683	6.47756808633094	6.49888148920863	6.49213007913669	6.6058495971223	6.53564461151079	6.66517436690647	6.56324550359712	6.56149200719424	6.62634679856115	6.62075809352518	6.61292326618705
ADAMTS1	6.42600739568345	6.4554409028777	6.56506547482014	6.5989424028777	6.47229288848921	6.52052778417266	6.52276397841727	6.52510226618705	6.50260465467626	6.51166938489209	6.5078424028777	6.47460090647482	6.55088215827338	6.50926551798561	6.4484144676259	6.6590801942446	6.44018733093525	6.4450623705036	6.48703384532374	6.50441147482014	6.47838695683453	6.50300414748201	6.49535283453237	6.54952823021583	6.53230910431655	6.46173825179856	6.43579708633094	6.50363750359712	6.47496832733813	6.51897730935252	6.36367731654676	6.49709139568345	6.47142432374101	6.5307988057554	6.49860020503597	6.52041032374101	6.58213343165468	6.52354955395683	6.52951805035971	6.50988272302158	6.50846978417266	6.54687939568345	6.43904915467626	6.51306041007194	6.50092439208633	6.69368029496403	6.58409429496403	6.52255907194245	6.53109253597122
ADAMTS10	6.52494856115108	6.56361643884892	6.43395803597122	6.68703441007194	6.51181756834532	6.51491794244604	6.54764631654676	6.50266975179856	6.51662836690647	6.53939235971223	6.49198590647482	6.54555967985612	6.49019853956835	6.497957	6.51998115827338	6.51220713669065	6.4915698381295	6.45361674460432	6.42904163669065	6.53017084892086	6.51719867985612	6.51661432733813	6.49812503956834	6.54193261870504	6.49268455395683	6.50048342446043	6.57303457194245	6.59445922302158	6.56694117985611	6.60627199640288	6.55093861870504	6.56142387769784	6.57847143165468	6.4939599352518	6.50789848201439	6.52300817985611	6.48580716906475	6.50139501438849	6.4631225647482	6.47600979856115	6.48899651438849	6.53939235971223	6.52383598561151	6.49831666906475	6.55830052877698	6.55863428776978	6.53713835971223	6.52255907194245	6.48245702517986
ADAMTS12	6.50549082014389	6.49338656834532	6.57775452517986	6.53680351079137	6.49447337410072	6.46922498920863	6.53361596402878	6.50948352877698	6.45722264028777	6.52798486330935	6.48555468345324	6.47867025899281	6.51988650359712	6.50164276978417	6.44959089928058	6.46666923021583	6.52277451079137	6.42657969064748	6.45380025539568	6.49003553956835	6.45437794244604	6.51049698561151	6.48739392086331	6.60640456834532	6.47476915467626	6.42591162589928	6.54747020143885	6.51693773021583	6.44719405035971	6.46682284892086	6.38972364748201	6.47683994964029	6.44962917985611	6.51565445323741	6.50567561870504	6.49806064028777	6.50693022302158	6.4146820647482	6.50440560791367	6.40172708992806	6.43350443884892	6.51816179496403	6.48458615827338	6.39897126258993	6.48330290647482	6.46936570143885	6.43306931654676	6.53605770143885	6.52098573381295
ADAMTS13	6.47674720863309	6.45935789928058	6.4940186618705	6.50490538129496	6.56472517625899	6.46980501438849	6.45054310791367	6.47366664748201	6.45319888489209	6.43851665467626	6.37405056115108	6.5772734676259	6.43869030215827	6.41227151079137	6.41572168345324	6.44275468345324	6.51762796402878	6.44342379136691	6.52118960431655	6.4446340647482	6.44962917985611	6.39825770503597	6.40977995683453	6.49261004316547	6.46253286330935	6.46847665467626	6.45395487769784	6.4850113381295	6.53961718705036	6.47492463309352	6.49697068345324	6.39431552517986	6.48576005035971	6.44602576258993	6.4246824028777	6.39198834532374	6.42030323741007	6.46308848920863	6.43086518705036	6.41189104316547	6.40447110071942	6.48545878417266	6.5282178057554	6.47091538848921	6.47413115827338	6.47355251079137	6.37936682733813	6.4841246618705	6.45523025899281
ADAMTS14	6.50220417266187	6.56802748201439	6.49572490647482	6.5066325323741	6.53446082014388	6.52581509352518	6.50741851798561	6.46770076258993	6.53860541726619	6.49831666906475	6.48231260791367	6.54940139568345	6.48480860431655	6.47558377697842	6.50835296402878	6.48746748920863	6.50751277697842	6.53522881294964	6.52529128057554	6.50096735971223	6.56828845323741	6.48314742446043	6.49177682014389	6.55333548201439	6.54683183453237	6.50517364748201	6.49782601438849	6.58612064028777	6.51136062589928	6.57203020863309	6.50008284172662	6.48734425899281	6.61787669064748	6.48594056115108	6.4863071942446	6.45578078417266	6.49859358273381	6.48970931654676	6.46189620143885	6.53031794964029	6.48851257553957	6.55964675539568	6.51608510071942	6.54158891366906	6.53167852517986	6.5582110647482	6.60552190647482	6.53007833093525	6.50981925899281
ADAMTS15	6.60950876978417	6.48752166906475	6.52772846043165	6.49173134532374	6.59007062589928	6.55073892805755	6.47747001438849	6.59591563309352	6.48370392086331	6.44243873381295	6.4660803705036	6.55761433093525	6.5000746294964	6.49305829496403	6.46047370503597	6.48934230935252	6.48235510071942	6.44403794964029	6.54866969064748	6.50741123741007	6.49964821582734	6.44469966906475	6.45675956834532	6.41424536690648	6.4170780323741	6.45020551798561	6.42113430215827	6.5045767266187	6.47988391007194	6.46476905755396	6.47146001079137	6.49709139568345	6.53682043165468	6.47370292805755	6.45249373021583	6.44776564748201	6.4967503705036	6.42653302877698	6.4686149676259	6.48039227697842	6.45110569784173	6.55372690647482	6.29755639928058	6.4368421942446	6.55541951079137	6.51180992805755	6.43185978776978	6.43145625899281	6.47833491366907
ADAMTS16	6.57438644964029	6.52768949640288	6.53089553956834	6.59781487769784	6.60902863669065	6.53698776258993	6.61043927338129	6.51852418705036	6.57967925899281	6.69099694244604	6.47344802517986	6.53550517266187	6.46151206115108	6.46414536690648	6.4794703381295	6.61568863309352	6.63305304316547	6.64013692805755	6.55408426978417	6.48499672661871	6.55350841007194	6.45849424820144	6.48586945323741	6.45607908992806	6.53053071223022	6.51734712230216	6.57303457194245	6.5749573381295	6.54104089928058	6.58307915107914	6.53092134172662	6.51494268345324	6.52963264388489	6.47703432733813	6.48649400359712	6.47313541726619	6.46348105755396	6.48394476618705	6.46778915827338	6.46583176978417	6.50733989568345	6.44757509352518	6.57601561870504	6.54821449640288	6.57335464388489	6.57892328776978	6.47951244244604	6.54801460791367	6.47833491366907
ADAMTS17	6.47060710071943	6.50688425539568	6.70928651438849	6.48086696402878	6.63170739208633	6.62534111870504	6.57007934532374	6.55677397841727	6.67812257553957	6.54464475539568	6.5198444028777	6.5829427266187	6.53983645323741	6.52550895683453	6.50212294244604	6.7343687410072	6.51347384172662	6.64884542446043	6.55497176978417	6.52712421223022	6.6658713381295	6.5325026942446	6.50240655755396	6.76621204316547	6.54204869784173	6.53238677697842	6.59399527338129	6.6051991294964	6.71046637410072	6.64360026258993	6.53016047482014	6.5625720647482	6.63208358273381	6.52910646402878	6.49222597841727	6.49584018345324	6.46348105755396	6.5466131294964	6.55382000719424	6.52389839928057	6.52559958992806	6.68814289928058	6.69712805755396	6.60131098561151	6.62523205755396	6.52835960431655	6.54500453956835	6.64648108273381	6.70196869064748
ADAMTS18	6.45635207913669	6.43070635251799	6.45562945323741	6.47647043884892	6.48484742446043	6.50857750359712	6.57057498561151	6.49202338129496	6.48418826618705	6.52458745323741	6.55024077697842	6.5123394028777	6.57555407194245	6.52853923021583	6.57575085251799	6.54937194964029	6.48467356834532	6.47966137410072	6.5338848705036	6.5383109352518	6.45322204316547	6.56964213669065	6.55118961151079	6.44180212230216	6.53823105755396	6.48395474100719	6.48843794964029	6.51348909352518	6.48383230215827	6.54296167625899	6.46297642446043	6.53404838848921	6.51005571942446	6.52993832374101	6.55187981294964	6.54595538848921	6.53504257553957	6.5523996618705	6.5906391942446	6.55435608633094	6.52642310071942	6.50632932374101	6.42147878417266	6.49445671942446	6.48475228776978	6.38356322302158	6.50140220143885	6.55955574100719	6.50818488489209
ADAMTS19	6.66966001438849	6.73624406834532	6.78566815827338	6.73526704316547	6.79280616906475	6.63228094244604	6.75346367625899	6.67339715107914	6.9059329352518	6.61341754676259	6.54902537410072	6.93361498201439	6.5621524028777	6.57138731294964	6.55696113669065	6.72621158992806	6.58636997122302	6.52275764028777	6.95645848920863	6.60172273021583	6.72444360431655	6.54750381294964	6.56499823741007	6.76828566906475	6.65754505035971	6.7963209352518	6.65340091366906	6.9024244676259	6.84022148920863	6.68918854676259	6.75089961870504	6.5872605	6.6467320971223	6.57272207194245	6.5652939676259	6.58556843884892	6.60028078417266	6.60638048201439	6.59804274100719	6.62978026258993	6.58425415827338	6.69433503597122	6.60622644244604	6.69017348201439	6.73216375539568	6.63074834172662	6.581374	6.7135314676259	6.79710036690647
ADAMTS2	6.5190494028777	6.53808811510791	6.5930008705036	6.5241928057554	6.48687182733813	6.54092353956834	6.53746194964029	6.58436381294964	6.51982032374101	6.5001978057554	6.50027161151079	6.52472117266187	6.50579655395683	6.52918734892086	6.50883568345324	6.55518064028777	6.56871546043165	6.56934861870504	6.52604207194245	6.46669976258993	6.46318297841727	6.51074164748201	6.51377739568345	6.56434715107914	6.5669728057554	6.53681474820144	6.56606364748201	6.53471303597122	6.58629420143885	6.57672358273381	6.66830587769784	6.55318632374101	6.50741851798561	6.51962875539568	6.49931278417266	6.51031586330935	6.4539108057554	6.5399128057554	6.52525150359712	6.47449199280576	6.51240083453237	6.48042622302158	6.5929334028777	6.53417661870504	6.5156403381295	6.56540755395683	6.55656580935252	6.55553192805755	6.50441147482014
ADAMTS20	6.57116597122302	6.51199181294964	6.48881105035971	6.49324002158273	6.48133389208633	6.50460460431655	6.48032748201439	6.47043465467626	6.47034977697842	6.55789161151079	6.53947132374101	6.48006404316547	6.53764290647482	6.53746194964029	6.54994562589928	6.53627077697842	6.53873074820144	6.55864988489209	6.54828725899281	6.52033779136691	6.53692510791367	6.57901403597122	6.53776109352518	6.51708792086331	6.53989649640288	6.53102037410072	6.5660221294964	6.51812452517986	6.47545925899281	6.49832856115108	6.49990102158273	6.51169063309352	6.51369464748201	6.57139497841727	6.52480578417266	6.58282777697842	6.51781529496403	6.4780031294964	6.55898334892086	6.49997183453237	6.54378456834532	6.50040154676259	6.50388228057554	6.50810741726619	6.48282294244604	6.4935898705036	6.46841674100719	6.50316907913669	6.48665608633094
ADAMTS3	6.52114441007194	6.34094382733813	6.32659997122302	6.43365022302158	6.40417029136691	6.49417846402878	6.42075710791367	6.40069682733813	6.29809741726619	6.41036672661871	6.75641892086331	6.40189873021583	6.7013358705036	6.77603233093525	6.72858470503597	6.35413571942446	6.45154170503597	6.39049077338129	6.46624394244604	6.6080006618705	6.42537998561151	6.66339580215827	6.7107921942446	6.53317527697842	6.46079517266187	6.29357214748201	6.45080375179856	6.36616052517986	6.42479963309353	6.45519654676259	6.38052649280576	6.60722217985612	6.37720120503597	6.67768664028777	6.76601692446043	6.75133560071942	6.61860156834532	6.59380351798561	6.80631245323741	6.63166219784173	6.57998068345324	6.43116710071942	6.41254161870504	6.4573883381295	6.43645976618705	6.34132300719425	6.50417103597122	6.35547051079137	6.36171391366906
ADAMTS4	6.58750316546763	6.66503344244604	6.78388198201439	6.62264564028777	6.56017704316547	6.61169968705036	6.60125774460432	6.53948443884892	6.54448038129496	6.5884578381295	6.4807661942446	6.51619670863309	6.35712917266187	6.42600739568345	6.4581825971223	6.65178652158273	6.5747011294964	6.76565014028777	6.60019632374101	6.49544977697842	6.60490808992806	6.43875020863309	6.43372907194245	6.62153621582734	6.53053071223022	6.56275287769784	6.54928302877698	6.65603894244604	6.60345208992806	6.66080476258993	6.54922098920863	6.43747384892086	6.60888917266187	6.48282294244604	6.45633636330935	6.45481549640288	6.45431999280576	6.49293471582734	6.41916014028777	6.41999416546763	6.42019325179856	6.56665418345324	6.47141457553957	6.59283874820144	6.6284775323741	6.56928137410072	6.6269749352518	6.65555037410072	6.62321888489209
ADAMTS5	6.53884043884892	6.58458302877698	6.47792688489209	6.49277349280575	6.43928326618705	6.56996197482014	6.46630058633094	6.47217645323741	6.5460669352518	6.52700134172662	6.52549969784173	6.46313376978417	6.53706607194245	6.55090721942446	6.55712261151079	6.50661338129496	6.63458073381295	6.56806099640288	6.5979150647482	6.50897301438849	6.59916640647482	6.52311684892086	6.53472299280576	6.51919971223022	6.51922564748201	6.42456365467626	6.50825197122302	6.57159060071942	6.55798548920863	6.50046305755396	6.60082385611511	6.49709139568345	6.50781354676259	6.54869587769784	6.52313626978417	6.52650710791367	6.45144120503597	6.50776590647482	6.5250064028777	6.50341882733813	6.47744607553957	6.50772586330935	6.63702088489209	6.71707137410072	6.50294296402878	6.48054478057554	6.53713835971223	6.49048739568345	6.49724788489209
ADAMTS6	6.6597361294964	6.55451379136691	6.51256187769784	6.63348723021583	6.52143420863309	6.58508564748201	6.54230916546763	6.5112363705036	6.44838145683453	6.54020972661871	6.49637631654676	6.54818856115108	6.51178870503597	6.52948067625899	6.48141085611511	6.54988951438849	6.48729577338129	6.56217055395683	6.45713674100719	6.48782458273381	6.52225395683453	6.50423437410072	6.49050825899281	6.57180395683453	6.56458220143885	6.55912244244604	6.56217055395683	6.43961661870504	6.43763914028777	6.46797289928058	6.47841884532374	6.46730472302158	6.50170555035971	6.49204861151079	6.48465295683453	6.51453826618705	6.48449218705036	6.53359521942446	6.4768855	6.51213769064748	6.47565174460432	6.50473625899281	6.59540214388489	6.62877992086331	6.48995585611511	6.48586945323741	6.53883302877698	6.52420371942446	6.52594636690647
ADAMTS7	6.45576942805755	6.5156325647482	6.48624915827338	6.46335302158273	6.47416258633094	6.48312778417266	6.42588528776978	6.34710079136691	6.41454321582734	6.56526639928058	6.50625559352518	6.49989185971223	6.52617126618705	6.53408636690648	6.52967379136691	6.44333893165468	6.4008044676259	6.43274271223022	6.43332534532374	6.46522030935252	6.43081843884892	6.52561034532374	6.49339648920863	6.49300136330935	6.42252761870504	6.48444716546763	6.45582268705036	6.49934432014389	6.44940581294964	6.54066623741007	6.45740774820144	6.43851665467626	6.45069413309353	6.5462650323741	6.5250733705036	6.51453826618705	6.46892949640288	6.50364436690647	6.51372907913669	6.54106214388489	6.49452543165468	6.37611511151079	6.45513102877698	6.49591469784173	6.42763890647482	6.47522066906475	6.41539934172662	6.38657278417266	6.41331206834532
ADAMTS8	6.32222741726619	6.40881660071942	6.32263952158273	6.43258033453237	6.4337044028777	6.33973931294964	6.46265575899281	6.34254197841727	6.4043701294964	6.46455508273381	6.51806386330935	6.42005214028777	6.48535006115108	6.48756768345324	6.45728437410072	6.42192192086331	6.45649952877698	6.47743417266187	6.36851100719425	6.49055518705036	6.30008087410072	6.46173825179856	6.44261630935252	6.39306480935252	6.48507935611511	6.36818664028777	6.41720700359712	6.47465328776978	6.40487537410072	6.37236922302158	6.42371389208633	6.48717464028777	6.55025958992806	6.4869688057554	6.48007420143885	6.48625873381295	6.51094923021583	6.33739133093525	6.47773338489209	6.40577005035971	6.47813449280576	6.52158305755396	6.40780317266187	6.26093861151079	6.41876957553957	6.56368501438849	6.42321308633093	6.4246824028777	6.37562726618705
ADAMTS9	6.51860242805755	6.5212075323741	6.60134367266187	6.50541772661871	6.51269385611511	6.60134367266187	6.61672452158273	6.57652026618705	6.54519310791367	6.51742417985611	6.53440955395683	6.45131733093525	6.52007308633094	6.54475866546763	6.52288212230216	6.59536031654676	6.62617247841727	6.52632082374101	6.53198114388489	6.43552804316547	6.51382894964029	6.54125762230216	6.52988165827338	6.59897871582734	6.68347057913669	6.56548891366907	6.65494829496403	6.49018228057554	6.55402318345324	6.73720662589928	6.55946847482014	6.47804338848921	6.43992928417266	6.50731741366906	6.51602338848921	6.52300817985611	6.58213343165468	6.54956616546763	6.52487592086331	6.47286462230216	6.51916673741007	6.46297642446043	6.57172379856115	6.54737621582734	6.59608510071942	6.58561848920863	6.46896789928058	6.50541772661871	6.61580630215827
ADAMTSL1	6.54252287769784	6.48101158273381	6.52813692086331	6.55367281294964	6.53705499280576	6.50438892805755	6.51937405035971	6.51527707913669	6.51796005755396	6.54230916546763	6.47394625899281	6.53744804316547	6.47080182733813	6.47366664748201	6.47984957553957	6.5224544028777	6.56143148920863	6.55523723021583	6.539117	6.45354653956835	6.53408205035971	6.4867395971223	6.47476107913669	6.48098007913669	6.53462417985611	6.55020023741007	6.51953633093525	6.5633773381295	6.52695650359712	6.49025765467626	6.52305762589928	6.47365175539568	6.53339924460432	6.47821528057554	6.48534428057554	6.47191797122302	6.5187935971223	6.4692388057554	6.46976926258993	6.45935789928058	6.48289512230216	6.55976432374101	6.56368501438849	6.5460669352518	6.57217153956835	6.54428213669065	6.54526931654676	6.54240594964029	6.55524922302158
ADAMTSL2	6.58598878417266	6.57312800719424	6.5941943381295	6.6308165971223	6.53254876258993	6.60944976978417	6.67669444604317	6.64020942086331	6.51752420143885	6.55658444604317	6.55751410791367	6.57942071223022	6.51785365827338	6.52812885971223	6.55059657913669	6.80863914388489	6.58846798561151	6.65316642446043	6.6977708705036	6.56238795683453	6.63298279136691	6.53312577697842	6.5400584676259	6.65170713669065	6.70158007913669	6.5700955323741	6.54567269784173	6.66177312230216	6.67134447482014	6.80741185611511	6.58180988489209	6.57380921223022	6.55949900719424	6.54566806115108	6.55993492805755	6.53872518705036	6.4967503705036	6.5827016294964	6.55271626618705	6.53983645323741	6.57974948920863	6.60531815107914	6.62160074100719	6.61867152877698	6.61979387769784	6.55784146043165	6.63304186690648	6.56369192086331	6.51134868345324
ADAMTSL3	6.37898887769784	6.40881660071942	6.49944246402878	6.28894777697842	6.46894277697842	6.46164874100719	6.43654077697842	6.43726148920863	6.41592402877698	6.36973529496403	6.63064841726619	6.43266778417266	6.58565727338129	6.75149543165468	6.65084001438849	6.43171965827338	6.41200851079137	6.45527138129496	6.50090235611511	6.63260287769784	6.43271433093525	6.64829665467626	6.65376571223022	6.38246754676259	6.53144250359712	6.50391152517986	6.40111069064748	6.49934432014389	6.37562726618705	6.33629315827338	6.44017513309353	6.60897205035971	6.40660451079137	6.5921195323741	6.61048875179856	6.6258768057554	6.60559117625899	6.62174212230216	6.72099579856115	6.5874425971223	6.63026434532374	6.38106786330935	6.44919834532374	6.33629315827338	6.41282734172662	6.44790642446043	6.43185978776978	6.38502023741007	6.43419252158273
ADAMTSL4	6.84141861151079	6.73264369064748	6.68131294964029	6.64278756115108	6.78117721582734	6.80982189208633	6.90647902877698	6.78934488489209	6.87711899280576	6.62490025179856	6.49231170503597	6.59112237410072	6.59913464028777	6.48097012589928	6.51636136690647	6.69172177697842	6.78426579856115	7.1167610647482	6.84014228057554	6.59680835251799	6.79515924460432	6.55973096402878	6.53659617985612	6.98548981294964	6.86003679136691	6.83630202158273	6.76039658273381	6.85588810071942	6.78426579856115	6.75008385611511	6.88887714388489	6.58635625179856	6.85171720863309	6.48292809352518	6.52065029496403	6.50267585611511	6.5708703381295	6.59418894244604	6.51120161870504	6.67400109352518	6.6933744676259	6.6933744676259	6.8426498057554	6.75473585611511	6.75057456115108	6.78037930935252	6.61944881294964	6.72225712230216	6.7655401294964
ADAMTSL5	6.6792974676259	6.89259774820144	6.69976676978417	6.68410702517986	6.87121801079137	6.72199028776978	6.88516573381295	6.74519111510791	6.93627394244604	6.90089806834532	6.49393458273381	6.78844012589928	6.51586167625899	6.51743029496403	6.48489019064748	6.77653551079137	6.82426379856115	6.73284677697842	6.77053079856115	6.5217056294964	6.66469513669065	6.52907794244604	6.51895726618705	6.8559384028777	6.83614723381295	6.65019260791367	6.59283396402878	6.88570528057554	6.67672671582734	6.80741185611511	6.90137026618705	6.54987674460432	6.76716932374101	6.50031684532374	6.52088662589928	6.50655230935252	6.58759791366906	6.59068443884892	6.50122510431655	6.55776689568345	6.57439461870504	6.79192500719424	6.8924654028777	6.88467093884892	6.71729852517986	6.78872092446043	6.83332816546763	6.72797386330935	6.78705816546763
ADAR	8.78331321582734	8.48942515107914	8.79300437410072	8.53408164028777	8.7990243381295	8.9820879352518	8.76391630215827	8.92258108633093	8.62977657553957	8.42021239568345	8.84324365467626	8.68065994964029	9.07224779856115	8.85047471223022	8.94431475539568	8.77395853956835	8.70581497841727	8.5279491294964	8.45009626618705	8.82826765467626	8.66756832374101	8.97109882014388	8.92696551798561	8.69488936690647	8.69488936690647	8.79355245323741	8.38957030215827	8.64840518705036	8.52631548201439	8.49313876258993	8.62735020863309	8.88085558992806	8.69734462589928	8.96114016546763	8.69361489208633	8.75031225899281	8.87000201438849	8.76854797122302	8.94752884892086	8.87779125899281	8.83717138848921	8.74004638848921	8.72474525179856	8.84197068345324	8.89426157553957	9.06080600719424	8.75874254676259	8.71066967625899	8.80231965467626
ADARB1	7.41166820863309	7.3655488705036	7.36258256834532	7.37104544604317	7.40144664748201	7.38165902877698	7.38214543165468	7.30122011510791	7.3227386618705	7.42256316546763	7.22807374820144	7.53727258273381	7.22807374820144	7.41703248920863	7.07884917266187	7.48868669064748	7.50332199280576	7.44384684892086	7.3053657266187	7.28199848201439	7.46515742446043	7.08699923741007	7.46791323021583	7.19618761151079	7.28691388489209	7.36852897841727	7.22081569784173	7.4369555971223	7.41916494964029	7.34251928776978	7.29676562589928	7.25751788489209	7.4090345971223	7.26535935971223	7.19317917985612	7.14739710071942	7.33905356115108	7.34355337410072	7.16371063309353	7.43747607913669	7.39901613669065	7.45381982733813	7.33666296402878	7.42572654676259	7.31668184172662	7.39437915827338	7.38612122302158	7.2274254676259	7.36231633093525
ADARB2	6.49067775179856	6.47514686690648	6.52034408633094	6.54476494244604	6.53166738129496	6.54203330935252	6.38511810791367	6.54568600719425	6.58960091366906	6.41869963309353	6.54847861870504	6.44856902158273	6.54295581294964	6.49756924460432	6.49770602877698	6.52492667625899	6.53841474100719	6.43589124460432	6.55579832014388	6.5211669028777	6.50907433453237	6.49800613669065	6.50168421582734	6.50468543165468	6.5431350971223	6.4637971942446	6.75989499280576	6.39861185251799	6.58414020863309	6.45222471942446	6.48141085611511	6.49158451798561	6.52863547482014	6.54490201438849	6.54747654676259	6.51896196402878	6.50560219064748	6.54396124100719	6.52073770503597	6.42769264748201	6.52465501438849	6.40640357553957	6.45957465467626	6.49591469784173	6.52056834892086	6.53524252517986	6.56290605755396	6.52089253956835	6.47438254676259
ADAT1	8.11965244604317	8.56007165467626	7.72357284892086	8.04135044604316	8.30690523021583	8.10623676258993	8.26602348201439	7.91948855755396	7.83889999280576	8.23103235971223	7.97249202158273	8.31268827338129	7.77136428417266	7.83348207913669	7.59450362589928	8.04694717985612	8.01999479136691	8.14132270503597	7.9567305	7.65996657194245	7.86091228776978	7.81013364748201	7.76737885611511	7.83924063309353	8.30389125899281	8.13866863309353	8.17553718345324	8.11177689208633	8.37846207913669	7.99095817985611	7.90204668345324	7.82693642805755	8.23900974100719	7.438029	7.64356468345324	7.70049699280576	7.81721366546763	7.91968152517986	7.71799205755396	8.14224677697842	8.17789450359712	8.01767758273381	7.76438776258993	8.09583600719424	8.0768974028777	8.10384779136691	7.92268956115108	8.18981925899281	8.25106019784173
ADAT3	7.09760432374101	6.95668646043165	7.040277	7.00227569784173	6.99491435971223	7.02381095323741	7.07034470863309	6.88656698920863	6.78994291366906	6.86055169784173	7.76722846402878	6.89081558992806	7.32506813309353	7.48424311510791	7.81806738129496	6.83039052877698	6.83517223381295	6.60269194244604	6.96930783093525	7.15900680935252	6.73404576618705	7.7889050323741	7.84102113309353	7.06194807913669	6.92747186330935	6.88516573381295	6.74814769784173	6.93832439568345	6.6616440971223	7.07500482374101	6.820177	7.33124775899281	6.7839236618705	7.72615225179856	7.62230997841727	8.10882381294964	7.16952989928058	7.17997368345324	7.63780958992806	7.26448481654676	7.23279657553957	7.20981028057554	7.27577484892086	7.06260205755396	7.26656400719425	7.31329770503597	7.0809923381295	6.9587415647482	6.9730321294964
ADC	6.94820336690647	6.6639940647482	6.60230531654676	6.72577525899281	6.70585021582734	6.66234814748201	6.55023493884892	6.72538879136691	6.63241981294964	6.64437879136691	6.60047982733813	6.60711642446043	6.64526787769784	6.58607144604317	6.61722664028777	6.77262583093525	6.68718778776978	6.61416952517986	6.57111097482014	6.58510919784173	6.72957353956834	6.57081553956835	6.59651776258993	6.63362020863309	6.53144250359712	6.54251256115108	6.70123202158273	6.89461672302158	6.56603961151079	6.66080476258993	6.64526787769784	6.64496481294964	6.58255725899281	6.61111251079137	6.60832728776978	6.57694010071942	6.62918651079137	6.64353477697842	6.56757691007194	6.62369571582734	6.64965712230216	6.59566635971223	6.8017282733813	6.77513415107914	6.76592606115108	6.92097710431655	6.6121244352518	6.78596394964029	6.70481011151079
ADCK1	7.38464081294964	7.40660098561151	7.33328627338129	7.52275923021583	7.23038597122302	7.5462496294964	7.37221335611511	7.25683541726619	7.61507057194245	7.24920320863309	6.72182249640288	7.32520831654676	7.23221280935252	6.97587615107914	6.85582214028777	7.46136468345324	7.35124873021583	7.57110262589928	7.51451111510791	7.07636807913669	7.52413121942446	6.98370107913669	7.19538176978417	7.55332479856115	7.43967379136691	7.52290510071942	7.3099185323741	7.34611488489209	7.53986430215827	7.29314752517986	7.58023607194245	7.0801979352518	7.02655495683453	7.39521355395683	6.92406223741007	6.78384030215827	7.01417705755396	7.01776115107914	6.74581224820144	7.23799892805755	7.2018177266187	7.3755137266187	7.50427251798561	7.45684087769784	7.49797203597122	7.57110262589928	7.6504754028777	7.18048971582734	7.17234943165468
ADCK2	8.82556002158273	8.83036838848921	8.99767644964029	8.94945552517986	8.9820879352518	8.87524692446043	9.13706347482014	8.42780672661871	9.27401464028777	8.96952707194245	8.43003725179856	8.82205334532374	8.02951209352518	8.02215102158273	8.69140875539568	8.68260943884892	8.91066684892086	8.68260943884892	8.72918837410072	8.56380782733813	8.67289356834532	8.48576933093525	8.74187011510791	8.34001535611511	8.73714935251799	8.84121541007194	8.72474525179856	8.86354328057554	8.87855063309352	9.12936515107914	8.90911670503597	8.52287716906475	8.80723015827338	8.00691317266187	8.30129864748201	8.13374067625899	8.64169263309353	8.56380782733813	8.14153098201439	8.55869120863309	8.51772247482014	9.15824315107914	9.48847167625899	8.9312382589928	8.54280438848921	9.10192016546763	9.16979535251799	8.95545269064748	8.77124142446043
ADCK4	6.82989882733813	6.60525657553957	6.79459994964029	6.4028285647482	6.74415208633093	6.89429156834532	6.9180534028777	6.97033275179856	6.55491456834532	6.79727371942446	6.61640061870504	6.58767760071942	6.7636859028777	6.7318164676259	6.68814289928058	6.81305957194245	6.69454797122302	6.52202170503597	6.86456829496403	6.79621624460432	6.75356907194245	6.65728147122302	6.67471818705036	6.53764290647482	6.76434222302158	6.50918501438849	6.64570296402878	6.82001051798561	6.49254836330935	6.75371891007194	6.54402534532374	6.70924806115108	6.89362511151079	6.78203462589928	6.62685939208633	6.6756790647482	6.78839211510791	6.7444589028777	6.74513770503597	6.84835792086331	6.9172486618705	6.72052716546763	7.0095818705036	6.59609905755396	6.68393810431655	6.78998370503597	6.89659636330935	6.82919015827338	6.76020060431655
ADCK5	7.07527894964029	6.86997403597122	7.08622758633093	7.10863417266187	6.91090942805755	7.16288752517986	6.98792920143885	6.93743725899281	7.07068058633094	6.98157108633094	6.61870998920863	7.2617269352518	6.91718089928058	6.79483155035971	6.60093952517986	7.07995081294964	7.10482874100719	6.99406030215827	7.04111316906475	6.84497496402878	6.92559176258993	6.68307064028777	6.77460125179856	6.83496369064748	7.11741726618705	7.19693260431655	6.83809408633094	6.7584543705036	6.81942410791367	6.95630978057554	6.91870465467626	6.77786060791367	7.00605787769784	6.87240948201439	6.68243834532374	6.62283362230216	6.71246114388489	6.72465258633093	6.65048107913669	6.87267869064748	6.83996602517986	7.02405999280576	7.15721868705036	7.08604887769784	7.07246374100719	7.16962434892086	7.1536070323741	7.11788422302158	6.9293557266187
ADCY1	6.58798941726619	6.58978178417266	6.46522030935252	6.58173389208633	6.59753717266187	6.63044326618705	6.60735056115108	6.64153610791367	6.63075776978417	6.56801328057554	6.49216225899281	6.6308699352518	6.45956145323741	6.45834989208633	6.48346076258993	6.52993832374101	6.59908783453237	6.57133358992806	6.73110035971223	6.48158436690647	6.56471942446043	6.47805204316547	6.50228756115108	6.59422850359712	6.64289769784173	6.58375501438849	6.60115538129496	6.65200892086331	6.60487043165468	6.62137471223022	6.60151664748201	6.49998905035971	6.60248071223022	6.47265331654676	6.50351281294964	6.47593721582734	6.53308317985612	6.52176599280576	6.47657092086331	6.50453009352518	6.52819570503597	6.60393077697842	6.57773235971223	6.57273083093525	6.58470369784173	6.54549323741007	6.69827595683453	6.6106639352518	6.6038673381295
ADCY2	6.60731013669065	6.5964994028777	6.76517735971223	6.57840760431655	6.57861704316547	6.61505454676259	6.66931185611511	6.57022258273381	6.64562675179856	6.65455445323741	6.59934538129496	6.54482031654676	6.61378824460432	6.65217842446043	6.61671556115108	6.58615765467626	6.51443255755396	6.6630745971223	6.39962166906475	6.63653945683453	6.48593123381295	6.66946503597122	6.67056057553957	6.65909734172662	6.54727969784173	6.75751225179856	6.62349125899281	6.70228661870504	6.76601692446043	6.46797289928058	6.67020025179856	6.62130256834532	6.51503149640288	6.63332972661871	6.61655463309352	6.6156991294964	6.61408761151079	6.62641315827338	6.60619005035971	6.69218614388489	6.6525734352518	6.72826435971223	6.58500725179856	6.61640061870504	6.63380931654676	6.84703680935252	6.6236670971223	6.69714869784173	6.64508304316547
ADCY3	8.87280489208633	8.90137824460432	8.15514661870504	8.60292489208633	8.66168873381295	8.48942515107914	8.72010029856115	8.33975833093525	8.73557955395683	8.89747292805755	8.04648686330935	8.61791805755396	8.18959412589928	8.3508208705036	8.25772379856115	9.04174994964029	8.60658567625899	8.38520894244604	8.81636761151079	8.33313482733813	8.94055526618705	8.56997318705036	8.70447033093525	8.47166600719424	8.58591465107914	8.63412214028777	8.48806769784173	8.52549751079137	8.85695634532374	8.88880336690647	8.96334560431655	8.10449657194244	8.64717096402878	8.20807515107914	8.55468894244604	8.29155308633094	8.39224856115108	8.47915741007194	7.83979138129496	8.69488936690647	8.65993381294964	8.71918410071942	8.7496783381295	8.75752232374101	8.1656996618705	8.45686961151079	8.3743836618705	8.32693042446043	8.32962948920863
ADCY4	6.72035487410072	6.64192397482014	6.55523320863309	6.75254223741007	6.76574338848921	6.75789561151079	6.69852857553957	6.88210949640288	6.96639310431655	6.5826221294964	6.57971412589928	6.62841776978417	6.64960323381295	6.5878491942446	6.57267602877698	6.74123875539568	6.98728034172662	6.95105172661871	6.98334468705036	6.75781408633094	7.17372861151079	6.62391181294964	6.63236049640288	7.09581102877698	6.6923380647482	6.58445474100719	6.49933925179856	6.75062611510791	7.02699716546763	6.66933227697842	6.78399451798561	6.64710782733813	6.54279380215827	6.59018322302158	6.60468907194245	6.57408486330935	6.61174242446043	6.68709529136691	6.53741212230216	6.65776041726619	6.79464575179856	6.68543228057554	6.52103742446043	6.59397912230216	6.68539884892086	6.87567747841727	6.76617295683453	6.54059375539568	6.6684815971223
ADCY5	6.41869963309353	6.58184025179856	6.41474701079137	6.45640636690648	6.49637631654676	6.44263042086331	6.51796005755396	6.52951231294964	6.46674729496403	6.52597314748201	6.33629315827338	6.40706401079137	6.32836026618705	6.3809883381295	6.38018370863309	6.41837494244604	6.46630058633094	6.3813493057554	6.48619779856115	6.34968560791367	6.43662382733813	6.32204979136691	6.34279290647482	6.49214597841727	6.53053071223022	6.45751698561151	6.42815467266187	6.44828491366906	6.4734041942446	6.491895	6.49951197482014	6.38366075539568	6.56448542086331	6.21975390647482	6.32870693884892	6.41919383453237	6.36263767985611	6.34720438489209	6.24763320143885	6.38028443884892	6.4410825971223	6.55450438848921	6.55348330935252	6.4703381942446	6.44088276978417	6.51485728057554	6.46780715467626	6.5755313705036	6.45062618705036
ADCY6	6.5067151942446	6.58584304316547	6.54294994964029	6.57115169064748	6.58966090647482	6.51525008633094	6.53111917266187	6.51957187769784	6.57634792805755	6.60419217985612	6.95807383453237	6.56934861870504	6.81987584892086	6.85148608633094	6.98173802877698	6.57078224460432	6.4807808705036	6.63273573381295	6.55545999280576	6.75467938129496	6.54063368345324	7.06383941007194	6.94476389208633	6.53105720143885	6.55568115827338	6.55871637410072	6.51515876978417	6.57805964748201	6.54049543165468	6.58654409352518	6.58230100719424	6.72413198561151	6.58503432374101	6.84719807194245	6.90890196402878	6.97294750359712	6.7339631942446	6.76711721582734	6.80949081294964	6.74351070503597	6.70447046043165	6.60473161151079	6.50203850359712	6.50828463309352	6.54283321582734	6.55664454676259	6.44836658992806	6.53499571223022	6.5877238705036
ADCY7	7.69157117985612	7.82883979136691	7.98252248920863	7.94457274460432	7.92784289928058	7.75115125899281	7.7389173381295	7.7827628705036	8.08071421582734	7.54690075539568	7.53931978417266	7.84227423021583	8.08593544604317	7.32218874820144	7.22430823741007	7.94754739568345	8.04135044604316	7.9808488381295	7.73741146402878	7.74021979136691	7.9981504028777	7.69335339928057	7.29944970503597	7.9473684676259	7.99074025899281	8.03176821582734	7.7922728057554	8.09252939568345	7.9520498705036	7.78560098561151	7.93432096402878	7.94894445683453	7.77198528417266	7.30933856115108	7.2634788057554	7.22532801079137	7.72988148920863	7.60207051079137	7.49362973741007	7.81438758992806	7.73624868345324	7.67792625899281	7.86183252877698	7.71360405035971	7.68752473381295	7.92464326618705	7.86274628057554	7.7847648057554	7.74835425899281
ADCY8	6.53884043884892	6.40766265467626	6.44710973741007	6.49378407553957	6.47907604316547	6.48790754676259	6.46121402517986	6.56014882014389	6.38113322302158	6.40838243884892	8.15025190647482	6.44856902158273	7.26359014388489	7.45440384172662	8.37846207913669	6.47686196402878	6.4710748381295	6.46677748201439	6.52148518705036	7.2722705971223	6.45352843165468	8.3645431942446	8.07467917266187	6.53685039568345	6.42853311510791	6.5138565323741	6.42909391366906	6.50961594964029	6.45802332374101	6.51794233093525	6.51130274460432	7.48801269784173	6.54612942086331	7.7775635971223	7.8980503381295	8.44259960431655	7.15581000719424	7.28525617985612	7.75694361870504	7.27053196043165	7.14448885251799	6.44626048201439	6.49756004316547	6.42371389208633	6.43740648920863	6.30123376978417	6.51760734532374	6.34880655395683	6.37234123021583
ADCY9	6.71909611870504	6.98049342805755	6.84153424460432	6.89153984172662	6.97056458992806	6.81499521582734	7.03872539208633	6.9487270647482	7.12617562230216	6.66754936690648	6.92662231654676	7.0263981294964	6.76759207194245	6.71328054676259	6.78523125899281	6.76227225539568	6.7877685323741	6.9723243381295	6.6977708705036	6.86950753956835	6.98629222302158	6.83911144604317	6.90174256834532	6.80412471582734	6.87986081294964	6.87020676258993	6.74033906115108	6.74005006834532	6.84022148920863	6.64882135251799	6.57723574100719	6.83825942086331	6.79586798561151	6.99150465467626	6.98157108633094	6.86402584532374	6.83898570863309	6.79416396402878	7.03927520503597	7.06976032374101	6.98385641726619	6.92224214388489	7.11969034172662	7.32297636690647	7.49348857553957	7.11272022302158	7.20630026618705	7.1427683705036	6.90347616546763
ADCYAP1	6.56012861151079	6.65688196402878	6.73500448920863	6.62173138489209	6.54156912230216	6.52624594244604	6.61435402877698	6.55282828057554	6.5211038705036	6.54371998561151	6.61002211151079	6.56732029496403	6.58352984172662	6.64393279136691	6.63089778417266	6.6476828057554	6.46820692086331	6.54476494244604	6.54147670863309	6.60073667625899	6.54975777338129	6.60621297841727	6.60905201438849	6.58358077338129	6.6047194352518	6.54854135971223	6.6723208057554	6.63725304316547	6.50254920503597	6.60123947841727	6.56045823741007	6.57784573381295	6.55617828776978	6.6244921942446	6.64433138848921	6.61000256115108	6.61073205755396	6.61938702158273	6.59163002517986	6.61169013669065	6.59990243165468	6.56464126618705	6.55620239208633	6.5528190647482	6.50386021223022	6.59526871582734	6.59989337769784	6.56291036330935	6.5123394028777
ADCYAP1R1	6.53884043884892	6.56281020143885	6.50204791366906	6.5884578381295	6.48169096402878	6.53371038848921	6.50686170863309	6.43381751079137	6.5337845971223	6.45197761870504	6.5121910323741	6.48996626618705	6.56138955395683	6.54297854316547	6.5650058057554	6.55890108633093	6.59752593165468	6.51764265467626	6.49486615827338	6.52393937410072	6.55815173021583	6.53119025179856	6.53866034172662	6.567654	6.50078417985612	6.55825927338129	6.52082745323741	6.49219019784173	6.56694117985611	6.60627199640288	6.46340372661871	6.5434975971223	6.49867512230216	6.56476735251799	6.53914566906475	6.53902263669065	6.50660522302158	6.53281571223022	6.54630512589928	6.52141234532374	6.45901782733813	6.51816179496403	6.57498792086331	6.57415002158273	6.60733478417266	6.54745270143885	6.49392059352518	6.5281691294964	6.49073520503597
ADD1	8.58620364028777	8.60111243884892	8.4213240647482	8.54451728057554	8.68761182733813	8.69298345323741	8.57565900719425	8.57163462589928	8.60885115107914	8.57335698561151	8.97032647482014	8.56150482733813	8.98846579136691	8.87210160431655	8.86930639568345	8.72284742446043	8.51367958273381	8.56270569784173	8.61914508633093	8.90485684892086	8.6735146618705	8.85047471223022	8.98619251079137	8.39383856115108	8.73811802877698	8.45893612230216	8.67701094244604	8.64588470503597	8.64840518705036	8.8170682733813	8.55685461870504	8.78870869784173	8.72601541007194	8.97576658992806	8.87484383453237	8.94431475539568	8.80231965467626	8.84121541007194	8.9375404028777	8.84619764028777	8.86563356834532	8.87078335251799	8.72852225899281	8.44795488489209	8.77395853956835	8.86284258273381	8.77395853956835	8.85763109352518	8.67470094964029
ADD2	6.51127091366906	6.45387074460432	6.5353092733813	6.51539335251799	6.53046923021583	6.51195721582734	6.5047975971223	6.48286770503597	6.48203335251799	6.47099986330935	6.57921785611511	6.4956614676259	6.58157937410072	6.57805964748201	6.57231029496403	6.50503451798561	6.48170710071942	6.55779098561151	6.52539204316547	6.53137191366906	6.54393400719424	6.58540614388489	6.58220907194245	6.4864396618705	6.52444256834532	6.46860284892086	6.48613425179856	6.61045802877698	6.52133451079137	6.54212567625899	6.4820153381295	6.54161892086331	6.52812079856115	6.59059276978417	6.58151704316547	6.59039469064748	6.56428653956835	6.54775762589928	6.57670615827338	6.55039057553957	6.5244821294964	6.49430484172662	6.56267231654676	6.54707383453237	6.54192690647482	6.53560689928058	6.52749400719424	6.51684651798561	6.49584556834532
ADD3	8.10384779136691	8.00119388489209	7.89038473381295	7.97483226618705	8.00958552517986	7.97906599280576	7.53244879136691	8.1074341942446	7.99795530935252	8.19396041726619	8.02264363309352	7.95488989928058	8.43581764028777	8.34766069064748	7.74511760431655	8.03032549640288	7.74768188489209	7.92654832374101	7.90134561151079	8.20671815827338	7.82393182014389	6.79586798561151	6.92367198561151	7.85477707194245	7.8858570647482	8.08719283453237	8.08944083453237	7.96986502158273	8.02346758992806	7.90437530215827	8.08341082014388	7.92949205755396	7.77451507194245	8.37947065467626	7.76911707913669	7.46243794964029	8.34462278417266	8.29584105395683	8.37595387769784	7.80597233093525	7.63050848920863	7.48287151798561	7.38769631654676	7.97658662589928	8.02951209352518	7.47946538129496	7.21343817985611	8.15402942446043	7.99276426618705
ADFP	8.35947182733813	8.8539528057554	8.57961557553957	8.72979391366906	8.55355823021583	8.55685461870504	8.75942445323741	8.61002604316547	8.6681218705036	8.46794050359712	8.91136575539568	8.60831475539568	8.58074952517986	8.45838707194245	9.07224779856115	8.54396536690648	8.50705932374101	8.71452014388489	8.63686686330935	8.58202702158273	8.59928834532374	8.8108081294964	8.85324641726619	8.80231965467626	8.59255186330935	8.66407554676259	8.18839452517986	8.39333161151079	8.4883539352518	8.40176038848921	8.66699846043166	8.56654081294964	8.5031825971223	8.44482166906475	8.59928834532374	8.75680585611511	8.71978817266187	8.92472438129496	8.42894084892086	8.64840518705036	8.92615014388489	8.75752232374101	8.84546821582734	8.82483860431655	8.93981318705036	8.62150942446043	8.59612896402878	8.6077239352518	8.61392049640288
ADH1A	6.52824921942446	6.55290803597122	6.40603338129496	6.48589878417266	6.48169096402878	6.5594404028777	6.56541436690647	6.60611408633094	6.5805551942446	6.48530693165468	6.51358323741007	6.46397853956835	6.4904154352518	6.49223852877698	6.4982336942446	6.66437169784173	6.57781188848921	6.4975544028777	6.5360388057554	6.48050829496403	6.57665922302158	6.4921814676259	6.51198302517986	6.53241322302158	6.43294843165468	6.61691751079137	6.53888358992806	6.61946476258993	6.55484058273381	6.50305553956835	6.48977554676259	6.52261388489209	6.5253545647482	6.50617853597122	6.48808512589928	6.50507982014388	6.4786519352518	6.42255142086331	6.50700794604317	6.4576379028777	6.47958161870504	6.55196817266187	6.5034633381295	6.46599214028777	6.54658796043165	6.57230154676259	6.59630527338129	6.49048739568345	6.56393955395683
ADH1B	6.56842890647482	6.58550360431655	6.58615765467626	6.714483	6.6110195647482	6.56427829856115	6.52630962230216	6.53202348920863	6.51752420143885	6.62325052517986	6.55126047482014	6.63042963669065	6.57109496402878	6.56532100719425	6.55435608633094	6.53063992086331	6.50608389928058	6.6437273057554	6.5611619352518	6.51880094964029	6.5618625323741	6.53775403956835	6.57793897122302	6.5307120647482	6.65594815107914	6.55912244244604	6.60052006834532	6.67440743165468	6.59981710431655	6.59503058633094	6.62270951438849	6.51583775179856	6.65880831654676	6.54501227697842	6.55279271582734	6.53585403597122	6.47922100719424	6.46755997841727	6.56407401079137	6.55776689568345	6.4661754676259	6.61126030935252	6.59983515467626	6.64925875899281	6.68109916546763	6.50807161870504	6.53123938848921	6.56291036330935	6.5982830647482
ADH1C	6.54118215827338	6.50603529496403	6.54256724460432	6.48780003597122	6.51001305035971	6.49599756834532	6.45217228417266	6.56585725179856	6.45490111510791	6.50782526258993	6.46141274100719	6.4722533381295	6.46196391366906	6.48171761151079	6.47215374820144	6.49130510071942	6.37498912589928	6.51764265467626	6.67912202158273	6.45254573381295	6.48248474820144	6.47826691366906	6.46154590647482	6.47317220143885	6.52012623021583	6.53734692805755	6.43262461151079	6.4790182733813	6.46709861870504	6.5084798057554	6.5207981942446	6.38722782014388	6.49972562589928	6.48510253956835	6.45633636330935	6.52508637769784	6.49905587769784	6.34501464388489	6.45894902877698	6.47541086330935	6.47813449280576	6.47896118705036	6.52103742446043	6.4468640647482	6.54828725899281	6.46936570143885	6.53635460431655	6.48178294964029	6.48158436690647
ADH4	6.51586556115108	6.507437	6.5067151942446	6.52973543884892	6.44878612230216	6.5011428705036	6.58955739568345	6.52214469064748	6.54647075539568	6.46262011510791	6.57553615107914	6.51942826258993	6.45245285611511	6.4900225323741	6.62641315827338	6.48755670143885	6.48662358992806	6.47575697841727	6.47052709352518	6.47290471223022	6.50164276978417	6.61841267625899	6.5618625323741	6.56967132374101	6.4438175323741	6.44175730215827	6.51696278417266	6.5291919352518	6.51636136690647	6.54386417266187	6.47607270143885	6.49518548201439	6.48191079136691	6.49821307194245	6.58407210791367	6.60775388489209	6.44541312230216	6.43782507913669	6.5772115971223	6.47497948201439	6.45496773381295	6.5465048057554	6.4931899352518	6.50626716546763	6.4426445323741	6.45855731654676	6.48096017266187	6.47180375539568	6.49280122302158
ADH5	6.58750316546763	6.48356117985611	6.53622930215827	6.53604505395683	6.47229288848921	6.47140419784173	6.48283458273381	6.71570539568345	6.70637076978417	6.57745782014389	6.61382857194245	6.51884045323741	6.67803556115108	6.65038901079137	6.60277138489209	6.54988951438849	6.60906102877698	6.45912508633094	6.45249373021583	6.63883874100719	6.51804217625899	6.63857244604317	6.65144076258993	6.61558882014389	6.67603747482014	6.40835298561151	6.51916120143885	6.56102867625899	6.37273555395683	6.48038292086331	6.40762161870504	6.62458674100719	6.5193208705036	6.63130531654676	6.5847451294964	6.61026393165468	6.63933028776978	6.63343512230216	6.61788838489209	6.64688591726619	6.64211004676259	6.47375676258993	6.5175185971223	6.49910492446043	6.56012861151079	6.56368501438849	6.60280315107914	6.71234614748201	6.54573524460432
ADH6	6.55038272661871	6.5612086294964	6.61376316546763	6.59140075899281	6.58535729496403	6.53156665107914	6.51056258992806	6.57737202877698	6.63999262589928	6.5202255323741	6.64807516546763	6.72185415467626	6.66588930935252	6.74929058633094	6.63972564028777	6.58843833453237	6.64443582733813	6.53722651079137	6.54296651798561	6.62224352517986	6.66838638489209	6.64910123021583	6.64433138848921	6.63703955035971	6.59603511510791	6.6083149352518	6.50218698920863	6.63128768705036	6.70919041007194	6.56959474100719	6.58284434532374	6.60845684892086	6.55781352517986	6.70073139568345	6.66136865467626	6.66127994964029	6.61520354676259	6.62605497841727	6.65724422302158	6.61987782014389	6.60985834532374	6.62146965827338	6.63868146043165	6.6248613381295	6.6284775323741	6.56368501438849	6.62814356834532	6.58170364028777	6.50681895683453
ADH7	6.56187220143885	6.56685420143885	6.5941943381295	6.51394827338129	6.52584702517986	6.53371038848921	6.50249158273381	6.47917100719425	6.44344414388489	6.47454425179856	6.50958658992806	6.53476077697842	6.49938897841727	6.55090721942446	6.54538612230216	6.58234042805755	6.53153414388489	6.52354955395683	6.54058657553957	6.44913707194245	6.618278	6.50348618705036	6.51281629856115	6.52175845683453	6.50579655395683	6.52724454676259	6.4889708705036	6.50795156115108	6.44034350359712	6.48637556115108	6.55003042805755	6.52423339568345	6.62856622302158	6.49873920143885	6.51187744604317	6.51959056115108	6.49195844244604	6.52840398561151	6.50949497841727	6.52570863309353	6.46049253956835	6.47988391007194	6.47995950359712	6.65492731294964	6.55202390647482	6.50123170503597	6.57388300359712	6.47131365467626	6.52098573381295
ADHFE1	7.26187413669065	7.12799241726619	7.36432676258993	7.24121984172662	7.39972846043166	7.32355383453237	6.91068289208633	7.41110207194245	6.96850844604317	7.15211074100719	7.44640125179856	7.24281884892086	7.59421535971223	7.33159989208633	7.20787732374101	7.3178224028777	7.11979938129496	7.28008223741007	7.12586931654676	7.4912559352518	7.41009347482014	7.2720361942446	7.2766296618705	7.24990489928058	7.40721868345324	7.34329923741007	7.18643342446043	7.03110541007194	7.06124697122302	7.31426324460432	7.15910952517986	7.3476775323741	7.3077054676259	7.19336208633093	7.24531723021583	7.10694684892086	7.21713797122302	7.32636944604317	7.10101330935252	7.07331065467626	7.00234816546763	7.07475723021583	6.95596882733813	7.04750884892086	7.07565264028777	6.84153424460432	7.16790507913669	7.06124697122302	7.12551405035971
ADI1	6.40920102877698	6.41564293165468	6.48176830935252	6.41038328417266	6.40770164388489	6.45510054676259	6.39714686330935	6.43488648920863	6.39751052158273	6.36048712230216	6.95420451798561	6.42447754676259	6.71316451798561	6.7049270971223	6.84240977697842	6.42192192086331	6.44488528776978	6.45436400719424	6.42784529496403	6.70677931654676	6.45988397841727	6.88700423021583	6.76494674100719	6.42190674100719	6.40049542446043	6.31720109352518	6.38818217985612	6.39410441726619	6.37169733093525	6.46577975539568	6.45181549640288	6.62217962589928	6.40181623021583	6.73708284892086	6.65821636330935	6.97954398561151	6.65095255395683	6.63623564028777	6.7034773381295	6.69748060431655	6.66775490647482	6.44757509352518	6.41498744244604	6.33319861870504	6.4171870647482	6.45890070503597	6.41416057913669	6.36627135611511	6.38701587769784
ADIG	6.58341036690647	6.55119911151079	6.70545651079137	6.52823335971223	6.54087379136691	6.63493661870504	6.55944991366906	6.5824455971223	6.73030474820144	6.66068124460432	6.65742635971223	6.47460090647482	6.62062102158273	6.70341669064748	6.73715973741007	6.57763602877698	6.76337120863309	6.56721247482014	6.54635537410072	6.64536941366906	6.61201394244604	6.65696944244604	6.67738435971223	6.64344839568345	6.52967896043165	6.50284799280575	6.55202390647482	6.60878936330935	6.53323158273381	6.51431557553957	6.53598798561151	6.61386333093525	6.55617828776978	6.6656971942446	6.65086010431655	6.67379151079137	6.63040676618705	6.61456771942446	6.66105650719424	6.61339609352518	6.63004156834532	6.61358632733813	6.58726737410072	6.65492731294964	6.53057491366906	6.60515776258993	6.54650910791367	6.54709216546763	6.62769273381295
ADIPOQ	6.5429443381295	6.51952758633094	6.57021155395683	6.5586060647482	6.54244965467626	6.56132931294964	6.62586730935252	6.48241368345324	6.46459092805755	6.50239607913669	6.42628676258993	6.43068782374101	6.45965457913669	6.47765970863309	6.43254190647482	6.57145846043165	6.46206060431655	6.45181549640288	6.530434	6.45477180215827	6.47662928776978	6.47858716906475	6.43259602877698	6.52898977697842	6.39065315107914	6.52547666546763	6.52276924460432	6.52213004316547	6.47496832733813	6.44217305755396	6.56580715467626	6.47212485611511	6.47978927338129	6.47088930215827	6.43291723021583	6.42901917266187	6.43176735611511	6.44704681294964	6.46601850359712	6.39317350359712	6.41312174100719	6.5591882733813	6.47025474460432	6.48521228417266	6.50481382733813	6.51630772661871	6.51849723741007	6.50361633093525	6.50403261151079
ADIPOR1	9.10801774820144	9.70383971223022	9.59641613669065	9.53505908633094	9.259682	9.36318280575539	9.44481524460432	9.28633392086331	9.31935907913669	9.27401464028777	9.25448005755396	9.08426076978417	9.37896052517986	9.23763302158273	9.1421921942446	9.47753421582734	9.2183149352518	9.43686589208633	10.0755841151079	9.29551005035971	9.55778872661871	9.74126349640288	9.24266538129496	9.53740228057554	9.55888915827338	9.38478286330935	9.08794120143885	9.40313048201439	9.41972863309353	9.52891684892086	9.75184215107914	9.02864273381295	9.51928484892086	8.68633422302158	9.1828951294964	9.11433041007194	9.1027718705036	9.26792402877698	8.97336034532374	9.37127263309353	9.35635179136691	9.12609661870504	9.32250318705036	9.26570684892086	9.37127263309353	9.35009310791367	9.38812576978417	8.97412070503597	9.23289279856115
ADIPOR2	9.70824675539568	9.76711949640288	9.71101373381295	9.56617105035971	9.64721697122302	9.65224610791367	9.66107130935252	9.50504241007194	9.57379909352518	9.68916843884892	9.22218264748201	9.56740871223022	9.09257786330935	8.92841462589928	9.25870863309352	9.64721697122302	9.74894417985612	9.68115873381295	9.57697330575539	9.36198626618705	9.60763374820144	9.37454323741007	9.32698338129496	9.68493155395683	9.66353048201439	9.72347946043165	9.67278305035971	9.50606294964029	9.7587054676259	9.65866439568345	9.66881977697842	9.30077804316547	9.54507492805755	9.12245456834532	9.2447598705036	8.92472438129496	9.43793334532374	9.35114231654676	8.96559046043165	9.46877732374101	9.31097442446043	9.6422529352518	9.74516502158273	9.56740871223022	9.60386003597122	9.78480963309353	9.87230476258993	9.64966497841727	9.61691755755396
ADK	7.35842173381295	7.16225658273381	7.06898360431655	7.06367617985611	7.01980097841727	7.19299756115108	7.02507774100719	7.06367617985611	7.14086441726619	7.09030235971223	6.76463514388489	7.01963249640288	6.81555591366906	6.81390354676259	6.8144620647482	7.1167610647482	7.01338035971223	7.06228068345324	7.15517505755396	6.97650547482014	6.91255114388489	6.72130712230216	6.92036382014389	7.09350594964029	7.03881600719424	7.00033789928058	6.95698202158273	7.13142004316547	7.03328401438849	6.99325121582734	7.10639617985612	6.96552808633094	7.12570120143885	6.77653551079137	6.98201797122302	6.89125556115108	6.99950436690647	6.9470707266187	6.88944220143885	7.06666987769784	6.95129797841727	7.12022317985612	7.14226641007194	6.92352136690648	6.90081838848921	6.99115456115108	6.9549715323741	7.01850234532374	7.00506844604317
ADM	7.07777109352518	7.87087605035971	7.93488321223022	7.7861198057554	7.41810649640288	8.42293579856115	7.67362251798561	7.70263950359712	7.91569302877698	7.31801620143885	7.03569515827338	6.91421790647482	7.31426324460432	7.85996280935252	7.9971796618705	7.3182632733813	7.69511353956835	8.27786005755396	8.75421826618705	8.10720499280576	8.4530102733813	8.09583600719424	7.79488736690648	8.50989323741007	8.21640425539568	8.03377509352518	7.86958719064748	8.94322908633093	7.89452047122302	7.42559882374101	8.64046441726619	7.56553817266187	8.33773520863309	6.96663302877698	7.363717	7.13970510071942	7.27178261870504	7.26780937769784	7.30735215107914	7.4591185647482	7.82037384532374	7.73773961151079	8.14199301798561	7.56113746043166	7.71565384172662	7.86809758633093	7.72968158273381	7.25091085971223	7.36194148920863
ADM2	6.95401305755396	7.01278174820144	6.52288761870504	6.92120892086331	6.90568014388489	6.74593644964029	6.84598403956834	6.82221438129496	6.93347295323741	6.95705001438849	6.70206054676259	6.72493994604317	6.67586654676259	6.77768917985611	6.7241871942446	6.91260539208633	6.77964817625899	6.87015225179856	6.9094589352518	6.74468171582734	6.8748012733813	6.77321055395683	6.83149415827338	6.92244299280576	6.7390774676259	6.81504770503597	6.77884173741007	6.92083485251799	6.93534810791367	7.14226641007194	6.87525042446043	6.81504770503597	6.98213565467626	6.7419763381295	6.73597894244604	6.67719603597122	6.81555591366906	6.76330395683453	6.8212709028777	6.97612012230216	6.80677876258993	7.09374811510791	7.00494756834532	6.91561494964029	6.98247738129496	7.10804404316547	6.99783397841727	6.77584020863309	6.9058719352518
ADNP	6.92367198561151	6.91342897841727	6.78720489928058	6.84629635251799	6.88712613669065	6.88399227338129	6.86260017266187	6.94908017985612	6.77783336690648	7.05600346043166	6.63828615827338	6.95750767625899	7.07654533093525	6.9267501942446	6.6656971942446	6.95779829496403	6.77879589928058	6.99071745323741	6.84107769064748	6.85732538129496	6.7366988057554	6.64467904316547	6.64183503597122	6.97743544604317	7.00253117985612	6.91057197122302	7.03395288489209	7.00907673381295	7.06917223741007	6.70188872661871	6.77961420143885	6.88225076978417	6.84914644604317	6.93656264748201	6.74532573381295	6.65702092805755	7.0095818705036	6.99691610071942	6.92006294964029	6.88638528776978	6.90999969784173	6.72604988489209	6.66754936690648	6.61925381294964	6.82979982733813	6.96443950359712	6.83396466906475	6.91654824460432	6.94476389208633
ADNP2	7.94221228057554	7.89527106834532	8.17090038129496	8.06097912589928	8.19193267266187	7.94134062589928	8.05387594964029	8.16615120143885	8.03421505035971	7.97619869784173	7.49298753956834	8.21020913309352	7.25342983453237	7.56510621223022	7.53790266906475	7.90643326618705	7.92041210071942	8.04135044604316	7.92970678057554	7.71599557194245	7.90281837410072	7.12734603597122	7.56908120143885	8.25933085971223	8.00831861151079	7.89860769784173	8.02367923381295	8.02902811510791	8.15223689208633	7.97906599280576	7.90935685251799	7.62492538848921	8.21591325899281	7.40660098561151	7.21791734892086	6.82008959352518	7.86939120143885	7.71565384172662	7.10990912589928	7.66628645323741	7.84822238848921	8.01662533093525	7.9502631294964	8.02264363309352	7.87466802158273	7.94333174100719	8.16943047482014	7.88227944604317	7.98230792086331
ADO	7.41619584172662	7.01726470143885	6.99916982014388	7.07436803597122	7.21516707913669	6.94101721582734	7.32447394964029	7.34953577338129	7.08739896402878	7.24318797841727	8.19372235971223	7.34417296402878	7.58551176978417	7.87354300719424	7.87427797122302	7.03499298561151	6.90697183453237	7.10144328776978	7.13559443165468	7.5272025	7.05638605755396	7.9316904352518	7.71232963309353	7.33849254316547	7.19560504316547	6.85732538129496	7.4295389676259	7.12951579856115	6.96284998561151	7.04428083453237	7.42653210791367	7.63614870863309	7.14757461870504	7.74753643165468	8.20379112230216	8.19778515827338	7.99834549640288	7.69922785251799	8.11759879136691	7.87016889208633	7.90839265467626	7.02138376618705	7.14587610791367	7.52216271223022	7.63711150359712	7.58671835971223	7.60150643884892	7.311375	7.34697924460432
ADORA1	6.5465564028777	6.50302764748201	6.53815753956835	6.54269017985612	6.52187466906475	6.46210071942446	6.53687795683453	6.48848783453237	6.52532034532374	6.53526723021583	6.77165282014388	6.57142994244604	6.67359923021583	6.72432207194245	6.84689261151079	6.56594328776978	6.49995434532374	6.5635124676259	6.57430095683453	6.5738765323741	6.46699544604317	6.88341777697842	6.81409309352518	6.50302764748201	6.58768749640288	6.47628403597122	6.52425998561151	6.48331571942446	6.53121471942446	6.49548760431655	6.49995434532374	6.67344931654676	6.52647955395683	6.71532611510791	6.74480082733813	6.86248565467626	6.56458220143885	6.55550714388489	6.697578	6.68175798561151	6.64671585611511	6.52286600719424	6.53465175539568	6.579806	6.46541128776978	6.44674443884892	6.54608212230216	6.4551826618705	6.53656454676259
ADORA2A	8.97894896402878	9.02470477697842	8.52311231654676	9.0898119352518	8.92472438129496	8.49597264748201	8.93303516546763	8.54477468345324	8.82123358992806	9.12518443884892	7.74967267625899	9.20098291366907	7.81149156834532	8.18447251798561	7.7881920971223	8.99808434532374	8.64923152877698	8.50205396402878	8.87855063309352	7.82357507194245	8.6290963381295	7.91929558992806	8.21664815107914	8.3002487410072	8.72041242446043	8.53682402158273	8.35130912230216	8.79695863309352	8.92009631654676	9.39357861870504	8.67224649640288	7.77032868345324	8.88156355395683	8.05409375539568	8.16423402158273	8.42839894244604	8.10553523741007	8.17702497122302	7.60643754676259	8.45838707194245	8.5406155971223	9.04524510791367	9.07977521942446	9.12335848201439	8.87280489208633	8.63928530935252	8.86483598561151	8.73684811510791	8.90384748561151
ADORA2B	6.71043671223022	6.91284936330935	6.8703768705036	6.76214410071942	6.69914234532374	6.579806	7.20937258273381	6.9858749028777	6.66248785611511	6.79254137410072	6.68393810431655	6.77097552877698	6.90014623021583	6.79309342446043	6.73420004316547	6.93402286690647	6.6728143381295	7.04926013669065	6.88135174100719	6.78147321223022	6.61107011870504	6.89775527338129	6.71411379856115	6.92638674100719	6.79019883453237	6.830845	6.87789760071942	6.76690160431655	6.8719174028777	6.78046220143885	6.97131008633094	6.82073977697842	7.00691546043165	6.6407905	7.07627177697842	6.82741703597122	6.9293557266187	6.95313039568345	6.67120179136691	6.8770662733813	6.95111202877698	6.99709428057554	6.7784138381295	6.56071692086331	6.60115538129496	6.97984948201439	7.12766005755396	6.91051161870504	7.04111316906475
ADORA3	6.87550366906475	6.67748555395683	6.55915084172662	6.77614225899281	6.54044772661871	6.80949081294964	6.84556391366907	6.84448221582734	6.85160639568345	6.60901809352518	6.89089579136691	6.62794772661871	6.77865011510791	6.9417226618705	7.04509208633094	6.59692300719424	6.76273929496403	6.77080511510791	6.799016	6.861912	6.91638684892086	7.03531902158273	7.03722894244604	7.02993189208633	6.68243834532374	6.61882992805755	6.94074927338129	7.04870712230216	6.75424389928058	6.85248579136691	6.93250698561151	7.03192711510791	6.98735573381295	6.98012796402878	6.88249933093525	6.99390415827338	6.86574553956835	6.86212057553957	6.85411865467626	6.89718997122302	6.94114327338129	6.92120892086331	6.72407484172662	6.58567004316547	6.83436579856115	6.97635800719424	7.02423335251799	7.01020879856115	6.83648751798561
ADPGK	9.14046192086331	8.90774925179856	9.11433041007194	9.11346843165468	9.18479361870504	9.29652749640288	9.1027718705036	8.94828135971223	9.0108371942446	8.87855063309352	8.88773476978417	8.74896979136691	9.03504330935252	8.80649873381295	9.07138138129496	9.28111160431655	9.33228152517986	9.20427569064748	9.05231202877698	9.06940401438849	9.18571274100719	9.14587964748201	8.61166347482014	9.44481524460432	9.0094922733813	8.97482573381295	9.1071675323741	8.77630770143885	9.02624689208633	9.3433095647482	8.87000201438849	9.2447598705036	8.96559046043165	9.16889992805755	8.82893784892086	8.44202161870504	8.85462555395683	8.83717138848921	8.76854797122302	8.92930675539568	8.64808353956835	9.08178398561151	8.84361866906475	8.92258108633093	8.82304223381295	8.87941102158273	8.9020334676259	9.01560720143885	8.91136575539568
ADPRH	6.42092	6.38511810791367	6.56103815827338	6.56189725179856	6.46229731654676	6.58508564748201	6.63203697122302	6.53371923741007	6.531908	6.45083076258993	6.54305020143885	6.39137008633093	6.64301141726619	6.55300030935252	6.59740018705036	6.48340487410072	6.53841474100719	6.50423437410072	6.54866969064748	6.6841684028777	6.44825798201439	6.58235764028777	6.61076974100719	6.49665389568345	6.64919746043165	6.28311091726619	6.39858351798561	6.3890045647482	6.46212435251799	6.50932484892086	6.35577514748201	6.59978567625899	6.51154272661871	6.58095967266187	6.57015467625899	6.57137964748201	6.61985121223022	6.53963522302158	6.73757721942446	6.63527652517986	6.61522370863309	6.52252713309353	6.45638381294964	6.52083687769784	6.56012861151079	6.8313299352518	6.94589289928058	6.49709139568345	6.54573524460432
ADPRHL1	6.59055128776978	6.57723574100719	6.56397797841727	6.53379496402878	6.54200246043165	6.54049543165468	6.57801703597122	6.52474179136691	6.485242	6.53710602158273	6.52347409352518	6.5387745323741	6.52984017985611	6.57661	6.58349	6.54547515107914	6.52491435971223	6.48230413669065	6.48828271942446	6.5556274028777	6.55017201438849	6.53397905755396	6.53729486330935	6.47545925899281	6.52815065467626	6.57065784172662	6.5401948057554	6.5880640647482	6.58729274820144	6.57852491007194	6.51279715107914	6.53580894964029	6.53729486330935	6.51908082014389	6.52540714388489	6.5720110647482	6.51211604316547	6.52389355395683	6.52933167625899	6.54973538129496	6.54387779856115	6.56132287769784	6.64368969784173	6.58938220863309	6.50706379136691	6.59886017985612	6.51562479136691	6.55071202877698	6.53162614388489
ADPRHL2	7.62565415467626	7.42142471582734	7.40671837410072	7.70127131654676	7.51608544244604	7.36902828776978	7.8415584676259	7.75963033093525	7.57532295323741	8.06078715107914	7.33802799280576	7.45719034532374	7.4642791294964	7.48161215827338	7.33353288489209	7.37270607913669	7.5088504676259	7.62092021582734	7.2748009352518	7.5096714028777	7.12817469064748	7.5496846618705	7.39205363309352	7.59252866546763	7.49171300719425	7.86165225899281	7.17975755395683	7.43578370863309	7.45381982733813	7.48047405395683	7.22787769064748	7.86748173381295	7.45194735251799	7.43277096402878	7.70689390647482	7.39240113669065	7.69922785251799	7.81066417985611	7.34574856115108	7.89860769784173	7.82776248920863	8.03176821582734	7.88041454676259	7.45194735251799	7.59055147482014	8.17326444604317	8.07314130215827	7.76928461151079	7.89545544604317
ADRA1A	6.47668737410072	6.51368297122302	6.53660747482014	6.49025765467626	6.49168964748201	6.46674729496403	6.52224654676259	6.49871579856115	6.46921117266187	6.49559123021583	6.69487760431655	6.48574083453237	6.66104008633094	6.70434860431655	6.70562374100719	6.47507624460432	6.48379683453237	6.49900694244604	6.49261004316547	6.55163020863309	6.50107753956835	6.72266714388489	6.70622435971223	6.53643126618705	6.47750347482014	6.39958892805755	6.49245511510791	6.48885724460432	6.52882921582734	6.47507624460432	6.44886389928058	6.55426667625899	6.50717181294964	6.65223992805755	6.67213562589928	6.70709746043165	6.5221598057554	6.53535776978417	6.64705751798561	6.51927800719424	6.5620478705036	6.47329284892086	6.5089676618705	6.4891665323741	6.46253286330935	6.48864546043165	6.52055713309353	6.5449825323741	6.49377397841727
ADRA1B	6.65014707194245	6.64793710791367	6.62256602877698	6.6947779352518	6.59693284172662	6.59231491007194	6.60785302517986	6.44813442805755	6.65322273381295	6.55658444604317	6.79318001438849	6.60505465107914	6.62786679136691	6.70078211510791	6.86538336690647	6.69349692086331	6.53751675179856	6.5311430647482	6.53280920143885	6.68950400719424	6.58948937410072	6.88534332733813	6.71841279136691	6.53932842446043	6.6098178381295	6.57834424460432	6.53163229136691	6.5687925323741	6.61328423021583	6.61190414388489	6.58084560431655	6.64975415107914	6.56191536330935	6.69244188489209	6.73597894244604	6.85114628057554	6.65292342446043	6.65858529856115	6.70045767266187	6.6689940323741	6.64931054676259	6.6146921294964	6.69284252517986	6.5888469352518	6.59343704316547	6.53947788129496	6.65845574820144	6.64324788489209	6.52759025179856
ADRA1D	6.74841827697842	6.80335384172662	6.74331179856115	6.77444979136691	6.8748012733813	6.95167265827338	6.86707999280576	6.98222957913669	6.95516676258993	6.8356583381295	6.61509143165468	6.77942378057554	6.57504952517986	6.5756915971223	6.56247720863309	6.6817188705036	6.7694606294964	6.66159889208633	6.74789205755396	6.63997766906475	6.8748012733813	6.59398611510791	6.57982102877698	6.93839329136691	6.87375062589928	6.82862822302158	6.87059000359712	7.07705363309353	6.86598515107914	6.73203416906475	6.73478246402878	6.65310910791367	6.80039511870504	6.59150997841727	6.59465157913669	6.567094	6.62175407553957	6.61380099280576	6.58793986330935	6.61852157553957	6.63797254316547	7.01741995683453	6.85043766906475	6.89414473381295	6.99925373021583	6.88831357194245	6.58233266906475	6.84213746043165	6.68082735251799
ADRA2A	6.56759202877698	6.60216318705036	6.49683760431655	6.741188	6.66342596402878	6.61505454676259	6.79769391366906	6.54814760431655	6.70123202158273	6.62233334532374	6.65718836690647	6.58855975899281	6.64649684892086	6.67981229136691	6.63488438848921	6.61664782374101	6.78549244244604	6.55307175539568	6.83143685251799	6.65261623741007	6.72957353956834	6.73470389568345	6.63899274820144	6.53395520863309	6.74063045323741	6.71932305035971	6.89395491366906	6.81322265107914	6.62651306115108	6.59899714388489	7.00835784892086	6.59615767985611	6.59381648201439	6.65900474100719	6.60583192805755	6.64534674820144	6.56065392805755	6.62304713669065	6.62777363309353	6.62801641726619	6.60366786330935	6.79192500719424	6.56198237410072	6.60131098561151	6.55918143165468	6.90762876258993	6.60602640647482	6.4826889352518	6.6211735323741
ADRA2B	6.53646811510791	6.43899277697842	6.47387143165468	6.52005513309352	6.56600051798561	6.41141556834532	6.42369400719424	6.48124849640288	6.41254161870504	6.5376378705036	6.51127091366906	6.48061738129496	6.54487145683453	6.56372417266187	6.54087379136691	6.48588020143885	6.42730531654676	6.48088244604317	6.47678422302158	6.56069069784173	6.65623916546763	6.5320179676259	6.56757691007194	6.46026594964029	6.59807288489209	6.44098111870504	6.45894902877698	6.55645217266187	6.54104089928058	6.60353983453237	6.45851935611511	6.58688281294964	6.41987901438849	6.55259674820144	6.53483530215827	6.52241666906475	6.63422399280576	6.56473833093525	6.56187220143885	6.58601001438849	6.57820210791367	6.48902527697842	6.48989232733813	6.53859213669065	6.51951112589928	6.51122022302158	6.52701377697842	6.43620092446043	6.53619284172662
ADRA2C	6.57562057553957	6.5608193381295	6.46830282014388	6.59949516546763	6.58329476258993	6.60553695683453	6.5401135323741	6.59028358273381	6.63071917266187	6.52312917266187	6.43963356115108	6.55719391366906	6.43252617625899	6.44556643165468	6.43169524460432	6.54042543884892	6.59507625899281	6.57134776978417	6.58606038129496	6.44342379136691	6.55693384172662	6.44565203597122	6.46732403597122	6.62681728057554	6.57600694964029	6.49983926618705	6.60108008633093	6.66396001438849	6.51819441726619	6.58067417266187	6.562777	6.48377235251799	6.58938220863309	6.42486830215827	6.48320544604317	6.42052603597122	6.48068566906475	6.43165835251799	6.43420994244604	6.43192655395683	6.44567879136691	6.57746962589928	6.5674302733813	6.51875650359712	6.53351135251799	6.56748736690647	6.60980578417266	6.5798710971223	6.52393937410072
ADRB1	6.55762524460432	6.47139382014389	6.46723963669065	6.53935848201439	6.47229288848921	6.53052266906475	6.56455144244604	6.50441816906475	6.61382857194245	6.66897756115108	6.51472794244604	6.38164267266187	6.5550982733813	6.53236595323741	6.55601737410072	6.54890373741007	6.49546911870504	6.62504682733813	6.57745235971223	6.50999563309353	6.65623916546763	6.53097238848921	6.53451682374101	6.4850040323741	6.50385253956835	6.49635089928058	6.49193925899281	6.50715151798561	6.49929525179856	6.51794233093525	6.49759820503597	6.52423339568345	6.49688418705036	6.54511984892086	6.55392268345324	6.52907181654676	6.49195844244604	6.44117999280576	6.54460856834532	6.48913372661871	6.49337653956835	6.49789357553957	6.52287131654676	6.50960149640288	6.5866151942446	6.47700925899281	6.45962841726619	6.45465343165468	6.53700930215827
ADRB2	8.88156355395683	9.21612642446043	9.1824092733813	9.27279189208633	9.1684255323741	7.84786361870504	9.19598174100719	8.18684092805755	8.77599156115108	8.98846579136691	9.06595361151079	9.46784481294964	8.15402942446043	8.19348430215827	8.06176731654676	8.76391630215827	8.47108486330935	8.26680518705036	8.10023060431655	7.52794020863309	7.62261341007194	8.32243521223022	8.34129984172662	8.25106019784173	8.76882735251798	8.53982601438849	8.46683486330935	7.91269490647482	7.97906599280576	8.90348909352518	8.3177415971223	8.21664815107914	8.36601006115108	8.8422890971223	8.88392020863309	9.17905009352518	9.11083648920863	8.80231965467626	9.02941677697842	8.95730350359712	8.75481770503597	9.39019903597122	9.46097842446043	8.77781039568345	9.71510848920863	9.58862082014388	10.0378084172662	9.35583974460432	8.99461212230216
ADRB3	6.57265847482014	6.44776564748201	6.54256724460432	6.44673	6.49812503956834	6.48683770503597	6.49508480935252	6.5284747266187	6.50623453956835	6.47668737410072	6.53621461870504	6.46701744604317	6.57005614028777	6.57382446402878	6.56916411870504	6.52859049640288	6.54877930215827	6.55810350359712	6.54635537410072	6.54320262230216	6.49964821582734	6.57278728776978	6.57882790647482	6.51765799640288	6.51138717985611	6.52011942446043	6.45894902877698	6.5377897266187	6.48262521582734	6.49087537769784	6.56763652158273	6.52751018345324	6.52348054676259	6.58643824460432	6.53953592086331	6.56083847122302	6.57279989208633	6.5806835971223	6.57550948920863	6.55996734532374	6.58615216546763	6.48085666546763	6.4728114352518	6.51833887410072	6.43425941726619	6.51044692086331	6.51029904316547	6.56690972302158	6.5103363381295
ADRBK1	6.51445431654676	6.52461531654676	6.55777318705036	6.54564893884892	6.50278652517986	6.59314422302158	6.61323599280576	6.49577030935252	6.46885848920863	6.49612885971223	6.52877643165468	6.49841910071942	6.51939939568345	6.52197391366906	6.52425998561151	6.48449218705036	6.53841474100719	6.50061018345324	6.50760961151079	6.51525008633094	6.63410701079137	6.55198930215827	6.55646975899281	6.46229731654676	6.40505528057554	6.53321496402878	6.5664516618705	6.43853717985612	6.52742176978417	6.53721846043165	6.56492630215827	6.53940453597122	6.44962917985611	6.5121910323741	6.53874483453237	6.54051997841727	6.4786519352518	6.5486901942446	6.51585779136691	6.43939932374101	6.52131452158273	6.54508858273381	6.5175185971223	6.51566168345324	6.50386021223022	6.45626323021583	6.6050131294964	6.35547051079137	6.50319370503597
ADRBK2	6.48855156115108	6.48512382733813	6.46561388489209	6.67407926618705	6.42224932374101	6.51491794244604	6.43844768345324	6.4567148057554	6.50260465467626	6.54094520143885	6.82855056834532	6.56654296402878	6.81730165107914	6.64984652517986	6.96663302877698	6.46666923021583	6.47890058992806	6.50511398561151	6.48998211510791	6.66574553956834	6.5084798057554	6.82059479856115	6.90071002877698	6.46556596402878	6.38193741007194	6.53563023021583	6.41293437410072	6.39410441726619	6.4316204352518	6.45114142805755	6.46263405755396	6.68788101438849	6.50781354676259	6.76073994964029	6.83770444964029	6.89401644964029	6.69815018345324	6.65567993165468	6.67379151079137	6.70460897841727	6.66838638489209	6.54987674460432	6.37989070503597	6.52235851079137	6.57427426258993	6.50123170503597	6.42812569064748	6.52722503597122	6.49633271582734
ADRM1	8.12911579136691	7.7827628705036	7.98488626618705	7.84044764028777	7.94754739568345	8.21906348201439	8.41199355395683	7.97570131654676	7.96512243884892	7.93977833093525	7.95147916546763	7.96301022302158	8.19778515827338	8.31531561870504	7.84044764028777	7.62643369064748	7.87501131654676	8.17485448201439	8.13818569064748	8.14663978417266	7.79262089208633	8.10791695683453	8.42780672661871	7.830719	8.20425001438849	7.84082700719424	7.69450104316547	8.29401415827338	8.02600360431655	8.11269821582734	8.05782785611511	8.21906348201439	7.94441022302158	8.49204165467626	8.15025190647482	8.2200211942446	8.4075223381295	8.10553523741007	8.55161479136691	8.3943334028777	8.60228041726619	8.15581300719425	8.30733960431655	8.22093105035971	8.43964963309353	8.42729312230216	8.21329137410072	8.10882381294964	8.17261230935252
ADSL	10.2515679280576	10.1037721007194	10.4005600647482	10.2935856330935	10.3703947266187	10.2466223705036	10.4387462374101	10.2148889136691	10.4294454172662	10.4474862517986	9.80791967625899	10.6310625611511	9.67140189928057	9.88421746043166	10.1077968273381	10.3833215539568	10.2629084388489	10.2455183741007	10.1909652446043	9.85559639568345	10.2189595827338	10.0574168129496	10.3288458489209	10.1909652446043	10.1874745035971	10.2497345611511	10.2668271654676	10.4026493093525	10.2996016690647	10.3613058776978	10.0553566546763	10.0362407122302	10.1964820359712	9.79925561151079	9.91765286330935	10.1570430647482	10.0928794748201	10.0089441942446	9.59247341726619	10.2355458633094	10.2268922733813	10.3983113884892	10.5173394748201	10.2876403669065	9.95202992086331	10.22897	10.3039148273381	10.357026971223	10.3613058776978
ADSS	8.11050376258993	8.24699098561151	8.07212237410072	8.30690523021583	8.15845624460432	8.22869605755396	7.90350928776978	8.21043578417266	7.95732520863309	8.10969028776978	8.1636661294964	7.98778310071942	8.49886776978417	8.36888850359712	8.02427774100719	8.30690523021583	8.29561848201439	8.18447251798561	8.09300997841727	8.38576979136691	8.13094622302158	7.44119965467626	7.20763087769784	8.32271323741007	8.28844757553957	8.25471157553957	8.33975833093525	7.89625864028777	8.2796363381295	8.03116352517986	8.05952020143885	8.35220120863309	8.10791695683453	8.38632735251799	8.04469858273381	7.8536868705036	8.26858592086331	8.27210722302158	8.17090038129496	7.85113518705036	7.96906603597122	7.86450774820144	7.81664987769784	8.21144350359712	8.3274111294964	7.79797162589928	7.77861801438849	8.28370869784173	8.07768379856115
ADSSL1	6.63395828057554	6.62242832374101	6.69172177697842	6.59297594244604	6.6804970647482	6.64451385611511	6.69979151079137	6.63705821582734	6.7119669352518	6.62936475539568	6.53449992086331	6.59502223741007	6.53389436690648	6.5746836618705	6.53579525899281	6.64091698561151	6.67344931654676	6.60412431654676	6.58330725899281	6.52859049640288	6.66322004316547	6.57937185611511	6.55181323741007	6.73693287769784	6.62393764028777	6.58773902158273	6.70373867625899	6.62011883453237	6.60806375539568	6.69487760431655	6.62211428057554	6.56157599280576	6.62112549640288	6.5255668705036	6.5198562733813	6.57548353956835	6.55703702877698	6.5635381294964	6.55577767625899	6.54229588489209	6.57508936690648	6.65079242446043	6.57229467985611	6.69540264028777	6.62599305035971	6.59616502877698	6.65136726618705	6.66658601438849	6.63224442446043
AEBP1	6.77524047122302	6.57995179136691	6.54508320863309	6.46660895683453	6.64072077697842	6.71612073741007	6.61435402877698	6.66187769064748	6.54949736330935	6.66754936690648	6.91057197122302	6.46144017266187	6.89425152517986	7.1191260647482	6.99816286690648	6.63359512589928	6.62382158273381	6.49855563309352	6.67149983453237	6.73244579496403	6.66963854676259	6.99325121582734	7.12766005755396	6.92112810071942	6.73203416906475	6.58548143884892	6.79439812589928	6.77241018705036	6.62759062589928	6.99390415827338	6.58084560431655	6.86374307913669	6.56869269784173	6.89634811870504	6.93513735971223	6.99462227697842	6.83848560791367	6.78099346043166	6.89382174820144	6.80641143165468	6.84537570503597	6.67309045683453	6.53799869064748	6.61306197482014	6.58584304316547	6.67450163309353	6.53123938848921	6.79904735611511	6.56723224460432
AEBP2	6.81028649640288	6.77265778417266	6.59261145683453	6.76719493165468	6.5725400971223	6.8222541618705	6.58167415107914	6.97480917266187	6.69957475539568	6.7665631294964	6.61119628057554	6.62314670863309	6.69007859352518	6.60001367266187	6.63140031294964	6.85038396402878	6.68563037410072	6.65316642446043	6.65477635971223	6.65261623741007	6.70510577697842	6.58377924100719	6.58580482014388	6.65170713669065	6.52398443884892	6.70622435971223	6.60463505755396	6.77710906834532	6.66911799280576	6.43133816546763	6.66379535251799	6.67768664028777	6.65164484172662	6.7475745323741	6.66428816906475	6.60002836330935	6.7062035647482	6.68488156115108	6.80051930215827	6.66662755395683	6.61946476258993	6.6315118705036	6.54326534532374	6.60845684892086	6.60115538129496	6.56441827697842	6.53123938848921	6.83570794964029	6.8703768705036
AES	9.35114231654676	9.27602088489209	9.22578882733813	9.25028000719425	9.19415974100719	9.28224256834532	9.32139026618705	9.18946469064748	9.20607151798561	9.38123697122302	9.42755129496403	9.21612642446043	9.58862082014388	9.66107130935252	9.36318280575539	9.29449384172662	9.12245456834532	9.11883839568345	9.05565695683453	9.14133178417266	9.04802177697842	9.39768713669065	9.65083384892086	8.88156355395683	9.08719773381295	9.17257910071942	9.34152303597122	9.33835581294964	9.17257910071942	9.24176695683453	9.15312374820144	9.25028000719425	9.24931890647482	9.72347946043165	9.54245683453237	9.95030095683453	9.38478286330935	9.24377146043165	9.49456715107914	9.38123697122302	9.29026091366906	9.47854597841727	9.47425085611511	9.55888915827338	9.58862082014388	9.44117615107914	9.32899331654676	9.29760162589928	9.35635179136691
AFAP1	6.81175058273381	6.89332809352518	6.88838891366906	6.76477808633094	6.77994229496403	6.82188423741007	6.86932590647482	6.6369413381295	6.78764511510791	6.87078271223022	6.93743725899281	6.6979190647482	6.82140866906475	6.87220094964029	6.9962812733813	6.9160991294964	6.81335684892086	6.80416595683453	6.94921914388489	6.93293061151079	6.92164021582734	7.03328401438849	7.02317855395683	6.75016378417266	6.75409021582734	6.79534928057554	6.83128032374101	6.78857345323741	6.77259387769784	6.86082841726619	6.78313516546763	6.76851751798561	6.90472505755396	6.81584235971223	6.90311416546763	6.97832925899281	6.86301176978417	6.9629253381295	6.77888757553957	6.90690386330935	6.83712802158273	6.88090477697842	6.8538193381295	6.84076448920863	6.69771158273381	6.79459994964029	6.92136458273381	6.7822798057554	6.77686810071942
AFAP1L1	6.66196728057554	6.70987345323741	6.73841275539568	6.59140075899281	6.54244965467626	6.62858223021583	6.64289769784173	6.57901403597122	6.57292786330935	6.75349588129496	6.49802242446043	6.58960771223022	6.51820925539568	6.52966920863309	6.51093825179856	6.65517959352518	6.59015869064748	6.69390703597122	6.63128768705036	6.56565274460432	6.60579939208633	6.48643367625899	6.51605745323741	6.61439999280576	6.58607589928058	6.54958970503597	6.66459356115108	6.75328175899281	6.68635482733813	6.55506748920863	6.64121976978417	6.55279783453237	6.58987232374101	6.49520433093525	6.51138717985611	6.49351538489209	6.5655841942446	6.5781746294964	6.5242499352518	6.53410865467626	6.54282552158273	6.63496797841727	6.64644742446043	6.6987715323741	6.61870998920863	6.73175146402878	6.56824299280576	6.53838208633094	6.61682910071942
AFAP1L2	7.07974717985612	7.13578766906475	7.07115686330935	7.0375388705036	7.14205836690647	6.82393711510791	7.00350725179856	7.07777109352518	7.00650145323741	7.01435444604317	6.88738655395683	7.17355779856115	6.78975642446043	6.89775527338129	6.8805593381295	7.15414747482014	6.94791857553957	7.07456843165468	7.17372861151079	6.7205935323741	6.88225076978417	6.83712802158273	6.83991558273381	6.86456829496403	6.90539928057554	6.79192500719424	7.17197683453237	6.99226853956835	7.07995081294964	7.13786392805755	6.85880112230216	6.86420392805755	7.03934782733813	6.74845084892086	6.84643044604317	6.82817613669065	6.92646457553957	6.9460351294964	6.70330533093525	6.89629035971223	6.9826081294964	7.02542010071942	6.914922	6.89689782733813	6.9841548057554	6.93279673381295	7.11886070503597	6.89306278417266	6.92617928776978
AFAR3	6.47152357553957	6.39175202517986	6.4624284676259	6.38258184172662	6.45295342446043	6.43897528776978	6.43941524460432	6.42943491366906	6.41113407913669	6.35413571942446	6.3319419028777	6.42765654316547	6.42895752517986	6.41172794964029	6.40288239208633	6.33713641007194	6.4710748381295	6.41007662230216	6.57214348561151	6.37667923021583	6.48593123381295	6.3648345323741	6.38393107913669	6.48377235251799	6.31692428776978	6.50555341726619	6.48091982733813	6.36288058992806	6.46527403597122	6.46173825179856	6.31796114388489	6.4235725323741	6.39342380935252	6.42798320863309	6.39437337410072	6.41010475539568	6.37898887769784	6.36973529496403	6.40358317985612	6.41528485611511	6.45375656834532	6.41230153597122	6.38846471223022	6.28833930215827	6.29129722661871	6.37822965107914	6.44150087769784	6.42934077697842	6.34933122661871
AFARP1	6.44043709352518	6.45924373381295	6.51445431654676	6.485242	6.45696150359712	6.46433525179856	6.42426804316547	6.46749310791367	6.47141457553957	6.48006404316547	6.7075556618705	6.42709458992806	6.72898282733813	6.70959154676259	6.80290823021583	6.48737709352518	6.39719869784173	6.47170903597122	6.54741881294964	6.5935688705036	6.4870836618705	6.77249030935252	6.73858949280575	6.52123376978417	6.52453881294964	6.48490035971223	6.51269385611511	6.50840233093525	6.50287527338129	6.46538051079137	6.47207728776978	6.63889588489209	6.47527548920863	6.7149689352518	6.69264142446043	6.71889594964029	6.65009601438849	6.62655595683453	6.65520523021583	6.5875848057554	6.51388003597122	6.50233820863309	6.508862	6.43532696402878	6.48763082733813	6.49661038848921	6.43999185611511	6.52141234532374	6.47204202877698
AFF1	6.90160079136691	6.70739032374101	6.75016378417266	6.85667828057554	6.98355964028777	6.8805593381295	6.73698975539568	6.89221589208633	6.70543535251799	6.87893726618705	6.74376367625899	6.93052723021583	6.83332816546763	6.72865784172662	6.66149358992806	7.05472574820144	6.84938365467626	6.85114628057554	6.93743725899281	6.90727295683453	7.03499298561151	6.62473884892086	6.50889322302158	6.71297575539568	6.85643470503597	6.9032081942446	6.83880341726619	6.95143574820144	6.87614867625899	6.86492802877698	6.62080518705036	6.83905721582734	6.96443950359712	6.76448548201439	6.67655183453237	6.57265847482014	6.78070804316547	6.86517341007194	6.67706421582734	6.78293532374101	6.75803930935252	6.84924614388489	6.62373969784173	6.73474536690648	6.8663444028777	6.93506374100719	6.95470064748201	7.00381697122302	6.89551143165468
AFF2	6.58254494964029	6.54365107913669	6.58029135251799	6.53935848201439	6.53254876258993	6.48429214388489	6.52082033093525	6.57115883093525	6.53551999280575	6.49037386690647	6.57863261870504	6.50333286330935	6.57034358273381	6.59713225179856	6.59908783453237	6.52402768345324	6.55572141007194	6.4903579676259	6.47678422302158	6.58006292086331	6.50991730935252	6.58347702877698	6.61585564748201	6.4749894028777	6.44989678417266	6.53400707194245	6.57971412589928	6.52551407553957	6.48730801438849	6.52929052877698	6.51399461510791	6.55577767625899	6.46044547482014	6.60119300719424	6.56967746043166	6.5917141942446	6.58017100719424	6.58945168345324	6.6056368705036	6.59188814748202	6.57087822302158	6.51622775539568	6.59099366906475	6.58043401438849	6.51134298920863	6.45216171223022	6.57646924820144	6.55914456115108	6.51417192805755
AFF3	6.56141626618705	6.53369804316547	6.54557715827338	6.60771082733813	6.57306200719424	6.61226279856115	6.56961686330935	6.67662989208633	6.61847846043166	6.57283915827338	7.00878036690647	6.57818312230216	6.74154145323741	6.82229394244604	7.02708590647482	6.63013746043165	6.58798941726619	6.5706036618705	6.59019313669065	6.76073994964029	6.51495871942446	7.03989374820144	7.01934087769784	6.68219397841727	6.61479178417266	6.58786037410072	6.59778231654676	6.63419579856115	6.65540681294964	6.80842901438849	6.58874816546763	6.84375879856115	6.6001355323741	7.05638605755396	6.94158197841727	7.08157971223022	6.82148850359712	6.75711364748201	7.11751115107914	6.82669151079137	6.79956363309353	6.83375479136691	6.48526362230216	6.58857717985611	6.63325315107914	6.55902052517986	6.61543879496403	6.70709746043165	6.74235250359712
AFF4	6.86720597122302	6.81946584172662	7.05903456834532	6.73526704316547	6.92513786330935	7.08936874100719	6.43141497841727	7.24430999280576	6.82845810791367	6.94638164748201	6.9312311942446	6.84492202877698	7.1228408057554	6.69624073021583	6.69332864748201	6.98689133093525	6.99886136690647	6.65316642446043	6.69438609352518	7.17234943165468	7.12330974460432	6.55574192086331	6.58165860431655	6.80817548920863	6.91561494964029	6.5963114676259	7.1463720647482	6.6051991294964	6.69355273381295	6.63422399280576	7.00058447122302	7.32422864028777	6.99783397841727	6.86932590647482	6.98903505035971	6.6469314028777	7.07331065467626	7.13469342086331	6.79882996402878	6.9312311942446	6.8674719028777	6.54140545323741	6.44301461870504	6.79737404676259	6.98817953956835	6.76568429496403	6.67547804316547	7.16129907913669	7.19908413669065
AFG3L1	6.91654824460432	6.99164948201439	6.80884649640288	6.9606195323741	7.05837523021583	7.05981252517986	6.84708205035971	6.88981712230216	6.93279673381295	6.99858442446043	6.83314951079137	6.96508251079137	6.98190079856115	6.88315720143885	6.74264438848921	7.09121005755396	7.04385896402878	7.04832952517986	6.95015096402878	6.87795739568345	7.1639138705036	6.82931697841727	6.82752443165468	7.03989374820144	6.98643576978417	6.93743725899281	6.95117233093525	6.94228043884892	7.09365697122302	6.90285770503597	6.91826476978417	6.9059329352518	6.98401673381295	6.91316905035971	6.75102872661871	6.68630186330935	6.87550366906475	6.86168156115108	6.74264438848921	6.87795739568345	6.84983789928058	6.84603436690647	6.84410103597122	6.92723249640288	6.93139275539568	6.81390354676259	6.78502613669065	6.93152084892086	6.85280934532374
AFG3L2	8.33852204676259	8.50934625179856	8.67639707913669	8.52421899280576	8.59502078417266	8.33410541726619	8.57134861151079	8.50068798561151	8.21541764388489	8.35130912230216	8.36888850359712	8.75545087769784	8.43161751798561	8.41590614388489	8.47780012230216	8.36100517266187	8.43658746043165	8.65886535971223	8.17933561870504	8.49961861870504	8.58620364028777	8.63739330935252	8.63739330935252	8.48606004316547	8.53653088129496	8.35616127338129	8.66377303597122	8.67224649640288	8.36376223741007	8.77916343884892	8.67320411510791	8.6426628705036	8.46951892086331	8.57449525899281	8.51715770503597	8.2217139352518	8.64868502158273	8.5856256618705	8.3943334028777	8.44413846043165	8.38797682014389	8.60471401438849	8.60228041726619	8.51484637410072	8.69298345323741	8.56911459352518	8.94752884892086	8.56968233093525	8.70724042446043
AFM	6.44639725179856	6.44776564748201	6.43477221582734	6.37844875539568	6.41933660431655	6.44138197482014	6.4763148057554	6.46298555755396	6.37627579856115	6.36048712230216	6.55177790647482	6.39356796402878	6.55271626618705	6.54259639568345	6.56961686330935	6.54988951438849	6.43808616546763	6.41537105755396	6.46224224460432	6.52558915467626	6.43271433093525	6.59668119064748	6.54656390647482	6.4613191942446	6.43992928417266	6.49944246402878	6.47815047482014	6.58161584532374	6.47190782374101	6.40475989208633	6.41004848920863	6.51333828776978	6.4692388057554	6.5462650323741	6.5647134676259	6.56406520863309	6.45210999280576	6.46819358633094	6.54630512589928	6.48448311870504	6.54963037769784	6.40968907913669	6.41007662230216	6.56888946043165	6.34351058992806	6.44714506115108	6.33520632374101	6.42805106834532	6.47522066906475
AFMID	6.89170143165468	6.87485451798561	7.07456843165468	7.07812856115108	6.84014228057554	7.11493621582734	7.42992156115108	6.95698202158273	7.22567294964029	6.83277822302158	6.62592202877698	6.77871929496403	6.52621556115108	6.56788284892086	6.65370781294964	6.87381197841727	7.12341290647482	7.08334476258993	6.99226853956835	6.92593756834532	6.97467916546763	6.75172461870504	6.71383556115108	7.09868441726619	6.86350141007194	6.87627015107914	7.14496694964029	7.09903661870504	6.92352136690648	6.92120892086331	7.29844264748201	6.80349064028777	7.17921392086331	6.7679023381295	6.70919041007194	6.65136726618705	6.81326715107914	6.697578	6.53838650359712	6.75630295683453	6.82566401438849	7.54951566906475	7.88551345323741	6.91448641007194	6.96077813669065	7.06544147482014	6.99024918705036	6.90647902877698	7.17615974100719
AFP	6.44520516546763	6.52842647122302	6.35597556115108	6.52307884532374	6.41256818345324	6.50595857913669	6.53787576978417	6.4567148057554	6.41733599280576	6.46830282014388	6.58465284892086	6.51279715107914	6.5621524028777	6.55090721942446	6.56366003597122	6.4812603381295	6.4710748381295	6.49855563309352	6.51304439568345	6.55211270503597	6.49746878417266	6.57573600719424	6.6048830323741	6.54952823021583	6.46375682733813	6.57190923741007	6.62885741726619	6.51398525899281	6.50574177697842	6.57633594964029	6.43906966906475	6.53750589568345	6.56627897482014	6.58051283453237	6.56659157553957	6.57995854316547	6.57107030935252	6.50943777697842	6.61492964748201	6.57074423021583	6.55284387769784	6.44179124820144	6.52560433093525	6.46701744604317	6.59067751079137	6.45412635971223	6.49123797841727	6.37623349280576	6.41574275899281
AFTPH	6.9430367266187	7.17274195683453	7.09168569064748	7.20959548920863	7.17215428776978	7.1560076618705	7.04334120143885	7.19317917985612	7.28225918705036	7.26609095683453	7.1593346618705	7.18521105035971	7.17136697122302	7.03364570503597	7.14739710071942	7.13729866906475	7.00944712230216	7.03328401438849	7.05316328057554	7.24663676258993	7.07760899280576	6.82792676258993	6.86517341007194	7.10619636690647	7.13578766906475	7.00699377697842	7.02945744604317	7.07830374820144	7.06470783453237	7.02046271942446	6.95325903597122	7.13729866906475	7.01783776978417	7.21735610791367	7.17881402158273	7.2132402733813	7.24575488489209	7.21153722302158	7.23689883453237	7.15772064748201	7.07740374100719	7.11626198561151	6.82627988489209	7.12098953956835	7.17234943165468	7.10062843884892	6.84880914388489	7.22587885611511	7.11060900719424
AGA	7.08936874100719	6.85465808633093	7.20332850719424	7.33977750359712	7.14885388848921	7.23412197122302	7.1506858705036	7.28394993884892	7.18501920863309	7.48987730935252	6.97139841366906	7.18613378776978	7.42476954316547	7.27713953956835	7.0821803381295	7.14343508633094	7.30175041726619	6.99950436690647	7.30205839208633	7.28895167985612	6.55276533453237	6.95117233093525	6.79750936690647	7.61911221223022	7.28827473381295	7.29448862589928	7.04428083453237	7.26506861870504	7.41515213669065	6.92646457553957	7.41031017266187	7.3401925971223	7.2229348705036	7.60135748201439	6.98927958992806	6.83791901079137	7.54705434532374	7.42992156115108	8.0127335323741	7.40000309352518	7.17372861151079	6.96924161870504	6.89015433093525	7.25234474100719	7.39074932014389	7.3303817266187	7.27491339928058	7.39179130215827	7.41679102158273
AGBL1	6.43755250359712	6.47267282733813	6.53449397482014	6.54259639568345	6.5678575323741	6.41636068345324	6.5129935971223	6.46253286330935	6.45781211510791	6.51605056834532	6.4639988057554	6.45773951079137	6.44124207913669	6.45067061870504	6.50815135251799	6.4986328057554	6.4931899352518	6.46728541007194	6.4636908705036	6.49274151079137	6.516824	6.53879990647482	6.50257273381295	6.41785020863309	6.52145139568345	6.47265331654676	6.53936545323741	6.47706035251799	6.45110569784173	6.45766414388489	6.51540634532374	6.48877053956835	6.54315817985611	6.46098118705036	6.49673256115108	6.48443634532374	6.48385344604317	6.49637631654676	6.47032716546763	6.49773338129496	6.49151274100719	6.42692555395683	6.51116354676259	6.45262197122302	6.49165382733813	6.45473556834532	6.57019576258993	6.55394769784173	6.51783748201439
AGBL2	6.53235866906475	6.55290803597122	6.60985834532374	6.50628705755396	6.56833587410072	6.52253325899281	6.65717324460432	6.53041213669065	6.63364493884892	6.5348194352518	6.62023451798561	6.46612767625899	6.57733150359712	6.62405158273381	6.63187907913669	6.60621297841727	6.55315628057554	6.52712421223022	6.55057415467626	6.57650160431655	6.66194538848921	6.62932237410072	6.62250879136691	6.57580210791367	6.59405794244604	6.59124541007194	6.60463505755396	6.6270789676259	6.46212435251799	6.70267643884892	6.62138792086331	6.62961629496403	6.51329552517986	6.58935174820144	6.60717091007194	6.61386333093525	6.57632864748201	6.60696735251799	6.5896888057554	6.60592516906475	6.57932864028777	6.52158305755396	6.65416972661871	6.63241981294964	6.61767946043165	6.56570057194245	6.53713835971223	6.57466294244604	6.53186426618705
AGBL3	6.55118017625899	6.54280974460432	6.53478525539568	6.54385665107914	6.54002569784173	6.6191984676259	6.53872518705036	6.49418846043165	6.55945554676259	6.55390720863309	7.42889442446043	6.54555967985612	6.99343447482014	6.98157108633094	7.66675118345324	6.61877768705036	6.53231641007194	6.55070134172662	6.52880241726619	6.79304438129496	6.54896069064748	7.57651838489209	7.5586225647482	6.64225354676259	6.57299704676259	6.53321496402878	6.56410991726619	6.62192807194245	6.636407	6.75236127338129	6.48610852517986	6.93173750719424	6.51589681654676	7.41554517985611	7.42128379136691	7.77582641007194	6.83609790647482	6.9579973705036	7.35062127338129	6.87346397841727	6.82199348201439	6.53278565467626	6.56099555035971	6.51750127697842	6.5886545647482	6.55567425899281	6.51849723741007	6.54709216546763	6.51669469064748
AGBL4	6.45866984172662	6.49995434532374	6.5301350647482	6.56010041007194	6.50529161151079	6.57547771942446	6.43941524460432	6.54888295683453	6.48664835251799	6.58196370503597	6.54040106115108	6.5252238057554	6.51661432733813	6.5595745971223	6.54538612230216	6.52859049640288	6.53413872661871	6.55484647841727	6.51395465107914	6.52795171223022	6.43171965827338	6.54624490647482	6.52720188129496	6.43440477697842	6.53406949640288	6.52365469784173	6.51017276258993	6.61568863309352	6.52089815107914	6.57797297841727	6.5979150647482	6.53308923741007	6.46442774100719	6.61196828057554	6.5233655323741	6.51792241007194	6.5152860323741	6.35953666546763	6.54944051798561	6.47651139208633	6.48958830215827	6.52158305755396	6.53517344244604	6.49130510071942	6.55541951079137	6.48586945323741	6.43050676978417	6.51648495683453	6.46364336690648
AGBL5	7.20042074100719	7.43326092086331	7.37460712230216	7.25015367625899	7.1579264676259	7.22522734532374	7.35871689928058	7.10825852517986	7.21299024460432	7.17714409352518	6.74792774820144	7.20464753956835	6.89561453956835	6.98121230215827	6.81175058273381	7.35669031654676	7.13365149640288	7.2632905971223	7.48650297841727	7.15189802158273	7.36258256834532	6.92607195683453	7.07617547482014	7.10546239568345	7.33788883453237	7.28619645323741	7.06544147482014	7.40117955395683	7.3791535323741	7.41594548920863	7.47168392086331	6.83775335971223	7.37771172661871	6.78730507194245	6.82931697841727	6.74838570503597	6.90932141726619	7.03172515827338	6.69879227338129	7.1633103381295	7.07291126618705	7.31021517266187	7.39412695683453	7.24220615827338	7.22680525179856	7.2766296618705	7.34186484172662	7.09405525179856	7.21801528776978
AGC1	6.66196728057554	6.86997403597122	6.36069231654676	6.79863857553957	6.55498948201439	6.56718212230216	6.72009950359712	6.65607017985612	6.72012388848921	6.61341754676259	6.56012049640288	6.56219528057554	6.52592581294964	6.53657728776978	6.5518378705036	6.64536941366906	6.68718778776978	6.86670725899281	6.78358010071942	6.54320262230216	6.60306430215827	6.56737235971223	6.54124871223022	6.69099694244604	6.66228678417266	6.57741628776978	6.66006845683453	6.82703793884892	6.72333239568345	6.72821988489209	6.62490025179856	6.51450142446043	6.7839236618705	6.52796891366906	6.54557715827338	6.53480831294964	6.54301823021583	6.56011017985611	6.59445922302158	6.55219698561151	6.5423715	6.7268003381295	6.68774305035971	6.63377081294964	6.72957353956834	6.67030520143885	6.72168883453237	6.70467535251799	6.72924041366907
AGER	6.49675551798561	6.54864997122302	6.60378791366906	6.57688921582734	6.60688818705036	6.61747434532374	6.55903501438849	6.55169746043165	6.66201647482014	6.54955933093525	6.56363244604317	6.65017949640288	6.61406169064748	6.62859823741007	6.59935536690648	6.63822326618705	6.62311620863309	6.64698794964029	6.56595584892086	6.6562193381295	6.6804970647482	6.6048492733813	6.61305275539568	6.68585933093525	6.59667451798561	6.52582726618705	6.64656694244604	6.58028223021583	6.62932237410072	6.53573544604317	6.54262757553957	6.65049915827338	6.59139308633094	6.59430683453237	6.57425158273381	6.59037684172662	6.54503585611511	6.55719391366906	6.56358783453237	6.6315118705036	6.53153775539568	6.62082605755396	6.60798709352518	6.53282222302158	6.51341338848921	6.57437828057554	6.59789766906475	6.59884291366907	6.58112279136691
AGGF1	7.49270141007194	7.4369555971223	7.40500084172662	7.48534679136691	7.5096714028777	7.61612378417266	6.80785720863309	7.78175850359712	7.56173608633094	7.60029576978417	7.42490832374101	7.79415157553957	7.39464486330935	6.90248374820144	7.22271949640288	7.67301315107914	7.49647070503597	7.36182302877698	7.24832526618705	7.46740251079137	7.4825683381295	6.67021588489209	6.69056522302158	7.5375915971223	7.43477388489209	7.5088504676259	7.67271474100719	7.11941111510791	7.31801620143885	7.3000533381295	7.3774285971223	7.53871274820144	7.39252123021583	7.3000533381295	7.1939949352518	6.86609369064748	7.54584646043165	7.53986430215827	7.3616108705036	7.07812856115108	7.02542010071942	7.12854815827338	7.1363185971223	7.46004389928058	7.49298753956834	6.89153984172662	6.94661783453237	7.73206352517986	7.6893674676259
AGK	8.17642729136691	8.17283347482014	8.26467124100719	8.27008820143885	8.5307554028777	8.38847599280576	8.31916343165468	8.29858752517986	8.20425001438849	8.19551118705036	8.22047468345324	8.51204913669065	7.95084465827338	7.81842735251799	7.71519392805755	8.18326885611511	8.38904984892086	8.08782551079137	8.01042571942446	7.98381785611511	8.17747977697842	7.93782004316547	8.28068694244604	8.2002880971223	8.41095295683453	8.25056365827338	8.22047468345324	8.10296808633094	8.26198111510791	8.00292234532374	8.07813428776978	8.00793323741007	8.25274241007194	7.94441022302158	8.07619867625899	7.58671835971223	8.337016	8.08593544604317	8.1470510647482	8.23172764028777	8.00180263669065	8.31214264028777	8.41858127338129	8.20671815827338	8.14767874820144	8.2895381294964	8.30488003597122	8.51069719784173	8.2895381294964
AGL	6.64229678417266	6.5929334028777	6.52976847482014	6.59204005755396	6.55107601438849	6.56096515107914	6.48331571942446	6.58657884892086	6.59409243884892	6.52461531654676	6.64023110791367	6.57666729496403	6.76405243884892	6.71202384172662	6.62947210791367	6.56579979136691	6.56340777697842	6.5692778057554	6.56235349640288	6.58775851798561	6.58468323021583	6.58507854676259	6.55129625899281	6.58234818705036	6.54549323741007	6.5631058705036	6.53748285611511	6.54134673381295	6.58096681294964	6.53759870503597	6.58787547482014	6.64486112230216	6.52906569064748	6.69444820863309	6.62555335971223	6.61305275539568	6.69224282014388	6.65845574820144	6.68727174100719	6.51304439568345	6.54823644604317	6.52955589208633	6.51494268345324	6.52585329496403	6.58112279136691	6.51738882014388	6.51708792086331	6.58395464748201	6.5935688705036
AGMAT	6.87701355395683	7.03997939208633	6.62369571582734	6.96257900359712	6.91999152158273	6.86812456115108	7.12808355395683	6.86790389208633	6.93627394244604	7.04228067266187	6.64641725179856	7.08827694964029	6.59893095683453	6.69719697122302	6.81468618705036	7.03229011510791	6.86082841726619	6.96306469064748	6.64614571223022	6.69278837410072	6.91083449640288	6.71110017266187	6.77706752517986	6.83652755395683	6.96323171223022	6.89546061870504	6.86301176978417	6.87323639568345	7.04620973741007	7.18127693884892	6.86765482014389	6.73171752517986	7.12514043884892	6.61357502877698	6.76637943884892	6.71328054676259	6.98363035971223	6.8718581942446	6.69094617625899	6.73224689928058	6.82012942446043	7.10472626618705	6.95939710791367	7.14226641007194	6.95036162230216	7.03364570503597	6.8233994028777	6.97278276978417	7.01248802877698
AGPAT1	7.10785681294964	7.28691388489209	7.25840017985611	7.1108185323741	7.11849405755396	7.00033789928058	7.14835552517986	6.91223457553957	7.00506844604317	7.18180597841727	7.0904634028777	7.05963843884892	7.22058113669065	7.22122852517986	7.04579717266187	7.0951314676259	7.16225658273381	7.12551405035971	7.31801620143885	7.18883730215827	7.19980007913669	7.26720576258993	7.25403137410072	6.98829930215827	7.06421971223022	7.16430744604317	7.12799241726619	7.18077502158273	7.16129907913669	7.24870335971223	7.25727984172662	6.92995226618705	7.04234565467626	7.06351130935252	7.05875932374101	7.37308164748201	7.02945744604317	7.13849369064748	7.1167610647482	7.19898388489209	7.14719820863309	7.08279930935252	7.18643342446043	7.09572638848921	6.94335141366907	7.04561632374101	7.04677977697842	6.99288864748201	6.98877533093525
AGPAT2	7.46136468345324	7.21516707913669	7.79831851079137	7.26811795683453	7.30097694964029	7.35539845323741	7.5988077266187	7.24870335971223	7.39674900719424	6.99226853956835	6.9103284676259	7.16512316546763	7.18643342446043	7.35946956834532	6.93408965467626	7.08959931654676	7.22058113669065	7.69511353956835	7.42547110071942	7.46243794964029	7.20937258273381	7.40984653956835	7.36902828776978	7.4322911294964	7.41916494964029	7.50601584892086	7.4404437266187	7.39703574820144	7.11626198561151	7.23935197841727	7.40326185611511	7.43127454676259	7.34186484172662	7.14478062589928	7.27316343165468	7.50797200719424	7.09011174100719	7.15670725899281	7.36258256834532	7.34030336690647	7.79196889928058	7.38742544604317	7.58767174100719	7.26933630935252	7.22766938848921	7.42256316546763	7.75363630935252	7.25954971942446	7.21256199280576
AGPAT3	6.83775335971223	6.80573083453237	6.89677866906475	6.84055648201439	6.87286297841727	6.95388278417266	6.95705001438849	6.86101997841727	6.95668646043165	6.77898471942446	6.74303237410072	6.82951743884892	6.73605384892086	6.78830014388489	6.81715790647482	6.68091354676259	7.0556401294964	7.00699377697842	6.86908871942446	6.80243701438849	6.79778617985612	6.84290703597122	6.83044861151079	6.88540258992806	6.78478001438849	6.82358987769784	6.9112521942446	6.79025578417266	6.81426845323741	6.71426076978417	6.85744774100719	6.85210956834532	6.87002365467626	6.74082654676259	6.75111266906475	6.79247097122302	6.77750151798561	6.7382280647482	6.7468476618705	6.91241048920863	6.88862113669065	6.9789501942446	6.97939649640288	6.71328054676259	6.91198885611511	6.85926407913669	6.98927958992806	6.75157048201439	6.71990630935252
AGPAT4	6.82941697841727	7.00650145323741	7.08769571223022	7.06881230215827	6.95750767625899	6.96616587769784	6.95129797841727	6.92707608633093	6.83195455395683	6.97012756115108	6.78915755395683	6.95158471942446	7.18820658273381	6.75446920863309	6.60417439568345	7.01262717266187	7.00811820863309	6.99498502877698	7.04495100719424	6.99406030215827	7.33691429496403	6.88638528776978	6.68511123741007	7.03348504316547	7.04172860431655	7.11402763309353	7.0176845323741	6.86225253956835	7.10155104316547	6.84846717985612	7.00234816546763	6.83172236690648	6.95792090647482	6.69146772661871	6.74865376258993	6.67285395683453	7.04901947482014	7.03110541007194	6.813024	6.87627015107914	6.81418674100719	6.85784264748201	6.8987098057554	6.96881426618705	7.14439205755396	6.99516174820144	7.04525336690647	7.00842967625899	6.94939352517986
AGPAT5	7.36406544604317	7.58083415107914	7.50466257553957	7.5429030647482	7.38925267625899	7.19245958992806	7.32025033453237	7.22995148561151	7.38612122302158	7.37155630935252	8.69488936690647	7.65321308633094	8.13887686690648	8.20807515107914	8.79087348920863	7.34611488489209	7.39877561151079	7.42087560431655	7.21125117985611	7.88289108633094	7.05351292086331	8.75421826618705	8.54035018345324	7.35981760431655	7.25727984172662	7.33050939568345	7.23506073381295	7.07184305035971	7.24621452517986	7.06831511510791	7.1002174028777	8.06078715107914	7.31555711510791	8.40544441007194	8.46794050359712	8.87412020863309	7.84556941726619	7.97944210791367	8.45742439568345	7.85783672661871	7.7283458057554	7.3264986618705	7.13786392805755	7.31353171942446	7.2064114352518	7.11713569064748	7.0324444676259	7.41260277697842	7.20696538129496
AGPAT6	6.38629453597122	6.41815341726619	6.52208525539568	6.47879153956834	6.41256818345324	6.50498408992806	6.4374554028777	6.36468036690647	6.51840825179856	6.46316202158273	7.20281292805755	6.4031125971223	6.91284936330935	6.96200538848921	7.38027035611511	6.47686196402878	6.55154147482014	6.38556797841727	6.36703731654676	6.96077813669065	6.44137127338129	7.31280381294964	7.20000344604317	6.43203636690648	6.48282294244604	6.38048078417266	6.53622930215827	6.42632798561151	6.57852491007194	6.37906788489209	6.55003042805755	6.82104956834532	6.49688418705036	7.06767402158273	7.13531241726619	7.40916196402878	6.79521324820144	6.7929953381295	6.90253385611511	6.80479264748201	6.8258348705036	6.46633712230216	6.49756004316547	6.41640002158273	6.5066416294964	6.46191886690647	6.50180221582734	6.40822826618705	6.4452381618705
AGPAT7	7.0107758057554	7.01963249640288	6.67358233453237	6.94038815107914	7.06269017985612	7.21266344964029	7.16535132374101	7.12098953956835	7.09236110071942	7.10582382014389	6.6407574676259	7.18791246402878	6.78743557194245	7.16225658273381	6.64804876258993	7.07246374100719	6.76036632733813	6.90479651798561	6.96544869784173	6.80331761151079	7.03059958273381	6.68271552517986	6.98712599280575	6.89556298561151	6.9677135971223	6.93408965467626	6.94756744244604	7.18438887769784	7.01971673741007	6.97791288489209	6.99824094964029	6.72471187410072	7.06212658992806	6.73590622302158	6.67249920143885	6.6040009676259	6.80497695683453	6.74275715827338	6.7349691294964	6.97901844604317	6.83094447482014	7.25354275539568	7.24049311151079	7.13916121223022	7.15178586330935	7.1191260647482	7.1426934676259	6.96864930215827	7.05491
AGPAT9	8.32191351438849	8.06446902877698	8.25248560791367	8.22311287410072	8.03461544604317	7.7559336618705	8.21118205035971	8.22263606834532	8.02239732733813	8.2695727266187	7.93409870863309	7.64058794964029	7.92654832374101	7.77414495683453	8.09093785971223	7.70658478057554	8.41504196043165	8.0580421942446	8.20402056834532	8.53251651079137	7.73244330215827	8.63281884892086	7.68040664028777	8.17886941726619	8.06199851079137	8.06645210791367	8.23351291366907	8.3482334676259	8.02648751079137	7.75646078417266	8.13394837410072	8.14087268345324	7.68537299640288	7.85079105035971	8.05257218705036	7.55530543165468	8.15223689208633	8.26810012230216	7.7995428381295	8.42194383453237	8.4674217410072	7.99795530935252	8.04469858273381	8.01354557553957	7.48773058273381	8.09583600719424	8.34228567625899	7.98941576258993	8.10923652517986
AGPS	7.95732520863309	8.10720499280576	8.15514661870504	7.99736246402878	7.86255414748201	8.07833785971223	7.93550273381295	8.05500771582734	8.16898096402878	7.94586271942446	7.52585471223022	7.85293265467626	7.64383716546763	7.11520184892086	7.17955542446043	8.04117486330935	7.95930878057554	7.90094451079137	7.9520498705036	8.04469858273381	8.11851755035971	7.19990176258993	7.02004741726619	7.93587736690647	7.9778104028777	7.95633666906475	8.07506299280575	7.8594231294964	8.10553523741007	7.77829000719424	8.08201757553957	7.64202329496403	8.08757804316547	6.94987241007194	7.43590939568345	7.50522960431655	7.63920768345324	7.61936936330935	7.31555711510791	7.6167095971223	7.46707486330935	7.62275982014388	7.70607774820144	7.9981504028777	8.27431383453238	7.91377158273381	7.88603533093525	8.06737864028777	8.03278901438849
AGR2	6.3660733381295	6.45173216546763	6.33176918705036	6.34690862589928	6.45502030215827	6.34107760071942	6.36643402158273	6.42754153956835	6.39246755035971	6.27015720143885	6.4971875971223	6.33505535971223	6.55284703597122	6.55090721942446	6.53340567266187	6.31857700719424	6.37498912589928	6.43070635251799	6.41164178057554	6.45881805755396	6.41524548201439	6.52583401079137	6.55154147482014	6.42291799280576	6.43565708633094	6.44924114748201	6.42815467266187	6.44828491366906	6.43475029856115	6.3922175971223	6.34339482733813	6.53078488489209	6.38689395683453	6.55259674820144	6.51436844604317	6.49636598561151	6.56165939568345	6.53187589208633	6.56946871223022	6.40577005035971	6.49452543165468	6.29408247482014	6.45024794244604	6.38985520503597	6.40916604316547	6.40830836330935	6.4166744028777	6.41881183453237	6.32341543165468
AGR3	6.52271543165468	6.52414107194245	6.58990220143885	6.5338346942446	6.4857981942446	6.53309529496403	6.49550052517986	6.55001108633093	6.52953284892086	6.61489723021583	7.7145729352518	6.57299004316547	7.35238989928058	7.37257658273381	7.86490484172662	6.54320561870504	6.48465295683453	6.56266064028777	6.46286169784173	7.1939949352518	6.54303992805755	7.74739097841727	7.76368513669065	6.5733735323741	6.57234798201439	6.55102976258993	6.5075715971223	6.51900088489209	6.5098323381295	6.57116597122302	6.50329307194245	7.22249986330935	6.51711563309353	7.56048041726619	7.57308982733813	7.87087605035971	7.09752145323741	7.19879629496403	7.50027945323741	7.18781337410072	7.07254698561151	6.49920111510791	6.62823450359712	6.51351458992806	6.5401948057554	6.52943247482014	6.46969148920863	6.44870385611511	6.57749775539568
AGRN	6.58971274820144	6.52511623741007	6.54704100719424	6.57320489208633	6.54960128776978	6.59277232374101	6.53917473381295	6.54679597122302	6.57837664388489	6.49371878417266	6.62192807194245	6.5882814676259	6.63702088489209	6.60390961870504	6.63974863309353	6.51054256834532	6.57417774460432	6.49723520863309	6.49357282733813	6.62924894964029	6.55850829856115	6.6639940647482	6.66136865467626	6.51207824460432	6.56145146402878	6.57500603597122	6.45122335971223	6.50513107913669	6.44872478417266	6.45267467625899	6.50914626618705	6.63237864748201	6.52395174820144	6.62438331654676	6.63146258992806	6.66387079856115	6.60363264748201	6.57131461870504	6.60544451079137	6.58645326618705	6.58360805035971	6.49733910071942	6.52349345323741	6.48566242446043	6.62360417266187	6.5890542733813	6.50632932374101	6.51531194244604	6.54960128776978
AGRP	6.51650285611511	6.60492054676259	6.58129399280576	6.59409243884892	6.46860284892086	6.48151526978417	6.53107194244604	6.50035485611511	6.49276338129496	6.51684651798561	6.90890196402878	6.48475228776978	6.74732351798561	6.82999492805755	7.07903269784173	6.51049103597122	6.51930491366906	6.54954447482014	6.56240420863309	6.75273579856115	6.52938228057554	7.01468489208633	6.98751420143885	6.52411369064748	6.50924115107914	6.39381910071942	6.6126965323741	6.58300648920863	6.53034966906475	6.5935688705036	6.58791055395683	6.74023515827338	6.56219528057554	6.88364570503597	6.8191956618705	6.98689133093525	6.71093217985612	6.77696178417266	6.86506456115108	6.73288905755396	6.68616479856115	6.51098054676259	6.63468533093525	6.52949494244604	6.52000023021583	6.63127005755396	6.55167407913669	6.5907377266187	6.5381442733813
AGT	6.51171278417266	6.45260389928058	6.37410289568345	6.50371841726619	6.45834989208633	6.51395465107914	6.45427842086331	6.41991383453237	6.48370392086331	6.36048712230216	6.59432784892086	6.51279715107914	6.5640577733813	6.56741168345324	6.58158778057554	6.4720054352518	6.43808616546763	6.55810350359712	6.41379008992806	6.59334129136691	6.45352843165468	6.63369894244604	6.59924592086331	6.44626048201439	6.35883205035971	6.48637556115108	6.44883141007194	6.35725507194245	6.53398756115108	6.55343205035971	6.52766852158273	6.57312378417266	6.42513794964029	6.6299520323741	6.58538861151079	6.58071376978417	6.6075741294964	6.57708366906475	6.57384664748201	6.56521518705036	6.54362651438849	6.43922530935252	6.34189442086331	6.52161303597122	6.42371389208633	6.4891665323741	6.31553742446043	6.47817614388489	6.45062618705036
AGTPBP1	7.58182161151079	7.72134151079137	7.60722025899281	7.96986502158273	7.65031765467626	7.90583579856115	7.35791279136691	7.74636556115108	7.75963033093525	7.6450595971223	7.84365287769784	7.66271689928058	7.91077883453237	7.34429038129496	7.74579092805755	7.77722984172662	7.61579818705036	7.87276726618705	7.74055558273381	8.00996201438849	7.81947166906475	7.04334120143885	6.93832439568345	7.90583579856115	7.80452232374101	7.91605067625899	7.96192501438849	7.64828975539568	7.63210101438849	7.5091255971223	7.87870691366907	7.77790910791367	7.6666075971223	7.65573664748201	7.78244552517986	7.53414057553957	7.74930641007194	7.7684439352518	7.53608051798561	7.4069559352518	7.43911941726619	7.35642502158273	7.2382384028777	7.66885723741007	7.85442230215827	7.20281292805755	7.1575262733813	7.78873028776978	7.69970530215827
AGTR1	6.42044022302158	6.47262702877698	6.45239097122302	6.53719909352518	6.50153541726619	6.45319888489209	6.49985292805755	6.43907970503597	6.50945507913669	6.49003553956835	6.47674720863309	6.52736209352518	6.43472838129496	6.45879390647482	6.46492779136691	6.51561310071942	6.52845324460432	6.48350730215827	6.50984882014389	6.46224224460432	6.4147184028777	6.47476107913669	6.47283497122302	6.51973889928058	6.52214469064748	6.51870156834532	6.48837804316547	6.47111831654676	6.44490489208633	6.5984961294964	6.49615154676259	6.48514707913669	6.51455585611511	6.45895775539568	6.44778229496403	6.45866984172662	6.43375374100719	6.41556375539568	6.44146349640288	6.48538610791367	6.46770076258993	6.52106186330935	6.5189905323741	6.52423802877698	6.47065792805755	6.46612767625899	6.5214632733813	6.50741851798561	6.51801817985612
AGTR2	6.51264670503597	6.61493929496403	6.49371878417266	6.57566686330935	6.52887500719424	6.59411375539568	6.48675202158273	6.52747928417266	6.69349692086331	6.5917141942446	6.55031174100719	6.51425246043165	6.60931652158273	6.56837965827338	6.54873352517986	6.40085143165468	6.43715794964029	6.53653078776978	6.56738329856115	6.56238795683453	6.6040009676259	6.53734692805755	6.56867535971223	6.68307064028777	6.50772586330935	6.53321496402878	6.52171025179856	6.52017959352518	6.5831826618705	6.55774275179856	6.54001196402878	6.58927079136691	6.4863071942446	6.72892569064748	6.5752598705036	6.54076682014388	6.59309769784173	6.56340076258993	6.60139958992806	6.5244085323741	6.58973692805755	6.71603802877698	6.49262792805755	6.50960149640288	6.57250451079137	6.65811194244604	6.61879923381295	6.47518271942446	6.50495264388489
AGTRAP	7.88206897122302	8.07990074820144	8.33877842446043	7.90350928776978	7.93510715827338	8.35853436690648	8.43905289928058	8.2760794028777	8.15223689208633	7.88439889928058	8.1722238057554	7.38214543165468	8.5182498057554	8.51878584172662	8.60713358273381	7.75963033093525	8.08508041007194	8.47442698561151	8.33262938848921	8.66347052517986	8.18790964748201	8.96189511510791	8.76135490647482	8.08719283453237	8.25911617266187	8.14173925899281	8.1888567266187	8.33630394244604	8.34171781294964	8.08508041007194	8.40489584172662	8.37846207913669	8.30389125899281	8.52472314388489	8.45177798561151	8.80302274820144	8.35409846043165	8.31865948920863	8.74896979136691	8.55813638848921	8.72104520863309	8.50989323741007	8.81224410791367	8.17527469784173	8.37743711510791	8.58437763309353	8.60593531654676	8.16465755395683	8.26858592086331
AGTRL1	6.55665786330935	6.51252646043165	6.59098637410072	6.5586060647482	6.53078875899281	6.49240874460432	6.55944991366906	6.5000434352518	6.43403640647482	6.50782526258993	6.5612086294964	6.53253483093525	6.52925376258993	6.55090721942446	6.54669033453237	6.58615765467626	6.56554807913669	6.51199824460432	6.54866969064748	6.52434632733813	6.56717874100719	6.5640577733813	6.59793571942446	6.44516464748201	6.50385253956835	6.5381442733813	6.54143189928058	6.53201244604317	6.5595491942446	6.52567198561151	6.48329009352518	6.52931281294964	6.51761268345324	6.5545180971223	6.52919865107914	6.55862160791367	6.56617578057554	6.49244687769784	6.52707927697842	6.54400571942446	6.55387677338129	6.47896118705036	6.48206945323741	6.54897475179856	6.58332589208633	6.57729511510791	6.51681352517986	6.51731554316547	6.5244085323741
AGXT	6.63753984172662	6.60636823741007	6.63451820143885	6.61345569784173	6.60902863669065	6.51051003597122	6.6888038057554	6.56840150359712	6.63471737410072	6.58589310071942	6.4212125971223	6.57777428776978	6.37562726618705	6.39658584172662	6.40245474100719	6.61378824460432	6.61741117266187	6.90089806834532	6.62070285251799	6.40645358992806	6.51142739568345	6.40645358992806	6.39742526618705	6.63480149280576	6.87581697841727	6.53238677697842	6.62885741726619	6.62192807194245	6.65605456115108	6.68597458273381	6.55857392805755	6.43190608992806	6.70269532014389	6.35685268345324	6.44528552517986	6.42154992086331	6.4205971294964	6.50008284172662	6.42974501438849	6.33332658273381	6.50575494244604	6.54987674460432	6.5639900647482	6.53789478417266	6.65540681294964	6.67919224460432	6.55693384172662	6.54709216546763	6.73556328057554
AGXT2	6.41597952517986	6.5156325647482	6.51645044604317	6.56492630215827	6.48739392086331	6.5176718057554	6.55108207194245	6.45589781654676	6.61876721582734	6.50421072661871	6.60989726258993	6.55834561151079	6.61647979856115	6.59880604676259	6.64220732374101	6.5141526942446	6.49664199640288	6.45527138129496	6.54147670863309	6.65657071223022	6.49575394964029	6.65779407913669	6.65013366546763	6.51919971223022	6.48157207913669	6.47685095683453	6.58978178417266	6.51304895323741	6.57413460431655	6.50590005755396	6.51399461510791	6.59114792805755	6.67423261151079	6.62112549640288	6.63341598920863	6.65791588129496	6.59291745323741	6.60334625899281	6.64813813669065	6.60374571223022	6.58065012589928	6.50674818705036	6.47543728057554	6.47964920143885	6.53641869064748	6.58730910071943	6.54284156115108	6.40822826618705	6.5175664028777
AGXT2L1	6.55243348920863	6.58694930935252	6.5312701294964	6.56302123741007	6.51056856834532	6.59367814388489	6.55156928057554	6.56890841726619	6.60243599280576	6.54611951798561	6.49027802877698	6.60151664748201	6.48484742446043	6.47573147482014	6.50167489208633	6.49447337410072	6.60040842446043	6.58416707913669	6.53066896402878	6.51400397122302	6.56819156115108	6.4807808705036	6.49968726618705	6.61742504316547	6.56675017266187	6.5284747266187	6.60297273381295	6.57195504316547	6.56654296402878	6.51314620863309	6.58141239568345	6.49589260431655	6.59927989928058	6.47548176978417	6.49557389208633	6.49075902877698	6.52825500719424	6.51296061151079	6.49847372661871	6.47844971223022	6.52192495683453	6.54093220143885	6.58920100719424	6.54851537410072	6.51818102877698	6.49061120143885	6.5711281294964	6.55806773381295	6.57013305035971
AGXT2L2	7.94718953956835	7.96512243884892	7.98900730215827	7.80417838129496	7.89936572661871	7.91641009352518	7.75395825899281	7.68519374100719	7.66453147482014	7.75294302877698	7.58551176978417	7.90801967625899	7.32709482733813	7.72357284892086	7.6213534676259	7.93625200719424	7.88551345323741	7.93782004316547	7.92692581294964	7.79087707194245	7.84889753956835	7.83454934532374	7.58584441726619	7.77514326618705	7.69711002877698	7.705054	7.70332347482014	7.70475150359712	7.82089074820144	7.84786361870504	7.52290510071942	7.75395825899281	7.80417838129496	7.65817647482014	7.4085278057554	7.55103494244604	7.60059288489209	7.52458679856115	7.49185197122302	7.30981268345324	7.67792625899281	7.81664987769784	7.7630334028777	7.80069082733813	7.40598243884892	7.42832484172662	7.75694361870504	7.50694556115108	7.72645571223022
AHCTF1	7.52706338129496	7.43991742446043	7.52906196402878	7.41432404316547	7.46375817266187	7.48987730935252	6.84141861151079	7.56667309352518	7.47141048920863	7.51934714388489	7.15950048920863	7.39568360431655	7.40275845323741	7.23895835971223	7.02725030215827	7.5091255971223	7.414028	7.44012550359712	7.4064835971223	7.17900655395683	7.43477388489209	6.69178803597122	6.66411520863309	7.35411961870504	7.32037671942446	7.34941807913669	7.52398389208633	7.26135922302158	7.33956481294964	7.22407948201439	7.40425179136691	7.28816274100719	7.28816274100719	7.18057194964029	7.08613250359712	6.82771876258993	7.28049595683453	7.35012023741007	7.28430152517986	7.01850234532374	6.97056458992806	7.04048195683453	6.94382374820144	7.37308164748201	7.49185197122302	7.03044061870504	6.94506397841727	7.43674938129496	7.40402376258993
AHCY	9.52057168345324	9.21255508273381	9.4575761294964	9.39986644604317	9.23483879856115	9.52826932733813	9.63643832374101	9.18571274100719	9.58615728776978	9.50606294964029	8.83162597122302	9.12609661870504	9.14133178417266	8.97071264748201	9.19689257553957	9.14977214388489	9.34046948920863	9.4097960647482	9.16795113669065	9.05231202877698	9.61274988489209	9.3312075323741	9.63265563309353	9.57259625899281	9.37896052517986	9.10192016546763	9.259682	9.56617105035971	9.47635275539568	9.43686589208633	9.38019431654676	9.12431889928058	9.73407238129496	8.62547333093525	9.42556838129496	9.24266538129496	9.39357861870504	9.07488444604317	8.77395853956835	9.33326969064748	9.36784127338129	9.58615728776978	9.6534218057554	9.46322310071942	9.41197394964029	9.31830289928058	9.58244209352518	9.36198626618705	9.20143835251799
AHCYL1	9.16409718705036	8.83823562589928	8.78618527338129	9.00238386330935	8.61337099280576	8.81671794244604	9.27497997122302	9.19959557553957	8.92369070143885	8.94790510431655	8.89747292805755	9.0981965971223	9.49812910071942	9.38347622302158	9.17905009352518	8.70884905755396	9.03094069064748	8.98846579136691	8.89665209352518	9.45517837410072	9.0117381294964	9.27000823741007	9.22673265467626	8.79021474820144	9.00778741366906	9.0179670647482	9.05814443884892	9.11510968345324	8.93497478057554	9.31097442446043	8.96559046043165	9.21422728057554	9.05732076978417	9.1178284028777	9.13706347482014	8.990731	9.32139026618705	9.25336961151079	9.11595602158273	9.25767314388489	9.45403597122302	8.76587697841727	8.76199792805755	8.56426605035971	9.05814443884892	8.99544218705036	8.83927271942446	9.03319139568345	9.01883146043165
AHCYL2	7.05939403597122	7.27748371223022	7.55544912589928	7.22110988129496	7.33977750359712	7.43925570143885	7.36876300719424	7.29664894244604	7.2714565647482	7.35062127338129	6.80493484892086	7.27123594964029	6.78083138489209	7.04172860431655	6.97751558992806	7.30305608633094	7.30791408633094	7.35680651438849	7.36618247122302	7.07636807913669	7.46555586690647	7.03427186330935	7.06796387410072	7.27797743165468	7.36432676258993	7.1580319676259	7.37155630935252	7.43939198561151	7.38538748201439	7.41009347482014	7.21919008273381	7.15049526618705	7.31702878417266	6.96181150719424	6.82975512589928	6.81620229136691	7.20000344604317	6.98751420143885	6.78747605035971	7.17532525179856	7.23147662589928	7.29358450719424	7.3848523381295	7.20018694244604	7.14216238848921	7.30722845323741	7.49485402877698	7.3927848705036	7.25127291366907
AHDC1	6.85294365467626	6.93293061151079	6.97091961510791	7.09253956834532	7.02055060071942	6.87295951079137	6.98140421582734	6.85434715827338	7.08739896402878	7.08604887769784	6.58935174820144	7.14439205755396	6.7960780647482	6.61039992805755	6.55027005035971	6.91104516906475	6.93743725899281	7.05040650359712	7.03388014028777	6.70297979856115	6.98542260791367	6.58252467266187	6.59117238129496	6.88881496043166	7.07636807913669	7.01159282374101	7.22532801079137	7.00326179136691	7.04620973741007	7.08710680935252	6.99824094964029	6.60260234532374	7.10264073381295	6.57828802158273	6.56455776258993	6.57673426618705	6.67207163669065	6.69358598561151	6.57664449280576	6.81246502877698	6.79152612230216	6.99832742086331	7.16288752517986	6.99256779136691	6.87763888848921	7.0445824676259	7.09589566906475	6.78515999640288	6.90347616546763
AHI1	6.86113344604317	6.62197578417266	6.95195451798561	6.81639811510791	6.93760046043165	6.79701462230216	6.53064574100719	6.74373357913669	6.82004976258993	6.82643885971223	6.56108584172662	6.83803492446043	6.55457665467626	6.53787576978417	6.54087379136691	6.87346397841727	6.79830102517986	6.86113344604317	6.63820911151079	6.66840814388489	6.78683221582734	6.49455945323741	6.53066896402878	6.72756069064748	6.61322329856115	6.64879682733813	7.12873494964029	6.72884055035971	6.69046979136691	6.63792528057554	6.58284434532374	6.70316911870504	6.53682043165468	6.64137971942446	6.57772301438849	6.50257914748201	6.63633211510791	6.67831103956835	6.55271626618705	6.48629947482014	6.45375656834532	6.6266620647482	6.55348330935252	6.54250748920863	6.63264814388489	6.55209038848921	6.55855123741007	6.77487360071942	6.63571330935252
AHNAK	8.22920717985611	8.07079208633094	8.21854724460432	8.16709515827338	8.14173925899281	8.17392273381295	8.38157117266187	8.34462278417266	8.32380171223022	8.07167155395683	8.53682402158273	8.06153612230216	8.61337099280576	8.53251651079137	8.3551132733813	8.09797569784173	8.14532561151079	8.24154224460432	8.29754657553957	8.41803128776978	8.29561848201439	8.17624534532374	8.33726834532374	8.1656996618705	8.24206128057554	8.30338910791367	8.08160354676259	8.22336324460432	8.34129984172662	8.28217073381295	8.45067025179856	8.41309045323741	8.16223394964029	8.60292489208633	8.51608367625899	8.5837275971223	8.31968443884892	8.37161015827338	8.7126264028777	8.3290681294964	8.39286100719425	8.13465351798561	8.25820321582734	8.3551132733813	8.39807878417266	8.3743836618705	8.41643225899281	8.33582569784173	8.45838707194245
AHR	8.65756665467626	8.54116443165468	8.5597674028777	8.56380782733813	8.61628172661871	8.59612896402878	7.93696618705036	8.28068694244604	8.63212699280576	8.55095939568345	8.62200628057554	8.36509471223022	8.74072208633094	8.39486762589928	8.55741795683453	8.52049207913669	8.6605548705036	8.73114866906475	8.7126264028777	8.70097461151079	8.54008476978417	8.23712479136691	7.96036638848921	8.89587885611511	8.715135	8.71377555395683	8.72784123741007	8.63499328057554	8.77986558992806	8.37800044604317	8.7868306618705	8.6961314028777	8.40059853956835	8.68132887769784	8.55226267625899	8.19636356834532	8.43377785611511	8.75680585611511	8.39760443165468	8.17579966906475	8.15444869064748	8.04343266906475	8.02389087769784	8.46951892086331	8.32380171223022	8.06903830215827	8.00874561151079	8.34766069064748	8.3002487410072
AHRR	6.56356844964029	6.57549879496403	6.56570057194245	6.4391826618705	6.44446944244604	6.62858223021583	6.49508480935252	6.49152204316547	6.55043776978417	6.51166938489209	6.55731773381295	6.48629947482014	6.64737275539568	6.54459549640288	6.57456813669065	6.44090517985611	6.48941225899281	6.56997641726619	6.44538551798561	6.53547173381295	6.51947670503597	6.55490432374101	6.59555030935252	6.51919971223022	6.47279230215827	6.5530838705036	6.57303457194245	6.57760177697842	6.46212435251799	6.54165619784173	6.45389698201439	6.5544349352518	6.50781354676259	6.59320389208633	6.53138471942446	6.56212654316547	6.54969307913669	6.57390076258993	6.55504013669065	6.58366201438849	6.50191422302158	6.5086687266187	6.51843990647482	6.53646239208633	6.5895849676259	6.48740384892086	6.46666923021583	6.45998298561151	6.65788778776978
AHSA1	8.07275027697842	7.77330223021583	7.84138686330935	7.61639526618705	7.70720391007194	7.73988715827338	8.22820867625899	8.06857551079137	7.54193332014388	7.98273705755396	7.86054470503597	7.64536899280576	8.36783160431655	8.86386401798561	8.3508208705036	7.61596098561151	7.55038998561151	7.72456310791367	7.78070595683453	8.22196482733813	7.76928461151079	8.17090038129496	8.50705932374101	7.61000216546763	7.88439889928058	7.63660651798561	8.07332430935252	8.38662857553957	7.91057984532374	7.89392129496403	7.70658478057554	8.31916343165468	7.63660651798561	8.1821311942446	8.2109205971223	8.36078646043165	8.35853436690648	8.16755868345324	8.50489594244604	8.4413948057554	8.57784925899281	8.41044430935252	8.57163462589928	8.10990251798561	8.30690523021583	8.43316446043166	8.21430120863309	7.7736528057554	8.0350247266187
AHSA2	6.80789173021583	6.55793183453237	6.79272639928057	6.72056034892086	6.61446934532374	6.83391887410072	6.52972197841727	6.71691817625899	6.56593816546763	6.90089806834532	7.15155910791367	6.54818856115108	7.87983923741007	7.3310043057554	6.76470935251799	6.75371891007194	6.92460258633094	6.94121474820144	6.93587344964029	7.02699716546763	6.8169506618705	7.37014944964029	7.15105158992806	6.5747746942446	6.64919746043165	6.71516652517986	6.55718556115108	6.87881894964029	6.81120957913669	6.63044326618705	6.62834695683453	7.04852265467626	6.55781352517986	7.66012910791367	7.3227386618705	7.03630351798561	7.10101330935252	7.1704584028777	7.47946538129496	7.00965639928058	6.93347295323741	6.7268003381295	6.51446251079137	6.46101523021583	6.74998671942446	6.67797114028777	6.96959855755396	6.71782747841727	6.62545586690647
AHSG	6.31086902158273	6.42544416906475	6.40256939208633	6.43458412230216	6.4762524676259	6.49806064028777	6.43546246043165	6.36928953597122	6.43768648561151	6.38641111510791	6.78138625899281	6.45824664748201	6.68321417985612	6.79242634892086	6.82173271223022	6.40085143165468	6.43616314748201	6.38235734532374	6.4435783705036	6.72666711151079	6.41620294244604	6.9677135971223	7.24100243165468	6.42692555395683	6.41922958992806	6.46173825179856	6.3813493057554	6.49219019784173	6.38086786330935	6.46682284892086	6.41413851798561	6.84018188489209	6.3906139352518	6.88347492086331	7.33977750359712	7.12542521582734	6.89809284892086	6.77538232374101	6.86386033093525	6.67993678776978	6.77957670863309	6.32854804316547	6.54326534532374	6.35823062589928	6.40701598561151	6.40606721942446	6.39329864028777	6.40128163309353	6.40656841726619
AICDA	6.47152357553957	6.51252646043165	6.46476905755396	6.36506541726619	6.47416258633094	6.40859007913669	6.42369400719424	6.37202937769784	6.4740559676259	6.34637221223022	6.5492330323741	6.46612767625899	6.51074164748201	6.56443535251799	6.52875662230216	6.41969520143885	6.51636813309352	6.50511398561151	6.31328851798561	6.3903135971223	6.36571534532374	6.50534905035971	6.52720188129496	6.51243799280576	6.42378596402878	6.40577005035971	6.36177156115108	6.52115854676259	6.36124175179856	6.48736124460432	6.39386747122302	6.48489019064748	6.48065997482014	6.53124650359712	6.53275807913669	6.52554861870504	6.46892949640288	6.50364436690647	6.52815065467626	6.54159583453237	6.54445527338129	6.4158321942446	6.40896185611511	6.51229936690647	6.41595177697842	6.52572251438849	6.34950545683453	6.4256593381295	6.45957465467626
AIF1	9.67721512230216	9.84664322302158	9.97470509352518	9.95030095683453	9.85559639568345	10.0808112733813	10.0225132302158	9.57379909352518	10.0574168129496	9.42446661870504	9.90444724460432	9.48331942446043	10.0553566546763	9.70824675539568	9.62161113669065	9.69851739568345	10.0574168129496	10.0242155827338	10.0105809136691	10.0193748920863	9.84222235971223	10.3122639136691	9.63145990647482	10.1037721007194	10.0698443741007	9.57379909352518	10.0321610431655	9.98530514388489	9.91418611510791	9.75591311510791	9.94881335251799	10.1782395395683	9.87666748920863	9.76152048920863	9.95202992086331	10.2975831942446	9.79339470503597	9.79496256115108	10.0553566546763	9.8978789352518	10.0038613381295	9.61890197122302	9.77247289928058	9.85086676978417	9.9437128705036	9.47635275539568	9.67575282733813	9.69284356115108	9.85386554676259
AIFM1	7.22338602158273	7.21002875539568	7.21027316546763	7.21220858992806	7.18723360431655	7.19938236690647	7.32112122302158	7.21842266906475	7.26888963309352	7.22720035251799	7.01615457553957	7.24853035251799	6.98769476978417	7.10981917985611	7.04495100719424	7.16971879856115	7.21175142446043	7.2229348705036	7.1108185323741	7.20763087769784	7.14145692086331	7.11641936690647	7.18761214388489	7.26933630935252	7.15950048920863	7.1002174028777	7.23122258273381	7.26535935971223	7.17434582014388	7.21364274820144	7.23028510071942	7.12685871942446	7.13651341726619	6.95538802158273	7.06917223741007	6.89615396402878	7.25727984172662	7.14918075539568	6.95731028057554	7.28008223741007	7.28031695683453	7.28525617985612	7.24398868345324	7.14066926618705	7.20366823741007	7.27809270503597	7.24281884892086	7.13769064028777	7.21907555395683
AIFM2	6.68504237410072	6.61094043884892	6.68948077338129	6.70763775539568	6.5725400971223	6.56718212230216	6.68005670503597	6.5513020647482	6.57878280935252	6.70366601438849	6.44766390647482	6.83226226618705	6.47465328776978	6.46911974100719	6.49746088489209	6.76227225539568	6.7005187733813	6.61304094964029	6.69268582733813	6.51486677697842	6.67273638848921	6.48090905035971	6.51982032374101	6.57096297841727	6.57935425899281	6.78494676978417	6.58384605395683	6.53360163309353	6.63779805035971	6.6724123705036	6.74707802877698	6.49709139568345	6.51154272661871	6.46133332014388	6.4783045323741	6.46364336690648	6.56348503597122	6.48935399280576	6.45195123741007	6.4930706618705	6.52760931654676	6.66946503597122	6.64174852517986	6.65828130935252	6.5886545647482	6.68476908992806	6.61683939568345	6.72180038489209	6.63059549640288
AIFM3	6.51171278417266	6.44459546043166	6.32263952158273	6.28622326618705	6.40770164388489	6.41141556834532	6.46630058633094	6.38180997482014	6.39492656834532	6.50421072661871	6.56937671942446	6.35815946402878	6.6120645323741	6.5736399352518	6.56753391366906	6.36302762230216	6.52366429496403	6.45626323021583	6.47290471223022	6.59596439568345	6.34610760431655	6.55603352517986	6.55910491366906	6.48802945323741	6.45541123741007	6.47782291726619	6.42432868345324	6.4782246618705	6.44141168705036	6.44096266906475	6.48887557553957	6.56478204316547	6.40294183453237	6.61385336690647	6.57949017266187	6.57394213309352	6.54490740647482	6.59459056115108	6.6088689028777	6.59208247482014	6.61211392805755	6.45950576978417	6.35179367625899	6.33986187769784	6.40077154316547	6.46936570143885	6.56897036690648	6.36076821582734	6.28622326618705
AIG1	6.79564221582734	6.84457436690647	6.63770868705036	6.48378459352518	6.59693284172662	6.62534111870504	6.93965294604317	6.73750942805755	6.58338216546763	6.63108446043166	6.87375062589928	6.73425194244604	6.76581341007194	6.76135136690647	6.71369156834532	6.66833525179856	6.70508575179856	6.85022448201439	6.72833477697842	6.7558765323741	6.5756915971223	6.79412201079137	6.79353393165468	6.71369156834532	6.55523723021583	6.72942066906475	6.57784573381295	6.69157310791367	6.71046637410072	6.63422399280576	6.69272862589928	6.69207117985611	6.76716932374101	6.74046885971223	6.72898282733813	6.78426579856115	6.73708284892086	6.71695384172662	6.7407011294964	6.85618395683453	6.90721548561151	6.57622437769784	6.5034633381295	6.62742785611511	6.72245614388489	6.72363210071942	6.73077879136691	6.77221078417266	6.80441976258993
AIM1	6.75243682374101	6.86997403597122	6.93751885971223	6.69751048201439	6.75335453956835	6.78313516546763	6.66312494964029	6.76043369784173	6.75052584532374	6.75432750359712	6.64737275539568	6.72865784172662	6.68506725899281	6.65431269064748	6.6234138705036	6.81198682014389	6.70987345323741	6.56394961151079	6.7675179352518	6.77460125179856	6.56859814028777	6.6236405647482	6.66724133093525	6.68823658992806	6.70309367625899	6.68715828057554	6.66006845683453	6.69157310791367	6.73977929496403	6.46036391366906	6.65511453956835	6.81218764028777	6.75945325899281	6.72705707913669	6.67026139568345	6.65131085251799	6.74963830935252	6.64744795683453	6.77274076978417	6.64887411510791	6.79081454676259	6.60531815107914	6.55713523741007	6.56253470863309	6.9267501942446	6.69947249280576	6.86101997841727	6.83058293884892	6.75089961870504
AIM1L	6.54740292805755	6.53509292086331	6.51611627338129	6.51453826618705	6.53951395683453	6.55292908633094	6.52830889208633	6.52637113669065	6.44396176978417	6.54627108633094	6.57420775539568	6.53285943165468	6.61198868345324	6.58985649640288	6.61021517266187	6.57813038848921	6.50565444604317	6.52170100719424	6.53728164748201	6.53829794964029	6.52045392805755	6.58000854676259	6.60495164748201	6.54296167625899	6.51711563309353	6.49693610071942	6.48712202158273	6.52335538129496	6.49878042446043	6.53850071223022	6.5610638705036	6.55732994244604	6.48497828057554	6.60716105755396	6.5739198705036	6.59844258273381	6.55429435971223	6.53856556115108	6.57886160431655	6.54573524460432	6.56857762589928	6.60384745323741	6.55001108633093	6.51787049640288	6.52544258992806	6.49932666906475	6.50719138848921	6.4995781294964	6.54790925179856
AIM2	7.28146581294964	7.22122852517986	7.32447394964029	7.48650297841727	7.1862403381295	7.18705508633094	6.95089765467626	7.28358901438849	7.25102977697842	7.3415975323741	6.91826476978417	7.61321810071942	7.06881230215827	6.86212057553957	6.91669452517986	7.23895835971223	7.4057412733813	6.96429452517986	7.06666987769784	6.83880341726619	6.98503661870504	6.7813431294964	6.71283220143885	7.38321102158273	7.07254698561151	7.07903269784173	7.22383952517986	7.23431879856115	7.16695379856115	7.25499711510791	6.96443950359712	7.07291126618705	7.10213397841727	7.33450602158273	6.99024918705036	6.71614745323741	7.1108185323741	6.96726699280576	7.14008685611511	7.03278024460432	7.13849369064748	7.46136468345324	7.08596525179856	7.10546239568345	7.37938813669065	6.86944029496403	6.95072532374101	7.30578062589928	7.22984779136691
AIP	10.1646207913669	10.0089441942446	10.2876403669065	9.96830014388489	10.0823225395683	9.78083228776979	10.0980416906475	9.91418611510791	10.1394933381295	10.2876403669065	9.56522216546763	10.3277546043165	9.19554017985612	9.55436904316547	9.74368663309352	10.1437110071942	9.92536617985611	9.9236719352518	9.90299843884892	9.14046192086331	9.83380105035971	9.584742	9.92203785611511	9.79339470503597	9.91418611510791	9.99043179856115	9.91418611510791	10.0681958992806	9.97470509352518	10.2657905935252	9.9236719352518	9.51363026618705	10.039220057554	9.74894417985612	9.74368663309352	9.93184812230216	9.61620754676259	9.51363026618705	9.57885568345324	9.66738636690648	9.73990622302158	10.4095717841727	10.4869435899281	10.2312507625899	10.2629084388489	10.0242155827338	10.4095717841727	9.90115148920863	9.98719714388489
AIPL1	6.58220907194245	6.65063011510791	6.6454504028777	6.71082712230216	6.73711284892086	6.54256151798561	6.61006836690648	6.64503876978417	6.73981120863309	6.79183021582734	6.55300030935252	6.74679481294964	6.56458220143885	6.55834035611511	6.5445441294964	6.60790597122302	6.60435656834532	6.69844457553957	6.71093217985612	6.53559109352518	6.75273579856115	6.57272207194245	6.56361643884892	6.63540524820144	6.74130561870504	6.58290671223022	6.61155874100719	6.641913	6.59437025899281	6.63616641726619	6.49808016546763	6.53664817985612	6.58002313669065	6.52470074820144	6.54373855395683	6.53968811151079	6.51784974820144	6.5757711942446	6.54199079856115	6.53128338129496	6.50369023741007	6.61830938129496	6.55485237410072	6.59121787769784	6.70098417985611	6.70656071223022	6.62771282733813	6.53406584892086	6.72467866906475
AIRE	7.78313878417266	7.73826743884892	7.93432096402878	7.6961469352518	7.93696618705036	7.69841045323741	7.71547407194245	7.94221228057554	7.60270443165468	7.70332347482014	8.0417481294964	7.61729582014388	8.20474426618705	8.06813439568345	8.04783992086331	7.71329391366907	7.69450104316547	7.87755507194245	7.97137747482014	7.82815060431655	7.86274628057554	7.95371902158273	7.6978053381295	7.86450774820144	7.85515530215827	7.84857574100719	7.7667116618705	7.76606807913669	8.05697434532374	7.99153709352518	7.66516464748201	7.91414856115108	7.65980403597122	7.9881784028777	7.6261369352518	7.75762483453237	7.91605067625899	8.0838359352518	8.17485448201439	7.7852858057554	7.83853218705036	7.47918988489209	7.33766496402878	7.85079105035971	7.84082700719424	7.66755135251799	7.69450104316547	7.66141052517986	7.62434273381295
AJAP1	6.53768584892086	6.50028294964029	6.53524252517986	6.46384269064748	6.508862	6.52799567625899	6.63146258992806	6.43136408633094	6.55529973381295	6.44417041726619	6.52787287769784	6.46932273381295	6.59378969784173	6.53700239208633	6.53237323741007	6.51915179136691	6.50099164748201	6.49432175539568	6.47426566906475	6.51344576258993	6.52253325899281	6.52100868345324	6.54233899280576	6.51562479136691	6.52621556115108	6.54362158992806	6.53476077697842	6.57204192086331	6.49778310071942	6.51846331654676	6.49900694244604	6.51424743884892	6.51199181294964	6.52720998561151	6.51791505755396	6.54330067266187	6.53170369064748	6.50759489928058	6.57011181294964	6.48843794964029	6.54863551798561	6.47434512230216	6.56357507913669	6.50620781294964	6.50609434532374	6.47265331654676	6.44726499280576	6.53163843884892	6.53224890647482
AK1	7.14577476978417	7.26823119064748	6.99024918705036	6.90347616546763	7.10304171223022	7.00756570863309	6.88683394964029	7.01291115827338	7.09030235971223	7.2014190323741	6.61424610071942	7.48062196402878	6.59045692805755	6.53552843165468	6.60311657553957	6.99325121582734	6.97802520863309	7.17636584172662	7.08491850359712	6.70338848920863	7.12696035971223	6.59398611510791	6.68485039568345	6.9094589352518	7.22876095683453	7.05243636690648	7.00951449640288	7.0401299352518	7.05334074100719	7.18408818705036	7.13037127338129	6.58497320143885	7.07510707913669	6.63495058992806	6.585684	6.55070134172662	6.70836516546763	6.71486994964029	6.64902533093525	6.88601502158273	6.6811789352518	6.99469522302158	6.95105172661871	7.14027630935252	7.02953050719424	7.23926020503597	7.12884119064748	6.8738534352518	6.98829930215827
AK2	7.51596576978417	7.42177856834532	7.53468766906475	7.5088504676259	7.52680861151079	7.84227423021583	7.75064110071942	7.71750613669065	7.73790677697842	7.5864454676259	7.32112122302158	7.48930907194245	7.44307097841727	7.59912089928058	7.37330973381295	7.54951566906475	7.60358249640288	7.58155488489209	7.64536899280576	7.63512078417266	7.6120386618705	7.55530543165468	7.71943042446043	7.69548825899281	7.61815903597122	7.50109522302158	7.59510789208633	7.59818105755396	7.57955933093525	7.47893116546763	7.64412141726619	7.49732848920863	7.60270443165468	7.34597751798561	7.33546702877698	7.22230197122302	7.61949778417266	7.45839441726619	7.35012023741007	7.60423341726619	7.67133852517986	7.82504160431655	7.80671989928058	7.58793402158273	7.64177995683453	7.83134769064748	7.74739097841727	7.51134705755396	7.37233030935252
AK3	9.21364437410072	9.43523960791367	9.11510968345324	8.78870869784173	8.86418475539568	8.72543333093525	8.3663296618705	8.96334560431655	8.97336034532374	9.16312765467626	8.89665209352518	9.27894455395684	8.73495451079137	8.42673864028777	8.94673602877698	9.05732076978417	8.92555707194245	8.92183066906475	8.87697007194245	8.56654081294964	9.15312374820144	7.80706729496403	7.83819861151079	8.75031225899281	8.87941102158273	8.96261184172662	9.18946469064748	8.88428211870504	9.017249	8.97032647482014	9.02431027697842	8.38311892086331	9.0117381294964	8.16709515827338	8.58405261510791	8.61738199280576	8.93303516546763	9.01484853956835	8.48052004316547	8.48316446043165	8.01920115827338	8.40233036690647	8.38157117266187	8.80578966906475	8.99106029136691	8.49485230215827	8.29537566546763	9.06080600719424	9.017249
AK3L1	6.52938228057554	6.53446082014388	6.60462451798561	6.58869848920863	6.54293872661871	6.58675286330935	6.54370171223022	6.56306683453237	6.5950389352518	6.56487277697842	6.7935780647482	6.52166716546763	6.72130712230216	6.79863857553957	6.81555591366906	6.54324800719424	6.53641869064748	6.53768584892086	6.57859902877698	6.72797386330935	6.5760541942446	6.79621624460432	6.79846481294964	6.56715948201439	6.56130490647482	6.50697161870504	6.54405915827338	6.54785756834532	6.57086026618705	6.50881038129496	6.60581156115108	6.71587391366907	6.51117148201439	6.79874237410072	6.76230650359712	6.82941697841727	6.72457458273381	6.73129169064748	6.74635032374101	6.70642484892086	6.70744510791367	6.55227221582734	6.5654588705036	6.53341210071942	6.53108623741007	6.56037879856115	6.52294692805755	6.51853862589928	6.51184423741007
AK5	6.68831607194245	6.54784468345324	6.47096975539568	6.55813323741007	6.60151664748201	6.68580909352518	6.69948823021583	6.71918799280576	6.57832417985612	6.90822441726619	6.60622092086331	6.67500191366906	6.60756534532374	6.63591932374101	6.63022376978417	6.68764030215827	6.70611362589928	6.5551921294964	6.60706071223022	6.58808198561151	6.61871752517986	6.60540587769784	6.6134944028777	6.56281020143885	6.72898282733813	6.5928200647482	6.62267125179856	6.57920304316547	6.59551096402878	6.6214011294964	6.5460669352518	6.64627142446043	6.71015548920863	6.6247674676259	6.63453484892086	6.61704841726619	6.67593308633093	6.64023110791367	6.60167110071942	6.63251328057554	6.68932402158273	6.58390749640288	6.59607938129496	6.67748555395683	6.55326451079137	6.59715150359712	6.58728208633094	6.76597064028777	6.69945675539568
AK7	6.43185978776978	6.35339476978417	6.36621899280576	6.47175903597122	6.41599564028777	6.45773951079137	6.41847363309352	6.41487343165468	6.44344414388489	6.37854362589928	6.98548981294964	6.47544826978417	6.98278283453237	6.92069752158273	7.07388362589928	6.41969520143885	6.45030400719424	6.4745186942446	6.35008385611511	6.6599521942446	6.41124574460432	7.06544147482014	7.08847330935252	6.46229731654676	6.39576235251799	6.42456365467626	6.26912855395683	6.40501746043165	6.24763320143885	6.50211156115108	6.55857392805755	6.66998967625899	6.40294183453237	6.84570800359712	6.89677866906475	7.12634892086331	6.69727330215827	6.67431043165468	6.95111202877698	6.69678697122302	6.74550306834532	6.43712390647482	6.40780317266187	6.52992542446043	6.50092439208633	6.42756362230216	6.44268872661871	6.45104297841727	6.40656841726619
AKAP1	6.62960276258993	6.6963625971223	6.5709908705036	6.71798365467626	6.67812257553957	6.65294071223022	6.69605908633094	6.61126030935252	6.69766724460432	6.6219555323741	6.55302016546763	6.67642828057554	6.57533169784173	6.57933955395683	6.54651341007194	6.73620063309353	6.65938397841727	6.59536031654676	6.63343512230216	6.54773971223022	6.6314141942446	6.56814265467626	6.55361754676259	6.66366710071942	6.57890657553957	6.61196828057554	6.64782189208633	6.65543848920863	6.67366676258993	6.63876571223022	6.68311569784173	6.53585403597122	6.68875017985612	6.58916056115108	6.55561064748201	6.57763602877698	6.54230252517986	6.56705363309352	6.58436381294964	6.57086026618705	6.54664489928058	6.59944055395683	6.66745260431655	6.6147205971223	6.66445457553957	6.61882992805755	6.68175798561151	6.69368029496403	6.70585021582734
AKAP10	7.40037558992806	7.58277535611511	7.38894346043165	7.69018235611511	7.59734245323741	7.43190561151079	7.06715323741007	7.23988239568345	7.44408211510791	7.53986430215827	7.26933630935252	7.3611329352518	7.21874371223022	6.96561264028777	7.11473487769784	7.27249687769784	7.23964210431655	7.74235987769784	7.09894875539568	7.22209129496403	7.65496777697842	6.85230380935252	6.76303489928058	7.92002623741007	7.290746	7.42292655755396	7.36734685611511	7.52850474100719	7.2748009352518	7.29781700359712	7.28654122302158	7.40826109352518	7.27269291366907	6.8475164028777	6.95394792086331	6.98327315107914	7.22701729496403	7.31057565467626	7.09253956834532	7.03182613669065	7.06526817266187	7.48212330215827	7.30690960431655	7.35210247482014	7.1294190971223	7.2274254676259	7.11713569064748	7.27724702877698	7.24808685611511
AKAP11	7.06351130935252	6.99612000719424	6.86260017266187	7.27178261870504	6.90620875539568	7.02063848201439	6.64660272661871	7.07378161151079	7.00907673381295	7.03972609352518	6.82999492805755	7.14597744604317	7.05861396402878	6.70107607194245	6.70506572661871	7.11529569784173	7.05399164028777	6.90809057553957	6.86574553956835	6.95538802158273	7.02507774100719	6.56445784892086	6.49869620863309	7.05191384892086	6.94428932374101	6.95043600719425	7.04750884892086	6.92593756834532	7.02993189208633	6.93422864028777	6.94060132374101	6.90212461151079	6.78099346043166	6.98988982014389	6.78535724460432	6.65028176978417	6.95683865467626	6.95413268345324	6.9323564676259	6.5597088057554	6.67275871223022	6.70416830935252	6.61607514388489	6.90690386330935	6.95143574820144	6.6176445971223	6.5987968057554	7.05210715107914	6.9962812733813
AKAP12	6.50941678417266	6.49613635971223	6.50070307913669	6.50875174820144	6.49396586330935	6.53957983453237	6.54290512230216	6.50583670503597	6.54800835251799	6.5343150647482	6.57751454676259	6.48855156115108	6.57500603597122	6.5879665971223	6.54039728776978	6.5069418057554	6.54835428776978	6.55025070503597	6.52018614388489	6.55815785611511	6.47407042446043	6.59824215107914	6.57743314388489	6.56451647482014	6.5222971942446	6.54290512230216	6.51598814388489	6.49897364028777	6.48377235251799	6.49038375539568	6.50609434532374	6.55862892086331	6.5540177266187	6.56737235971223	6.55793743165468	6.5911076618705	6.56185078417266	6.54228097122302	6.5655795323741	6.56012861151079	6.58006950359712	6.48450928776978	6.52714382014388	6.52356079856115	6.5838375323741	6.53984399280576	6.54241784892086	6.52044365467626	6.51180228776978
AKAP13	8.96720757553957	8.95974494964029	9.06940401438849	9.07564871223022	9.02624689208633	8.93227964748201	8.98535604316547	8.85249910071942	8.99138958273381	8.90420587769784	8.95582442446043	9.24266538129496	9.08099807913669	8.36404049640288	8.55468894244604	9.01883146043165	9.03601666906475	9.03601666906475	8.95659588489209	8.69551339568345	8.86862802158273	8.75285864028777	8.24748790647482	9.01251182733813	8.78054376258993	8.990731	8.89831703597122	8.8149708057554	8.77781039568345	9.03016126618705	8.80231965467626	8.72165257553957	8.88773476978417	8.71918410071942	8.53682402158273	8.6715887410072	8.75813794964029	8.93611484892086	8.82050465467626	8.66347052517986	8.74312149640288	9.04886051798561	8.87633860431655	8.72104520863309	8.83162597122302	9.07138138129496	9.19785846043165	9.10538009352518	8.92615014388489
AKAP14	6.44582660431655	6.55655000719424	6.50776058992806	6.49330528057554	6.59450944604317	6.49455945323741	6.53117576258993	6.50316907913669	6.54913055395683	6.45429305755396	6.60538203597122	6.59209467625899	6.45254573381295	6.48767571942446	6.63772677697842	6.49191294964029	6.51928929496403	6.49713543884892	6.49784078417266	6.43579708633094	6.52881815827338	6.62264564028777	6.60461607913669	6.56363244604317	6.50848415107914	6.48704164028777	6.53947132374101	6.49900694244604	6.53194285611511	6.55211270503597	6.47199584892086	6.4807661942446	6.46684515107914	6.46543713669065	6.61400768345324	6.68990656834532	6.44029796402878	6.48741377697842	6.60232369064748	6.48127217985612	6.45710771223022	6.5185476618705	6.49577834892086	6.51607454676259	6.45451325179856	6.53835182014388	6.51409490647482	6.5184474028777	6.51724084172662
AKAP2	6.67685610071942	6.71328054676259	6.71141670503597	6.68795068345324	6.66548962589928	6.62269707194245	6.6793439352518	6.6597361294964	6.66694674820144	6.78839211510791	6.5250064028777	6.71886370863309	6.51032978417266	6.59722191366907	6.51082089928058	6.70158007913669	6.60024332374101	6.63167674100719	6.65406809352518	6.52692851079137	6.61777341726619	6.50214431654676	6.50867471942446	6.68898779136691	6.64178123021583	6.67026139568345	6.61714241726619	6.73271547482014	6.69430715107914	6.63621081294964	6.63917270503597	6.51559281294964	6.60120966906475	6.48754571942446	6.50747420863309	6.50759489928058	6.55422913669065	6.52665215107914	6.48298052517986	6.56542117985612	6.55048236690647	6.74605183453237	6.68091354676259	6.66513917985611	6.63999262589928	6.63228094244604	6.7223923381295	6.69493546043165	6.62993401438849
AKAP3	6.60377722661871	6.92513786330935	6.61931978417266	6.58567004316547	6.62191496402878	6.54982060431655	6.66629233093525	6.60511982733813	6.8522214676259	6.64437879136691	6.53512041007194	6.85582214028777	6.53570854316547	6.51306041007194	6.54365107913669	6.67363426618705	6.82247105035971	6.60092236690647	6.83604646402878	6.59263245323741	6.67740526978417	6.55793743165468	6.55961137410072	6.59006260791367	6.6586810323741	6.60180064028777	6.64297120503597	6.57760177697842	6.65605456115108	6.57330200719424	6.61338747841727	6.56713327697842	6.57311726978417	6.54116521582734	6.56917054676259	6.52677076978417	6.58990220143885	6.57741100719424	6.54944051798561	6.57093385611511	6.62048853956835	6.7886688057554	6.79264652517986	6.85874226258993	6.75301121582734	6.70470260791367	6.61332304676259	6.66201647482014	6.6135676618705
AKAP4	6.55526418705036	6.54941554676259	6.55916376978417	6.55265379136691	6.54188389928058	6.56382682014388	6.59176304316547	6.57182030215827	6.57079408633094	6.51500517985612	6.47670198561151	6.6131412733813	6.4908678705036	6.48610852517986	6.50554743165468	6.55716430935252	6.57744689928058	6.60922115827338	6.61753797841727	6.51744431654676	6.53994268345324	6.48741377697842	6.5137154028777	6.57851581294964	6.49903423741007	6.53290409352518	6.52506617266187	6.49800613669065	6.53198652517986	6.51939124460432	6.53305990647482	6.50683742446043	6.55150292805755	6.480451	6.49173134532374	6.49496318705036	6.50272149640288	6.49089857553957	6.47254886330935	6.51599648920863	6.51976699280576	6.55789161151079	6.58440848201439	6.47531575539568	6.56780461870504	6.55526418705036	6.5881158057554	6.55549513669065	6.57098305035971
AKAP5	6.45957465467626	6.44970448201439	6.42713746043165	6.37926069784173	6.32117753956835	6.40721841726619	6.41965078776978	6.41004848920863	6.46981880215827	6.43276107194245	6.39854794244604	6.38018370863309	6.29973537410072	6.35233067625899	6.36271522302158	6.50025864748201	6.45030400719424	6.40316698561151	6.43416454676259	6.44253720863309	6.33466153956835	6.32550397122302	6.35725507194245	6.4310060323741	6.5167021294964	6.44817282733813	6.42318217266187	6.41860890647482	6.45993885971223	6.41825901438849	6.34700470863309	6.35434162589928	6.4853355647482	6.35502067266187	6.33290047841727	6.34378707194245	6.34914544604317	6.28311091726619	6.3964554028777	6.31553742446043	6.39497167985611	6.45431999280576	6.39256555395683	6.40222503597122	6.46816674460432	6.40489634892086	6.45962841726619	6.50192558273381	6.35067811870504
AKAP6	6.46936570143885	6.44871432014389	6.4664581294964	6.53604505395683	6.51607982374101	6.54982060431655	6.47167187410072	6.6126965323741	6.49143425899281	6.43276107194245	6.49144449280575	6.62422173021583	6.50072139568345	6.4752656618705	6.4739950323741	6.44220371942446	6.51076639568345	6.55307175539568	6.47882865467626	6.41647612230216	6.47577630215827	6.49364975539568	6.45977807194245	6.51765799640288	6.40279786330935	6.56275287769784	6.44221830215827	6.56641179136691	6.40596075539568	6.43577595683453	6.53505554676259	6.45712222661871	6.59091050359712	6.52264553956835	6.49641165827338	6.48345516906475	6.43997255035971	6.50776590647482	6.49506606834532	6.40772782733813	6.44809482733813	6.45773951079137	6.46906217266187	6.54024055395683	6.57335464388489	6.5125515323741	6.5075567266187	6.54545915107914	6.53700930215827
AKAP7	7.11713569064748	7.12077482014389	7.127062	7.15496802877698	7.12724623741007	7.07812856115108	6.8662344676259	7.15144451079137	7.06856705035971	7.20042074100719	6.91798765467626	7.2089816618705	6.83667676978417	6.96306469064748	6.83701562589928	7.07202918705036	7.11263312230216	7.03009687769784	7.1699521294964	7.09463552517986	7.0680561942446	6.65713605035971	6.64271862589928	7.09735277697842	7.08959931654676	7.13614474820144	7.11263312230216	7.17155238129496	6.99886136690647	6.97083981294964	7.04187071942446	7.0210980647482	7.04750884892086	6.79260585611511	6.88210949640288	6.66415207913669	7.08632266906475	7.09244685611511	7.02423335251799	6.9040749352518	6.86200779856115	6.93957247482014	6.805094	7.14086441726619	7.02389502877698	6.84467964028777	6.76681276258993	7.11024290647482	7.03920258273381
AKAP8	8.56150482733813	8.54748026618705	8.27557892086331	8.64412389928058	8.52049207913669	8.76038418705036	8.49230441366906	8.45764667625899	8.51014677697842	8.60228041726619	8.2824226942446	8.70386950359712	7.96944151798561	8.11432378776978	8.23590806115108	8.83067579856115	8.54558882733813	8.62150942446043	8.57961557553957	8.2713429352518	8.81773728776978	8.60111243884892	8.56403693884892	8.64169263309353	8.4719480323741	8.64896485611511	8.57076902158273	8.73114866906475	8.74072208633094	8.78486317985612	8.4411088705036	8.37247617266187	8.29584105395683	8.04099928057554	8.03626853956835	7.86674774820144	8.34171781294964	8.1074341942446	7.81576428417266	8.37106461151079	8.37520925539568	8.44023829496403	8.51430639568345	8.53105602517986	8.51715770503597	8.43377785611511	8.57538417625899	8.54630215107914	8.58768623381295
AKAP8L	7.56802230935252	7.72269401079137	7.75646078417266	7.9436604676259	7.76824933093525	7.84536586330935	7.6167095971223	7.57855825899281	7.82145260791367	7.57399525179856	7.25988901079137	7.51802286330935	7.23279657553957	7.72425487769784	7.28895167985612	7.72425487769784	7.49703397841727	8.09431925179856	7.85570682733813	7.64887188489209	7.88269050359712	7.11868246043165	7.88407625179856	7.79920498201439	7.59192591366906	7.94173616546763	7.74768188489209	7.61132434172662	7.5307971294964	7.74868648920863	7.85764026618705	7.61898348201439	7.84768516546763	7.27382274820144	6.96039992805755	7.01783776978417	7.37270607913669	7.4433510647482	6.8017282733813	7.65573664748201	7.65980403597122	7.84873664028777	8.03482008633094	7.59734245323741	7.60784516546763	7.77198528417266	7.83119654676259	7.60474249640288	7.53696099280576
AKAP9	6.42917635971223	6.38657278417266	6.45235217266187	6.41890307913669	6.44892149640288	6.40647858992806	6.43607373381295	6.39763379856115	6.4565764676259	6.42517682014388	6.61096138848921	6.40043604316547	6.60654864028777	6.57075577697842	6.58629420143885	6.35352565467626	6.45098399280576	6.45970770503597	6.51338638848921	6.55913828057554	6.40745184892086	6.60470725899281	6.61930779136691	6.52767460431655	6.41300067625899	6.47536395683453	6.47335088489209	6.46916186330935	6.41764556834532	6.46847665467626	6.4865651294964	6.53145549640288	6.47197482014388	6.59168442446043	6.58966894244604	6.58923973381295	6.52945789208633	6.49593861870504	6.59516830935252	6.57273958992806	6.50661338129496	6.46452172661871	6.4759999352518	6.47424438848921	6.45906448920863	6.4776018057554	6.45349491726619	6.50590005755396	6.42713746043165
AKNA	10.4244273884892	10.2709225539568	10.1172551510791	10.0073603956835	10.3613058776978	10.1114682302158	10.3100214388489	10.2006083021583	9.99208551079137	10.3246211007194	10.644780942446	10.5028652374101	10.8258001654676	10.7052590431655	10.4026493093525	10.1523583273381	10.1685788561151	10.047849618705	9.95376776258993	10.2355458633094	10.1552218417266	10.6634007338129	10.5805059856115	10.0158617410072	10.3039148273381	10.3767067769784	10.5462585539568	10.0242155827338	9.95518333093525	10.1822696834532	10.0289942805755	10.5219734460432	9.88270232374101	10.9062533956835	10.541590942446	10.9631962589928	10.5193108201439	10.4161031223022	10.6552244172662	10.5680909856115	10.5669453489209	10.6528207410072	10.3417379568345	10.4179619208633	10.5440881294964	10.6580722589928	10.5219734460432	10.2876403669065	9.88557528776978
AKR1A1	8.48723567625899	8.43103934532374	8.35794144604317	8.49485230215827	8.53565728057554	8.5790031942446	8.73495451079137	8.59674500719424	8.68321261151079	8.43003725179856	8.60292489208633	8.39170547482014	8.7600442733813	8.65993381294964	8.68132887769784	8.34462278417266	8.51484637410072	8.66756832374101	8.53565728057554	8.78195188489209	8.65699953956834	8.86715051079137	8.80866007194245	8.62150942446043	8.47062474820144	8.51261388489209	8.42241256834532	8.56830977697842	8.55468894244604	8.56380782733813	8.65202635251799	8.6715887410072	8.48492365467626	8.66461954676259	8.82691244604317	8.70884905755396	8.70031098561151	8.61791805755396	8.56830977697842	8.77986558992806	8.79300437410072	8.64533275539568	8.68886863309353	8.58968810791367	8.37846207913669	8.63739330935252	8.72474525179856	8.42405118705036	8.39486762589928
AKR1B1	10.2024766978417	10.0627646978417	10.1685788561151	10.1192699784173	9.97808831654676	9.9352236618705	10.0808112733813	9.76310158992806	9.93032071942446	10.1646207913669	9.57136181294964	10.3813175179856	9.86004935971223	9.64790831294964	9.78083228776979	9.92863069064748	10.0242155827338	9.96656697841727	9.87980989208633	9.61508058273381	9.65083384892086	9.74257330935252	9.79781448201439	9.7657328057554	9.91085230215827	9.67575282733813	9.87980989208633	9.93184812230216	9.79181983453237	10.0728934352518	9.9352236618705	9.75040328057554	9.85232403597122	9.65582075539568	9.76152048920863	9.85718172661871	9.71942858273381	9.90299843884892	9.47532856834532	9.80791967625899	9.52636536690648	10.0440321007194	10.0574168129496	9.92052727338129	9.87666748920863	10.0928794748201	10.0225132302158	10.0627646978417	9.92694138129496
AKR1B10	6.50157920143885	6.55793183453237	6.54428213669065	6.44337547482014	6.53406584892086	6.47780156115108	6.51709879136691	6.55050029496403	6.34279290647482	6.46207471223022	6.39492656834532	6.47140419784173	6.39742526618705	6.34501464388489	6.41808054316547	6.51220713669065	6.5708821294964	6.48190182733813	6.52880241726619	6.41532423021583	6.44234685611511	6.4032741294964	6.34423036690647	6.41954353597122	6.45740774820144	6.5450305323741	6.41405914748201	6.54265039568345	6.57852491007194	6.43577595683453	6.56763652158273	6.4090688381295	6.52276924460432	6.37341833093525	6.36556025899281	6.41799542446043	6.35056905755396	6.3903135971223	6.33408851079137	6.35223215107914	6.39005525539568	6.50674818705036	6.52661741726619	6.55116678417266	6.54747654676259	6.50660522302158	6.52007722661871	6.51268444604317	6.60099342086331
AKR1C1	6.54203870503597	6.54186458992806	6.56896421582734	6.49068877697842	6.46708933453237	6.38813108633093	6.51709879136691	6.46704001438849	6.40780317266187	6.41036672661871	6.38756491726619	6.34492000719424	6.36384855035971	6.41660320143885	6.35132941726619	6.40995145323741	6.48324798561151	6.42295299280576	6.41270741726619	6.36818664028777	6.43747384892086	6.41420028417266	6.40420473381295	6.47317220143885	6.47917100719425	6.45110569784173	6.42113430215827	6.49018228057554	6.50934547482014	6.38010987769784	6.38756491726619	6.36249215827338	6.48718402877698	6.38972364748201	6.40674073381295	6.39576235251799	6.33973931294964	6.42958631294964	6.40307820503597	6.44428794244604	6.47744607553957	6.44043709352518	6.52965792805755	6.48797647482014	6.51951112589928	6.42662575539568	6.48052684532374	6.4771495323741	6.41331206834532
AKR1C2	6.54912231654676	6.59296487769784	6.58835149640288	6.57044820863309	6.5730416618705	6.63176423741007	6.5881158057554	6.5689580647482	6.58370476978417	6.58151704316547	6.62908320863309	6.55618513669065	6.60548352517986	6.60885595683453	6.6236276618705	6.52457325179856	6.64233007913669	6.58502333093525	6.61859392086331	6.52035038129496	6.54141776978417	6.6343917266187	6.62188034532374	6.58584304316547	6.59975458992806	6.63212262589928	6.59466717985612	6.52347409352518	6.56650043165468	6.58640808633093	6.59728627338129	6.5268383381295	6.58586756115108	6.59477129496403	6.61595199280576	6.65170713669065	6.51968023021583	6.58053874820144	6.61345569784173	6.51124124460432	6.53843064028777	6.58200378417266	6.54599533093525	6.56285692086331	6.54032402877698	6.52173756834532	6.60049684892086	6.57436689208633	6.55700510071942
AKR1C3	7.26757465827338	7.41110207194245	8.79498932374101	7.72988148920863	9.03760822302158	7.9939794028777	8.49987162589928	8.0133420647482	7.56035232014388	8.35647078417266	8.78126635251799	7.50953837769784	8.27452330215827	7.642657	7.97804385971223	7.84651751798561	8.0492738057554	8.54306670143885	8.22698310791367	8.85829330935252	7.80241415827338	8.58968810791367	8.06600524100719	8.39598478417266	9.1795678381295	8.45953523741007	8.65021377697842	7.30398352517986	8.00618597841727	8.02902811510791	8.11569889208633	9.05311012230216	7.83853218705036	8.48492365467626	8.72104520863309	9.10993207913669	8.72104520863309	8.40092595323741	8.56712966906475	8.4069744676259	8.24841605035971	9.04001271942446	8.52522845323741	8.34105838129496	7.77897592086331	8.99370642446043	8.62547333093525	8.92183066906475	8.79156789928058
AKR1C4	6.59140843165468	6.51746761151079	6.84435812230216	6.70140204316547	7.00350725179856	6.76979579856115	6.96601179856115	6.71437810791367	6.71918799280576	6.81317815107914	6.63262998561151	6.76881805755396	6.64905192805755	6.54412871223022	6.55973977697842	6.76330395683453	6.69092428776978	6.83073320863309	6.93092323741007	6.81484058273381	6.72851882733813	6.59139308633094	6.60506370503597	6.92323986330935	6.94791857553957	6.87261723021583	6.86826536690648	6.68349666906475	6.77706752517986	6.65354620143885	6.75725582014389	6.81780497122302	6.68491272661871	6.64121976978417	6.61857452517986	6.61422175539568	6.75254223741007	6.73510631654676	6.64553785611511	6.78998370503597	6.66517436690647	7.03153443165468	6.9603163381295	6.77259387769784	6.65114974100719	7.10546239568345	6.95271205755396	6.96095363309353	6.87220094964029
AKR1CL1	6.50549082014389	6.44871432014389	6.54256724460432	6.57840760431655	6.53742571942446	6.56996197482014	6.53960148201439	6.51211604316547	6.57967925899281	6.52700134172662	6.55511808633094	6.5630507733813	6.56779562589928	6.55090721942446	6.55073892805755	6.56841324460432	6.59124541007194	6.59305504676259	6.45072887769784	6.54202864028777	6.54327726618705	6.55337742805755	6.5548205323741	6.52455510431655	6.5157610647482	6.53889557553957	6.60463505755396	6.61346481654676	6.52365469784173	6.50130651438849	6.5473710971223	6.54891134532374	6.47732946402878	6.55802871942446	6.55755610791367	6.55358854316547	6.52557822661871	6.5781746294964	6.54944051798561	6.53292702158273	6.5177780647482	6.58974392805755	6.62763722302158	6.50866273381295	6.59274805395683	6.51630772661871	6.52261388489209	6.58255725899281	6.50681895683453
AKR1CL2	6.56276163309353	6.47610552877698	6.5301350647482	6.56583137410072	6.48739392086331	6.53698776258993	6.49835020143885	6.53622451438849	6.53730063309352	6.48639025179856	6.58710312230216	6.53093567985612	6.56149200719424	6.55376572661871	6.57309885611511	6.49374525179856	6.55237541726619	6.4948392733813	6.51915649640288	6.48402150359712	6.59353315107914	6.59108068345324	6.57255258273381	6.54336327338129	6.53230910431655	6.61126030935252	6.55550714388489	6.51599648920863	6.5611915971223	6.54665047482014	6.50461600719424	6.52835375539568	6.53682043165468	6.5388745647482	6.58105825899281	6.54790925179856	6.56007835611511	6.58945168345324	6.54944051798561	6.53060988489209	6.57063725899281	6.59880604676259	6.56786251438849	6.45318211870504	6.54828725899281	6.59437025899281	6.47202852517986	6.49999749640288	6.48892889928058
AKR1D1	9.28011761151079	9.18192341726619	8.80038712230216	9.09072729496403	9.10993207913669	9.07846431654676	8.49656374100719	8.88845975539568	8.99638905755396	8.90061241007194	9.35738162589928	9.21725251798561	9.36318280575539	9.16889992805755	9.17257910071942	9.10900382733813	9.02470477697842	8.99638905755396	9.21725251798561	9.10801774820144	9.06162453956835	9.10634707913669	8.71717911510791	9.16795113669065	9.04700380575539	9.18673295683453	8.87941102158273	9.06769976258993	9.24176695683453	9.10023170503597	9.03233947482014	9.30363851798561	8.75352510791367	9.35009310791367	8.98456492805755	8.96559046043165	9.07934723741007	9.33228152517986	9.19415974100719	8.78870869784173	8.733627	8.56380782733813	8.38520894244604	8.93537251079137	8.80866007194245	8.73296457553957	8.48547861870504	8.88984500719424	8.79021474820144
AKR7A2	9.3373155323741	9.06247664748201	9.37896052517986	9.35738162589928	9.44481524460432	8.938233	9.38239497841727	9.25650078417266	9.19323766906475	9.31830289928058	9.22016967625899	9.48699071942446	8.99370642446043	9.2130614676259	9.25767314388489	9.17360155395683	9.37014815827338	9.32804258273381	9.27698541726619	9.2387250647482	9.31883098920863	9.20427569064748	9.46436642446043	9.19183087769784	9.24565953956835	8.95801051079137	9.37014815827338	9.503844	9.03838374820144	9.50606294964029	9.20052747482014	9.3343291942446	9.05231202877698	9.29125376978417	9.3171871294964	9.3427023381295	9.3343291942446	9.20052747482014	9.32591138129496	9.4097960647482	9.5276218057554	9.53740228057554	9.41536169064748	9.42556838129496	9.20052747482014	9.37666225179856	9.58355355395683	9.1117043381295	9.5938250647482
AKR7A3	6.91533771223022	6.87389489208633	6.68168301438849	6.9101395323741	6.80153602158273	6.75603433093525	6.94721743884892	6.83345149640288	6.8234966618705	6.82741703597122	6.71462390647482	6.77452844604317	6.86113344604317	6.97360971942446	6.77346476978417	6.84556391366907	6.99484369064748	6.83545111510791	6.79005202877698	6.85434715827338	6.90498961870504	6.90755172661871	6.90097774820144	6.93220695683453	6.87941594964029	6.91160670503597	6.76568429496403	6.98073147482014	7.01179935251799	6.914922	6.76902792086331	6.86147753956835	6.82104956834532	7.01150541007194	6.78285142446043	6.6447958057554	6.9460351294964	6.80554083453237	7.02930194964029	6.95955838129496	7.02204860431655	7.03172515827338	7.05243636690648	7.06613038129496	6.89943465467626	6.9930605323741	6.92120892086331	6.71303604316547	6.88944220143885
AKT1	8.74501238129496	8.78054376258993	8.70031098561151	8.68820856115108	8.65021377697842	8.82409422302158	8.80866007194245	8.63499328057554	8.86064438129496	8.516654	8.72414675539568	8.54179357553957	8.82123358992806	8.82269575539568	8.73427358992806	8.57221088489209	8.76391630215827	8.72718315827338	8.62095405755396	8.89353639568345	8.74437514388489	8.73745058992806	8.99726855395683	8.81905422302158	8.74072208633094	8.61337099280576	8.75481770503597	8.82205334532374	8.53956725899281	8.74072208633094	8.6681218705036	8.715135	8.78950761870504	8.72718315827338	8.68191228057554	8.75481770503597	8.65078129496403	8.68260943884892	8.77599156115108	8.78804936690647	8.82754558273381	8.75545087769784	8.77335123021583	8.72601541007194	8.89903809352518	8.77260724460432	8.83857230935252	8.63281884892086	8.63624595683453
AKT1S1	6.45183266906475	6.52288761870504	6.49604379856115	6.54305557194245	6.62824983453237	6.58599619784173	6.55023493884892	6.51031586330935	6.5514276942446	6.548327	6.54145582733813	6.57175520143885	6.57966562589928	6.53858267625899	6.5640577733813	6.49022777697842	6.43905963309353	6.52797688848921	6.55140675539568	6.57175520143885	6.54651710791367	6.56224182374101	6.4998460971223	6.5307120647482	6.63554548201439	6.53988705755396	6.63353620143885	6.61689379856115	6.57049097122302	6.56604416906475	6.51794233093525	6.51752420143885	6.57311726978417	6.54478666906475	6.54747654676259	6.55737289928058	6.58759791366906	6.51559281294964	6.53996514028777	6.57521827338129	6.60503125179856	6.53101363309352	6.5175185971223	6.4690696618705	6.58243108273381	6.60283787410072	6.61879923381295	6.44287428417266	6.48620877338129
AKT2	6.7444589028777	6.6251417266187	6.77914605035971	6.53341210071942	6.51607982374101	6.79228654676259	6.90065521582734	6.72901024460432	6.8400164676259	6.58748801438849	6.63974863309353	6.79224463669065	6.58551082014388	6.64761360431655	6.64489357553957	6.68269379136691	6.63730860431655	6.71674416546763	6.72833477697842	6.59596439568345	6.55276533453237	6.64326420863309	6.61716602158273	6.47823404316547	6.72971559352518	6.62732358992806	6.79750936690647	6.69317569064748	6.86598515107914	6.76247635251799	6.44854281654676	6.60513620863309	6.59381648201439	6.61436533453237	6.60199546043165	6.69195107913669	6.61040924820144	6.62822232374101	6.67923122661871	6.60400710791367	6.64048551798561	6.82890602158273	6.84477110071942	6.64646531654676	6.77926342805755	6.79782732374101	6.78609513309353	6.62661870143885	6.74383848201439
AKT3	6.56237535251799	6.61246253956835	6.58466494964029	6.59079590647482	6.55625166906475	6.56569437410072	6.59390710791367	6.59218394964029	6.63193594244604	6.60802803597122	6.58862643884892	6.6354223381295	6.60578722302158	6.6101306618705	6.64460345323741	6.55728346043165	6.56591514388489	6.58714007194245	6.60806375539568	6.56352535251799	6.61678909352518	6.5906391942446	6.60942628776978	6.55850310071942	6.54955933093525	6.51779756115108	6.55861429496403	6.58829576258993	6.5746836618705	6.58186064028777	6.59374011510791	6.54977656834532	6.57004973381295	6.61843115827338	6.60276331654676	6.6295778057554	6.56323910071942	6.54977656834532	6.60409341726619	6.56739423741007	6.56962946043165	6.61192109352518	6.57015467625899	6.55938628776978	6.58105164388489	6.55521832374101	6.56936200719424	6.61441965467626	6.60756534532374
AKTIP	7.75628864028777	7.60816997841727	7.52202374100719	7.63177205035971	7.62079973381295	7.62740179856115	7.49270141007194	7.83745143165468	7.7559336618705	7.93387645323741	7.42128379136691	7.86201279856115	7.63567810791367	7.68735641726619	7.51620511510791	7.97570131654676	7.58290824460432	7.59912089928058	7.56200609352518	7.56048041726619	7.76067602877698	7.15414747482014	7.34078397122302	7.46062192805755	7.68289614388489	7.67731435251799	7.61612378417266	7.69255309352518	7.75434535971223	7.64770170503597	7.55996523021583	7.54237057553957	7.67332174100719	7.54070376978417	7.65724969064748	7.39036120863309	7.74739097841727	7.67009464748201	7.53468766906475	7.56609379136691	7.50662269784173	7.40051175539568	7.36951961870504	7.79518217985612	7.88703664028777	7.48868669064748	7.36017264748201	7.90437530215827	7.85655208633094
ALAD	7.1639138705036	7.24575488489209	7.28816274100719	7.22191136690647	7.20937258273381	7.29086674820144	7.26792577697842	7.2382384028777	7.22587885611511	7.18926709352518	7.17921392086331	7.2249879352518	7.10981917985611	7.10804404316547	7.23147662589928	7.24281884892086	7.29770303597122	7.18801155395683	7.18217335971223	7.25102977697842	7.1633103381295	7.31448235971223	7.30053512230216	7.16894535971223	7.16430744604317	7.05455858273381	7.21072701438849	7.18295918705036	7.10546239568345	7.2166935971223	7.10415055395683	7.22167864028777	7.14555308633093	7.02761358992806	7.12854815827338	6.97817346043165	7.19665222302158	7.31306317985612	7.06421971223022	7.3000533381295	7.29250438848921	7.22984779136691	7.23869820863309	7.22611671223022	6.97163436690647	7.25884799280576	7.23005517985612	7.15517505755396	7.26394064028777
ALAS1	6.65915066906475	6.5878491942446	6.6868395323741	6.65498775539568	6.6086134028777	6.66156591366906	6.58820592805755	6.62313730215827	6.62952215827338	6.63174034532374	6.67051910791367	6.65028176978417	6.60576117985612	6.63509087769784	6.6447958057554	6.56129461870504	6.69546836690647	6.5669728057554	6.66480246043165	6.57199805755396	6.59766630935252	6.68168301438849	6.66830587769784	6.61257005755396	6.65227225899281	6.62277161151079	6.62702866906475	6.66686829496403	6.58093331654676	6.66331972661871	6.57662132374101	6.64662754676259	6.5807451942446	6.64449479136691	6.65537115827338	6.67558089208633	6.56604872661871	6.60005549640288	6.64233007913669	6.5653931942446	6.56651397122302	6.61305275539568	6.65053129496403	6.57983491366906	6.67904239568345	6.77836562589928	6.60329536690648	6.62389211510791	6.6630539352518
ALAS2	6.69347331654676	6.89836256834532	7.51049997122302	7.36827030935252	6.71473412230216	7.04596758273381	6.76158142446043	6.86397503597122	6.96048351798561	6.66430844604317	6.74370348201439	6.93063536690647	6.78627152517986	7.12643811510791	6.65998028057554	6.59327433093525	7.10922763309352	6.53077364028777	8.25772379856115	6.66300113669065	6.76705505035971	6.88399227338129	6.86147753956835	7.48062196402878	8.00712058992806	6.58089610071942	7.17921392086331	6.73068623741007	7.35310451798561	6.91316905035971	6.98927958992806	6.61376316546763	6.96552808633094	6.68421881294964	6.60928988489209	6.65025351798561	7.3227386618705	7.20216316546763	6.72320670503597	6.7754943381295	7.5184527266187	6.89292514388489	7.33569352517986	7.28640401438849	7.28031695683453	7.48395330215827	7.44197909352518	6.66769586330935	6.86812456115108
ALB	6.5397838705036	6.51285648201439	6.58718912230216	6.57987864028777	6.49768056834532	6.53006517985612	6.51566891366906	6.50804303597122	6.5386651942446	6.49179725179856	6.57493915827338	6.55701981294964	6.55088215827338	6.57756903597122	6.60888184892086	6.52899510071942	6.50104761870504	6.60615267625899	6.55367281294964	6.57291026618705	6.55689936690647	6.5874788381295	6.60808809352518	6.4661524028777	6.62853902158273	6.60021901438849	6.52767460431655	6.51537595683453	6.55761433093525	6.55722774820144	6.53391364028777	6.55706230215827	6.53437284892086	6.57137964748201	6.57182030215827	6.59455091366906	6.5739880647482	6.56852568345324	6.57394983453237	6.55940771223022	6.58285737410072	6.51589076978417	6.57996529496403	6.51947670503597	6.44131172661871	6.53987761870504	6.59573171942446	6.59242707913669	6.52564735251799
ALCAM	6.73376798561151	6.62299745323741	6.53478525539568	6.48378459352518	6.62384661870504	6.64287853597122	6.53361596402878	6.82460269784173	6.76667778417266	6.79254137410072	7.25762718345324	6.51884045323741	7.20216316546763	7.55357674820144	7.45523651798561	6.77113812230216	6.53929683453237	6.65316642446043	6.68213139208633	7.05892751079137	6.54264371942446	7.37221335611511	7.27249687769784	6.50977135971223	6.73757721942446	6.66074974820144	6.88167585611511	6.62974256115108	6.58591178057554	6.57159060071942	6.7929613057554	7.0779446618705	6.74944250359712	7.33474939568345	7.18832397841727	7.48047405395683	6.89809284892086	6.90364725539568	7.42463076258993	6.84782349640288	6.87059000359712	6.61126030935252	6.54646634172662	6.67962978776978	6.61979387769784	6.58424147482014	6.5442993381295	6.60677297841727	6.78190008992806
ALDH16A1	7.7559336618705	7.76368513669065	7.97293344964029	8.12322158273381	7.81557066906475	7.77484871223022	7.91886869064748	7.61055017985611	7.94693927697842	7.76105552517986	7.33148205755396	7.91968152517986	7.32797748920863	7.39036120863309	7.27065158992806	7.72896143165468	7.99584067985611	8.01962221582734	7.65337798920863	7.57779143884892	8.03848015107914	7.32297636690647	7.85164657553957	7.80839641007194	7.46217551079137	7.78212669064748	7.93782004316547	7.95330513669065	7.86145180215827	7.76105552517986	7.83454934532374	7.51479785611511	7.92187657553957	7.14668224820144	7.14619430215827	7.5992697266187	7.45228690647482	7.3820286618705	7.64152096402878	7.46908044244604	7.50940535251799	8.04562867625899	8.15845624460432	8.16341625539568	7.91778988129496	7.65176844964029	7.98273705755396	7.68836929496403	7.80314056834532
ALDH18A1	7.04604626258993	7.35248784892086	7.35050668705036	7.51669534172662	7.75395825899281	7.18377141726619	7.46844717266187	7.35704821223022	7.27491339928058	7.52095853956834	6.85915441007194	7.55629871223022	7.10795042805755	6.85791243165468	6.86903322661871	7.46627241007194	7.33691429496403	7.35411961870504	7.41432404316547	7.01426575179856	7.47731336690647	6.88358888489209	7.1294190971223	7.32942011510791	7.63889441366906	7.25954971942446	7.22015430215827	7.45075312230216	7.46331025179856	7.53683857194245	7.15861811151079	7.06375779496403	7.33340957913669	6.84537570503597	6.9323564676259	6.91396504316547	7.36670277697842	7.1129910647482	6.93389276618705	7.46062192805755	7.5122085323741	7.77967738129496	7.75080822302158	7.23191176258993	7.22395950359712	7.50662269784173	7.49567735251799	7.64104005395683	7.57371901438849
ALDH1A1	7.79694108633094	7.71519392805755	8.01128927338129	8.14979151798561	7.91038085611511	8.09843756115108	7.96746569784173	8.12362977697842	7.92539281294964	7.66078338848921	7.25149879136691	7.61612378417266	8.14261952517986	7.84708361151079	7.84190429496403	7.68260749640288	7.85655208633094	8.00000998561151	8.11177689208633	8.09660688489209	7.98149569784173	7.2437435323741	7.41810649640288	7.90997992086331	7.90437530215827	7.63512078417266	8.14173925899281	7.71199335251799	7.90760264028777	7.86674774820144	8.07332430935252	8.04694717985612	7.83998612230216	7.57458139568345	7.96512243884892	7.42572654676259	7.87048225899281	7.87354300719424	8.06242258992806	8.06535600719424	8.08944083453237	7.97863487769784	7.8323865971223	7.96036638848921	8.17485448201439	7.92306069784173	7.85515530215827	8.18936899280576	7.83602947482014
ALDH1A2	6.65193524460432	6.58984092805755	6.58214779136691	6.55735941007194	6.62520390647482	6.57800350359712	6.57451741007194	6.58654409352518	6.65888165467626	6.54059375539568	6.60209717266187	6.5921195323741	6.61470243884892	6.63020072661871	6.60905201438849	6.6447324676259	6.63672620863309	6.55354835971223	6.71594652517986	6.60503125179856	6.71723428776978	6.59634463309353	6.61343658992806	6.56726523741007	6.61359762589928	6.67593308633093	6.67607626618705	6.56667192086331	6.57260610791367	6.581682	6.56536099280576	6.60071856115108	6.65819811510791	6.60663156834532	6.58985649640288	6.60428920143885	6.56143148920863	6.59621534532374	6.59437025899281	6.5851832733813	6.61465916546763	6.57835066906475	6.596417	6.60777415827338	6.73116102877698	6.60911470503597	6.6003041294964	6.65247999280576	6.51896196402878
ALDH1A3	6.46573551798561	6.40272657553957	6.46032979136691	6.44501897122302	6.44318482014388	6.45036723021583	6.46061746043165	6.43141497841727	6.49280122302158	6.4791484676259	7.06933148201439	6.44803194244604	6.83691279136691	7.13142004316547	7.14306071942446	6.52555267625899	6.38846471223022	6.41291067625899	6.45306215107914	6.83843787769784	6.43607373381295	7.21027316546763	7.16150068345324	6.42432868345324	6.3712196618705	6.46745718705036	6.42580223741007	6.40043604316547	6.49021603597122	6.50549765467626	6.46006269064748	6.84176094964029	6.48774220863309	7.08373788489209	7.02335042446043	7.17657451798561	6.80677876258993	6.84793194244604	6.95427635251799	6.83891420143885	6.8089261294964	6.42829184172662	6.44966382374101	6.33713641007194	6.48060856115108	6.49926810791367	6.46950063309353	6.45760044604317	6.37878013669065
ALDH1B1	6.55825927338129	6.56326961151079	6.59639733093525	6.5598165971223	6.55813323741007	6.55041391366906	6.56503186330935	6.52785524460432	6.53498364748201	6.5150859352518	6.8567981942446	6.57656695683453	6.80162379136691	6.78234976978417	6.93166510071942	6.48736124460432	6.57404507913669	6.46047370503597	6.59762355395683	6.70618276978417	6.56748736690647	7.04934833093525	7.01699543884892	6.58851720863309	6.46012922302158	6.46740982014389	6.57230154676259	6.55686287769784	6.56348503597122	6.6089520647482	6.46685556834532	6.76054202158273	6.47772309352518	6.80087342446043	6.87051630215827	6.98735573381295	6.73321703597122	6.69424878417266	6.79946682733813	6.73962138129496	6.72372949640288	6.5176718057554	6.52815065467626	6.54442626618705	6.47745797841727	6.54353325899281	6.57436689208633	6.57648820863309	6.50980291366906
ALDH1L1	6.50888660071942	6.5212075323741	6.60230531654676	6.48985796402878	6.53254876258993	6.43732937769784	6.57580711510791	6.45880598201439	6.59172451438849	6.50496058273381	6.47951244244604	6.52707927697842	6.54156912230216	6.55090721942446	6.53080497841727	6.53388961870504	6.38550438489209	6.58201201798561	6.40067353597122	6.49202338129496	6.48423331654676	6.49896442805755	6.48887557553957	6.57984137769784	6.65167758273381	6.52724454676259	6.55810951079137	6.48742905035971	6.57942071223022	6.50676091366906	6.51042488489209	6.48574083453237	6.52863547482014	6.54545165827338	6.4945025971223	6.51719867985612	6.49905587769784	6.47052709352518	6.54944051798561	6.42214951798561	6.49757452158273	6.57438644964029	6.51655760071942	6.58709738489209	6.57962099280576	6.50958658992806	6.42321308633093	6.49619523741007	6.45839145683453
[truncated: 24,662 more rows]
[truncated: 90 more columns]
