# Supplementary material for: Integrating machine learning with SHAP to uncover multi-tissue molecular signatures in Osteoarthritis progression
Source: PLoS One. 2026 Mar 9;21(3):e0343226. doi: 10.1371/journal.pone.0343226 (PMC12970860; doi:10.1371/journal.pone.0343226)
Supplement: S1 File — Expression matrix used for model training and SHAP analyses, with accompanying sample group labels and metadata. (ZIP) [file pone.0343226.s001.zip › S1 File/Synovium/merge.normalize.txt]

geneNames	GSE1919_GSM34379_Control	GSE1919_GSM34383_Control	GSE1919_GSM34385_Control	GSE1919_GSM34388_Control	GSE1919_GSM34391_Control	GSE1919_GSM34393_Treat	GSE1919_GSM34394_Treat	GSE1919_GSM34395_Treat	GSE1919_GSM34396_Treat	GSE1919_GSM34397_Treat	GSE206848_GSM6265690_Control	GSE206848_GSM6265691_Control	GSE206848_GSM6265692_Control	GSE206848_GSM6265693_Control	GSE206848_GSM6265694_Control	GSE206848_GSM6265695_Control	GSE206848_GSM6265696_Control	GSE206848_GSM6265697_Treat	GSE206848_GSM6265698_Treat	GSE206848_GSM6265699_Treat	GSE206848_GSM6265700_Treat	GSE206848_GSM6265701_Treat	GSE206848_GSM6265702_Treat	GSE206848_GSM6265703_Treat	GSE29746_GSM737470_Control	GSE29746_GSM737471_Control	GSE29746_GSM737472_Control	GSE29746_GSM737473_Control	GSE29746_GSM737474_Control	GSE29746_GSM737475_Control	GSE29746_GSM737476_Control	GSE29746_GSM737477_Control	GSE29746_GSM737478_Control	GSE29746_GSM737479_Control	GSE29746_GSM737480_Control	GSE29746_GSM737481_Treat	GSE29746_GSM737482_Treat	GSE29746_GSM737483_Treat	GSE29746_GSM737484_Treat	GSE29746_GSM737485_Treat	GSE29746_GSM737486_Treat	GSE29746_GSM737487_Treat	GSE29746_GSM737488_Treat	GSE29746_GSM737489_Treat	GSE29746_GSM737490_Treat	GSE29746_GSM737491_Treat	GSE41038_GSM1007849_Control	GSE41038_GSM1007850_Control	GSE41038_GSM1007856_Control
AADAC	2.81047521986926	3.49459326682864	4.79158252327653	4.28315482979649	2.50457472559785	3.45876810247723	2.93245233484772	3.662380895848	3.80382317646424	5.49115856218394	3.75505257626766	5.04606020828501	3.90282857147842	3.59078200646946	2.11387236143411	3.17589114673185	5.51959091677321	3.38643869958328	3.92826058774475	3.57744739418039	3.23464621324289	4.3441575289667	2.11387236143411	4.30844117540171	4.33230062718192	3.52416556636334	2.58454330264859	4.24114707565823	3.66664908989241	3.73477604739008	4.01122549862953	6.07038212166931	3.70611277099585	2.89256974023099	4.12038346462012	5.10978045587118	2.58071733220941	3.18463722915764	2.98615541101874	3.05793572580698	2.64040091754229	5.14823607618667	3.75843095327708	4.22341280076892	3.02598244280003	2.71943012150686	3.8291457729975	3.66807124353764	4.0363947120055
AAK1	7.20845268189096	6.07380399650074	6.7584654676233	5.98211196833848	6.63679123232591	6.18458404665534	6.22454985399789	7.0797939644286	6.09103475152636	6.99662594937803	6.29579191021237	6.09391986843394	6.47189726698311	6.5976948798919	6.16667157338081	5.97782781329864	6.04037571433982	7.14820670645369	6.61101911442256	6.89567573286755	6.68092190251426	6.85297433001566	7.24805511833472	6.78494190733094	7.59341861261863	6.90584576235006	6.67126763799374	6.58132697329257	6.98015608959908	6.03507376005908	6.07655419076645	6.32009641550845	6.34382663425224	6.07914823858612	6.01057457404417	6.60270440248349	6.54929663584838	7.07580143464342	6.77250920145152	6.7678133561087	6.55552137723929	5.93465330903096	6.06846751958164	6.24765775181626	5.97961703632813	7.43367921978444	6.71863227574102	5.72711088097659	5.91000626260377
AAMP	9.27012586880478	8.89030770956281	8.29366292205323	8.39351302435063	9.19732203565587	8.57850369359563	8.13758529103492	8.49927896001279	8.98607672834881	8.96056529028435	8.76794754194847	9.49292439823235	8.56717958096841	8.95231504023408	9.2705772211452	8.92991765862373	8.71624691266736	8.61697056512026	8.22372937141148	8.0785344743838	8.30885573638094	8.33651506098619	8.16776620485487	9.55341388573017	8.93580086502273	7.73031183489095	9.54269300800779	8.50780452247631	8.70056532763113	9.26115515513898	9.42587616056536	9.6316157758959	9.34842642772031	8.65380318404889	9.04359385575616	8.21546394736543	8.24484545210456	8.03361272591371	8.081964838507	8.03341195589602	8.24118517721219	8.92326245359548	8.95224781534272	9.06280840997589	8.88151092518586	8.33722124841518	9.10161520032471	9.11997298396876	8.62813202379622
AARS	10.5410741597508	10.5937603071469	10.3743760668326	10.6703610963705	10.6173472742934	10.2849733816782	9.95015588174066	10.2245427194344	10.5937603071469	9.90157286001371	10.1924095254037	10.5792972992467	10.4223837656331	10.4304896806618	10.6791807159106	10.0391738843924	10.1458515737317	10.3020389886186	9.83100200983533	10.0691824041926	10.3658275062429	10.5679951600141	10.4807263928071	11.0712648672948	10.1656165640939	9.38587827122286	10.89265920389	10.634657610921	10.5394563138586	10.5982410071253	10.6223756175408	10.6307272161895	10.7712639891626	10.4813016339808	10.6962649471616	10.1619796092086	10.4572140785073	10.517239845867	10.0495071878415	9.72275832473729	10.4060483645853	10.5988010916423	10.4037492078401	10.4846340388254	10.4027630146825	9.72308444162639	10.3320418617146	10.5345874145815	9.98741813084647
AASDHPPT	8.84852640559442	8.81403368660475	9.71756221007684	9.45407478462426	9.0984877927854	9.33913233493164	8.79494451356368	9.11338571785485	8.76151589323644	8.87179866967747	9.29478707143358	9.28403300468754	9.30576053020623	9.38830207895995	9.09148221832084	9.3556726502219	9.54722879511061	8.69534151386089	8.92812947295997	9.31988889453954	8.94685156880426	8.83140025169872	8.7890638589069	8.24960924283425	8.80355761119424	9.62515120535238	8.79679266271285	9.57258413580855	9.16189718138142	8.89905956886531	8.55282760315806	8.91728665469667	9.31467472144963	9.09662686576054	8.88629290847374	9.29261673158202	9.132061878797	9.03461785774368	9.39346247765009	9.23719375308772	9.46830156037305	9.13861053916994	8.64877799062468	9.02516799248133	8.94544261034472	9.18792988989143	8.98332532100732	9.5256970928748	9.0587697686732
AASS	5.86305193088196	6.63410294987187	8.06521176690193	6.39034764170542	7.29342694062047	5.55732257697244	6.89282934610868	5.46004849736823	6.71583604861004	7.17217469736308	7.17622617073777	8.56062696437371	6.82696923960453	7.07318970658544	6.67916376132561	7.4521817220075	6.99179082701938	5.69492380837667	6.69079371965447	5.85315621406515	6.01881442545754	5.68878683050028	6.29601028348777	6.19036659290136	6.01215304200198	6.2560964615081	7.06163624246717	6.52585995239832	6.10819174605732	6.85530896293427	7.51394930289621	8.76947028930164	5.97291658624269	6.567495069354	6.49723083879087	6.8569112516468	6.3963672415244	5.58174711758361	6.23133044371782	7.03715865785346	5.98655671841295	6.49952027712995	6.29398937008091	6.3120355311066	7.40968813247625	6.53518207024865	6.61913043024379	6.76260679584911	6.44545126366565
AATF	9.77349846693414	9.76604914363464	9.89041737648779	9.52227336655922	9.75522793967135	8.9093579140192	9.03922318019556	9.31950273460569	9.52121666991262	8.95291002026605	9.30244682252366	10.371981069251	9.09867415369708	8.94917629894143	9.25990693791468	9.03351330061261	8.95967634372964	9.88342147137265	9.2975015324127	9.18188053830068	9.51206181682742	9.59216698226578	9.49479179882033	9.9820471239739	9.94483678572744	8.98907392758346	10.4551927159857	10.0634621386832	9.99685932854746	9.32340306451743	9.45165488273313	9.65397577992668	9.60149172905188	9.29468032743515	9.59111922967039	9.42430566136616	9.39715459208143	9.27858766858579	9.27049307134621	9.18440022563494	9.18214010637221	9.11915230153154	8.8875235258505	9.23203463131766	9.08184974864935	9.40955095247376	9.49896638094697	9.15035317855551	9.04204957941038
AATK	6.49800306401315	7.17592201882093	6.41560186884801	6.17060309944957	6.44022865457493	7.23458435310313	7.8957772951421	6.08914946844431	7.67423114089264	6.28998469239692	6.18554783028893	8.88780070450421	6.85640367846758	6.22442085838978	6.2904319855174	5.82372751693261	6.47838720026853	6.64782509289556	6.86189107908029	6.67886964133435	6.88740179445875	6.43462729270974	7.63471149699968	6.36327558142316	6.69519361919124	9.21149322636162	6.67635774176289	6.2623967853765	6.61977568038274	6.18446040902304	7.08203732209677	6.49394266236087	6.46652541405784	6.38155017185197	6.39766786834745	6.2956817805047	6.3917044269714	7.48559187581702	7.36123300956678	7.31228448731942	7.32629082785139	6.38885637486236	6.63694905485997	6.10034565829438	6.20491018264651	6.87482899973485	6.9645191952565	6.99775160363245	6.58057832424983
ABAT	5.5847322906979	7.65345227068322	6.86922973307276	6.90442577519604	8.01637817794636	6.52998201981499	7.01071884026706	7.19971353966226	7.9018455669603	7.44806493613251	7.07976549898308	7.11497354953564	7.24164868724605	7.46694618660166	7.09998801769988	6.62870937602351	7.31342870720737	7.4907134721982	7.41728644575659	5.43362008806482	7.53853783925291	7.57295378111701	8.06911917907023	6.24797624383204	6.21369833241158	7.71891156008702	6.00109290652608	7.1356848669194	7.01763068820929	6.21824010509842	6.80461783859747	6.92647909147156	7.48187703725614	6.15314507385219	6.96777731177392	7.15348386628564	7.00108216057138	6.45311357530444	7.23832670328303	7.22606688550742	7.81341234312144	7.35300572150625	6.50036582212096	8.15729206841043	8.31892425920297	8.67833877659226	7.77768022265866	7.0724890141029	7.07528877666032
ABCA1	8.44776645925608	8.86764808951214	8.33943394412836	8.84121634365861	8.77276386563306	8.26646598956713	8.96905531708268	8.72592907166496	9.08594129907623	9.5548983638089	8.98454070553723	8.39599257366125	8.58615578491958	9.08384051644278	9.34360704708099	8.99306891043804	8.53813204184063	8.45014333448707	9.01130513259618	8.78547905217435	9.30043310538975	8.28375205454183	9.55812278890372	8.02758717714239	8.1763205457282	9.7053840256972	9.21748606337796	9.36763317542284	9.23682315755351	8.68613910063511	8.33419802185298	8.77630058562368	8.82486737337795	9.21164951920189	9.13014741388384	8.54282688900693	7.86158258967896	8.84996570629245	8.79098589146064	8.4995031491124	9.09627487914718	9.2983879619942	8.57285288166333	8.09410117476153	8.1773919706108	8.94290379967545	7.90316659216688	9.2769868879434	8.83487316669933
ABCA12	5.75401554616896	3.31842439929015	2.99130799016283	2.54270386245867	2.73931244367806	3.06907024597749	2.8293306546957	2.51728970242923	3.10128526314622	3.25357961200786	2.53581242415739	3.8670638100083	3.87421597413502	1.8934807514011	1.98569670851946	3.35559330899264	3.60593884813091	3.06890147662517	3.86753727355316	3.14015532613896	3.63752926281565	2.3646880219957	3.80142296576907	4.14671017652581	3.98898368764191	4.738689101606	3.17834486854117	3.91424652044065	4.1386061779065	4.33802741375069	2.43846482977159	2.43117418316321	2.43367560539274	2.44839586651113	2.48221445189713	4.51096090814418	4.22244287142757	3.23824922210865	2.88890803578066	3.12506044047002	3.05917587315178	2.4267938230239	2.43028065401051	2.4346081833773	2.42916661380728	2.77018580496761	3.28162028618195	3.33106918829304	3.33275935327213
ABCA2	6.70478195999078	6.62130209807744	5.79371894987034	6.74211304988304	7.21715684174856	7.11978599693283	6.54396178499131	7.21585168683319	7.40445656160679	6.6216825404303	6.25597804759378	6.24404889991083	6.54889367085161	6.65156723619664	6.62891675084315	6.15329774700793	6.81169551430818	7.40270201625076	7.56390871003666	7.01925284017806	7.29463896301118	6.67361090225703	7.14779517027374	6.81775930342789	5.76830143806177	5.87093101436864	6.86971453836534	6.93189051143618	6.66856394326754	6.66885402874057	7.1187151762474	6.84953805769673	6.70929505173924	6.22468876869776	6.7140910822257	7.24211768447609	7.49723083768265	7.48722140883528	7.20234045400115	7.16864317823641	7.57403096666668	6.63241130117753	6.61661866321865	6.67652205341279	6.41957144553906	6.70528269603834	6.67343451077041	6.58228946423673	6.83969180618007
ABCA3	7.08465352821982	7.31117999619355	6.88412634678978	7.24346870878231	8.08019105884474	7.04692784944106	7.18888420617753	7.98060850938194	8.01537936462386	7.88218898970087	6.98926690595138	6.40331830360495	6.7736304234041	7.12801472805908	7.79850488237287	6.90077260496427	7.22936540540844	8.68881555168852	7.3409524678119	7.22758420900082	7.95648690470133	8.39785366494955	7.60845766184735	8.36523982267687	6.591432409275	7.15317901915181	7.90018897439294	7.45414097494232	7.33221813775751	7.48133365378305	8.27561112436993	5.731407280529	8.79449785901789	7.00626430129629	8.33605061966152	7.1487601548779	6.76640233926738	7.5632173327345	6.72641584823228	7.24424578532821	8.06151119286173	7.37617625357964	7.5712028887465	8.32047667011623	8.17937692898693	7.15677247618737	6.4874247857144	7.76005472585657	8.56938107158609
ABCA4	4.8356244065578	5.1544580258363	5.47524907053161	4.08671440232318	5.35630490210684	5.31692686940286	5.68432389719325	4.14994523145857	4.3341204651979	4.67464086972062	5.19467484981767	3.5422381243891	4.02368785952709	5.17740985638887	5.76762986387504	4.63669833646156	5.39632102185185	4.91204433052353	4.60866869422336	5.59151309720663	4.92028216006686	4.71751681501009	4.61107738458703	5.56827954265595	4.84397837393576	4.4256512941361	5.01065880634083	5.90286288098713	5.54184511937801	4.78457209269619	4.65998776728822	3.82893318096899	6.25965602923407	5.41417842877278	6.05986915337457	4.61511190561517	4.64816294150935	5.04216865963638	4.32029935909887	5.1957729078252	5.04611879246938	4.69116858491837	4.29007155150483	4.94644826341659	4.77129473641507	3.56158658827486	4.13973875476686	5.38161797978702	3.88536430887018
ABCA5	7.5849981569713	6.54790554782389	8.48832494735875	7.56974342031439	5.89841098045445	8.46455765974274	7.60305031488829	7.84251380266651	7.74067976378835	7.5768094732865	7.70324316312853	8.60825213682562	7.71948351888831	7.6060830202995	7.1411941455184	8.12055691183099	7.21862864396537	6.49389364650602	7.45923528891919	9.2858109942147	7.26177757619244	7.38870829628407	7.38407372991774	6.63580114109546	6.9124564064632	8.81806088641886	7.32852274467335	8.10652276876859	8.18906964351032	7.0615440247988	7.49737549321486	7.08446154600038	7.45093274778892	8.27488059520866	7.34677901944611	7.7827145091003	7.38972336638953	6.69695724986108	7.71086977732198	7.75285384399336	7.83156726236975	7.14724986029861	6.52352099707926	6.98495592456156	7.35458718206858	8.83531308250353	7.4610017109466	7.71392290473834	6.85261847105703
ABCA6	7.21241022993562	7.46510850718209	8.62370079530852	7.21567254396766	7.20392762759539	7.5746309255828	7.52872600453751	6.87992177367075	5.1691027600902	7.99322631072853	7.40672822757784	9.25378529049724	5.7962963685292	7.55155603195976	6.08118904663752	7.19435593380597	7.31381161734295	7.70416996552757	7.65813124357481	7.2010718026078	7.96536788852896	6.2969872614242	7.21941755223119	7.556677085881	7.48444657082307	8.32579877608858	7.25312921304188	7.7326412425181	8.19165383175067	7.9796073613887	7.77443745140597	9.14222096825494	6.30961811522217	8.15521338255765	7.50190838045686	7.04892340333637	6.94026279004942	6.23600659718617	6.01687470452327	6.61888385398325	6.44146240181453	7.44545212946239	7.47927187773712	7.69084582778201	6.92292089733643	5.42352895697774	8.6666113171881	7.06317988478841	6.02452914780099
ABCA8	8.87903798324403	9.33508290858627	9.54847432153154	8.94610384121737	7.89125540254691	8.75629160977609	8.75629160977609	8.8172830492518	8.03241975512042	8.33534724116886	8.73836016560898	8.92174433276064	8.35908900137692	9.62671292211073	8.35220193641664	9.61008855207668	9.23804350421034	7.92978253063766	9.02571241878088	8.99220915219451	8.87648220754954	8.40781455287607	7.93161771061989	8.4735326526339	8.72491222594641	9.2578705554329	8.74500594865798	9.37689842832901	9.93699490469459	9.10105059572543	9.24826425967262	10.2171102106058	7.99106812648067	8.5589086128019	8.88848174308425	9.04096484907533	9.15124211791897	7.17521464937271	8.6363753081818	8.43855557409884	9.62277565886666	8.69768157185567	7.02349530604786	9.35563159853964	9.19754255552228	5.15400029878344	8.30408138501549	9.88910864832537	8.72785919506694
ABCB1	4.96871598518777	5.9451196868022	4.81853062331925	5.82255848973209	5.77176965190412	5.19168721933612	4.96192276439951	5.86062861621412	4.77311381742731	5.86323129086055	5.38662084573462	6.32602254121044	4.72932308737011	5.33747720315421	5.35988131427352	6.0597687746269	5.78239677792218	4.72418052542306	5.05045621578949	5.25126290754808	5.69832836877465	5.09524183090051	5.49824969367472	5.05072033866642	4.76091579965117	4.79103061173672	5.54403161332162	5.36373483914701	5.29556263037482	5.80482472420961	5.5030656353079	6.10627781043961	5.96399279187518	5.34145369545738	5.68832172735868	4.98967821053951	4.87503819944587	4.7122675986316	5.32636413320164	5.20578974487111	4.8235778857381	5.61985492618389	5.60397286887327	5.813799419517	5.71277289677452	5.61280026797936	5.16152969900638	5.81686731555168	6.01250804358865
ABCB4	2.96889179694227	2.86516151854898	5.2967821355911	5.13212951884464	3.18531172778409	5.35768150396192	5.08183174314924	4.04045309348618	3.42517284088415	5.0177722456778	4.48747525186513	3.75039151291487	3.80128008995721	3.69793876295567	4.67535328193314	3.53051783627813	3.73707936892623	3.65878241654472	3.666592609644	6.89800924821874	3.58564406002206	5.14474802149662	4.45973872836159	4.21294596397387	4.91334380927344	2.97504445487678	5.38545082317854	5.98632141751493	5.54948494615254	2.91826023535492	4.26044322509278	4.03532793777279	3.11017851573401	5.06310502455874	4.18588450511234	3.05118706652842	3.93348029709597	3.94256127601085	4.88723003401052	5.35568387841592	3.90998420086384	4.54019000174925	4.8935460149381	3.00149544578582	2.98403602055216	3.46673211667843	4.02620547194954	4.43319194663878	3.99942455483098
ABCB6	7.75987011583107	7.7719439408269	7.33015992741118	7.59861463392376	8.43902150756463	5.81578528667738	7.26492536682418	7.35733775388787	7.88991840193978	7.89993254066853	7.21594213783322	6.76348737251655	6.6864166124541	7.1951250965581	7.83867702496274	6.66827105247812	7.53029597016864	7.59037199619747	7.61497962647961	8.80611242526092	7.69172865445041	7.58852739887204	7.59197350705366	8.08760731892429	7.35843276709909	7.69999635955562	7.74945492638593	7.53174546280064	6.87621861598118	7.11963512826283	7.40902470212361	8.01156115785494	7.75317926401519	7.71678555200096	7.78824709446378	6.66963439880807	7.34723948964588	7.95577570420865	7.36806277807752	7.67659223397164	8.16701642902006	7.74567124252938	7.68507584953523	7.48699840742905	7.39819473937889	6.90249162504017	6.62168511025809	7.7292444996226	8.1370837332831
ABCB7	8.19584307932124	7.63487850396936	8.59355161866693	7.88831197370263	7.30216968491534	8.88782814815581	8.05986372534497	8.34386271740031	7.94731986536817	7.88439233388962	8.17562330364499	8.71978875722169	7.83195257793387	8.62298779498605	7.81967766449812	8.61995411358235	8.47617143598342	7.62463005312322	7.89781541647711	8.49735845097238	7.68564284528015	7.91595221581333	8.02077087565175	7.34544996460304	7.57571523650296	7.72056504162859	7.89241805192012	7.65982602029213	7.81801757396507	8.61860957969177	8.63399525501206	8.04163683320614	8.0516249543298	8.78431758036483	8.58456948963267	7.95099739011295	8.07783881129211	7.74458944952339	7.84840637736174	7.26251487812883	7.85451941617308	8.3608620350616	8.51273108601442	8.36271303455019	8.71794397988234	7.80980107653299	7.83184951939255	8.33148084265925	8.64636357305561
ABCB8	6.75011215401132	5.4811920605643	4.88645407772023	4.88089454211484	5.21453178930336	5.1162161869437	5.09212095632768	5.234343988094	5.48010517526311	5.64809662147865	4.84786415112968	5.81648903299054	5.05898553400761	5.43805244954875	5.45663547521744	4.99761302132365	5.37404203500083	5.07603867532192	5.13352989911823	5.27772387275716	5.41348088921812	5.55274631136096	5.54950541710317	6.40859300938625	4.52126768012254	3.69408566952475	5.13866903512514	5.82286387847915	5.15622027043882	4.8891305764442	5.94253436021079	4.97603994593195	4.9607110525837	4.80640784644108	5.00737812737239	6.18685821459276	6.11210853135659	5.82305872836711	6.03781595542517	5.90859677594066	6.41171393206053	4.71276404352824	5.59284411235902	5.07255699476029	5.40361538035215	5.96446497841179	5.18898565067251	5.79629251838973	4.38802643536014
ABCB9	5.38828682682114	5.78017867819621	4.53201708328934	5.57141233540293	5.6901420634013	4.35605220310833	5.37484363611454	5.54622629378033	5.6342386830376	6.14882925158417	5.25381210058075	4.8966234928809	5.73939969318316	5.27810438773498	5.12404165039454	5.90159694828355	4.38174758436045	5.51513391250807	5.67547803927308	6.20002266367277	5.70278970675157	5.18682695202349	5.32175469333174	5.38177631432299	5.30963788865069	4.70012030582926	5.23019409078708	5.61129107868194	5.21975562698564	5.39220015777517	5.98771431964902	5.93550913076044	5.82085432739362	4.57813660000398	4.69532083006016	5.62927129298028	5.67927969211399	5.03722605913756	5.147396203834	6.28705786096548	5.31590156092608	4.03565624938231	5.49383955108911	5.58597404199812	5.50594515952652	6.23869383667758	5.08912027100068	6.06597943471992	5.33088129797628
ABCC1	8.79713782592017	8.6428798680787	8.10350134001699	8.53769052159439	9.48907672346085	8.46824913990143	9.00159469570567	8.79594767583173	8.61216310888753	9.09900802444857	8.8399019143555	8.3387631625333	9.23184804411581	8.86721003765265	8.86921165457532	7.70121319546321	8.52699777429991	9.10813527892801	8.55437570805351	8.35085836388613	9.17460059103895	9.02301690072978	8.98337607658877	9.05337221446653	8.62564205541943	8.55424624929121	9.67870232940952	9.7499073922568	9.66789612647157	8.47811464514092	8.51914114057989	8.16731217852413	8.70426226331322	8.66267843985026	8.46517211745646	8.94280700260105	8.95702929848606	9.27662145391762	8.65772567134613	9.04058200841038	9.07654188544941	8.46138347903881	8.02384581191136	8.14968749936537	8.02105440320937	9.03177205312201	8.94939040473479	8.6797221571349	8.87021598530486
ABCC10	7.82299960141565	8.03128082402569	7.17360617143875	7.72488576193558	8.1959376908851	8.14961487486301	7.97058899388142	8.14052315336938	8.24622885358454	8.33756914914045	7.87888900553964	7.09204725261	8.04031203349851	7.65483560613851	7.93295937912473	7.39608504442286	7.95857454826715	8.44364351120002	7.89083279326094	8.20651926298177	8.18260052194829	8.31159093609105	8.50476660133765	8.09640216403179	7.7723992343245	7.44242788857444	7.73404574574318	7.52278770452715	7.69767999928084	8.12929169425732	8.69985016783603	8.51205645088156	8.60634276966782	7.50230279558676	8.17831973604899	7.44978367730043	7.79952430966233	7.9687320663615	7.88470007047471	7.92439513113633	8.10504053709151	7.8852389850784	8.23163359952574	8.40871935583929	8.36788228853789	7.82423613771286	7.89259051654937	7.938027805645	7.92523590483844
ABCC2	5.83753507921005	5.41922339178752	5.04588731037086	6.34170746586953	6.94084564461237	3.95762921309174	6.54221340690919	3.94993030529785	6.53964531905725	6.25740866550457	6.02706065380133	6.13639032350594	5.71610915348484	4.78347445309322	5.37850247440549	6.48488794578242	6.57032826041059	5.44915614261577	5.71524914019098	3.9223553530995	5.79957405421046	5.28594027281284	6.19432713388484	6.10043042890518	5.78553607470863	7.90129063446934	6.26939200606528	5.85600169859507	5.4198060350825	5.49728317534207	4.37485414211564	5.94978738073207	6.40555792103427	6.049365486821	6.27437015955751	5.95102613593426	5.45901477700471	5.76622491051106	3.97514566030983	4.14928734516974	5.63599137222926	6.11852411408891	5.73362980280553	6.1992328902354	5.64794287316681	4.32097349567462	5.28593795812887	6.06142290629433	5.15109429689817
ABCC3	6.93694272793302	6.89045367134863	7.47123016003371	7.75555117669236	6.58170082220907	8.76467246248414	8.68035738139872	8.21108762677741	9.08194443633838	9.09470089437291	7.72265570225933	6.63261134635044	8.30063877702696	7.35514152435681	8.47148563922338	7.65322229620984	7.79606932004454	9.15494446224532	8.59449337054554	5.42803192999398	8.57301109801795	7.51897422074462	9.42841484840928	8.58799145214012	6.25561475079424	5.95205781810797	9.12478615354702	8.88007180397214	6.96307704429437	7.19618542446661	9.31154532011773	6.97882380619744	8.53991604286273	8.30927647098886	8.35196714814823	8.1662777577068	7.46389751282086	8.26627122579147	8.38586583224504	7.31088158232817	7.44442244646721	7.88856314014369	7.72910774487276	8.18449332790823	8.27005950624931	9.31870939298355	7.79607261462157	5.86371040492658	7.53057858455081
ABCC4	6.29664836460598	5.42026051243768	6.16715095957171	6.37770554913408	5.62678945622676	5.37593210564845	6.34620876837929	6.80153004592278	6.0302228365753	6.0710683597417	6.27010080466092	6.30692684597461	6.98549474478765	6.14774201266664	6.18268013617564	5.67876674504521	6.26720076404701	6.5622348246006	5.12125244986751	5.4564865997088	5.68174554702561	5.97486342988221	6.58950954565002	5.477011785649	5.86208751465406	5.5349818304936	6.22789963419289	6.73094545960571	6.59157169166423	5.43103284959527	5.19388099775561	6.13926545185578	5.68362612308305	5.86391761395676	5.86391761395676	6.69295985252926	6.75605574102929	6.80402940357941	6.73094545960571	6.69237290176191	6.32611628242848	5.89366876341391	5.30803896503443	5.23793264208837	5.23526300533977	6.34035412525589	6.20749836054449	6.16795229344524	6.16600983675567
ABCC5	8.47649414085001	8.96238666351538	8.32359764001434	8.30670120150214	8.16722398373908	9.19886004111257	8.84967425801758	8.83159880358047	8.65048529750637	9.36044773054645	8.43699277766794	7.48485335060083	8.4458679624862	9.0816022692905	8.34455164057866	8.933104574796	8.67484589176177	8.51079418760349	8.908352261795	9.68720802701887	8.60927177447467	8.73437399628291	9.05415650504939	8.75823915860916	8.55829484580472	8.70374354467946	8.39194878362519	8.18926783471212	7.94038197222127	9.36585846849303	9.11382589012676	8.57298998651447	8.80224419964139	9.13971284282394	8.92666694525397	8.54466281509137	8.72773678596955	8.06045359253213	8.05919759759967	8.46729203201994	8.44680510991629	9.3406144655827	9.52366002705169	9.04795867492778	9.37241506108687	8.46169612602623	8.34858009555745	8.38224545812707	8.43705493873706
ABCC8	3.68886668124806	4.97825982405638	4.22930276529999	4.21751131564965	4.64571696625697	3.36944570018943	4.72541412163655	4.18011423591859	4.52273334656773	4.07749689711066	4.58759339396945	3.78977756777968	4.19181955014465	4.83938831388716	4.22000038338112	4.94792076975917	4.97872039952687	3.78555375951943	4.06311408687404	4.09807839040602	3.60696876201106	3.57961463138895	3.64247070552139	5.0327026402427	3.48164839166782	3.84826089787452	4.0738756870941	2.96825665820471	3.09817251164172	4.97701220762911	4.89465463197509	5.05393908776336	5.03807685326869	4.51436173715661	4.45933443309576	4.01882619712024	3.73315275475428	4.42285385900419	4.03377534263247	4.24003292274801	4.40026374638825	4.43798465167921	4.57998974777909	4.4043681402957	4.28669752422243	4.31792003692986	5.01006500119578	5.38968327193082	3.98657966335463
ABCC9	5.84632321728499	5.85747286227946	5.62321591573	5.12653844459723	4.40285251644584	5.92275010065149	5.86204787288709	5.53226342355167	4.35197592506632	5.63343978724612	5.5799016143131	6.43620397730077	5.19527090493421	5.16762086721576	5.11920752918747	5.54009923348745	5.45106203146404	5.05505559974049	4.86658218521905	7.05347215795164	4.87515138220248	5.32467269964884	4.96054745105486	5.12897238090454	5.24404008570242	5.24995547300318	6.28129489524437	6.10024874497001	5.47387907384817	5.66916034174671	4.59377270211301	6.35082927429576	5.40601165571165	5.44576433968413	4.97039720864791	4.43777870068961	6.04977952477693	5.36414355185927	5.35554180742478	4.06858328748593	5.25713835356929	6.42986043143034	6.13448550929125	5.01079431684746	5.50494270834955	4.36582302008328	6.03650635788259	5.74883890442713	4.63059139971537
ABCD1	7.22899535792219	6.78580662627911	8.31838259567678	6.42083857135076	6.84815134510263	7.08939363366119	8.371682388032	6.67321548229091	6.78081752577048	7.97835204831873	6.73750649514981	6.50433672529397	7.39740850935322	7.22450421991222	7.64533665639883	6.48868640268932	7.442109834663	7.82789342570377	7.46548255393723	7.86415222795519	7.33646865216018	7.40037019466838	6.85282647214218	7.56188695886454	6.44983072601758	6.07284065366033	7.33097834940087	7.60829258331756	7.06025832273058	6.49486174532577	6.75150600316657	7.06219374945725	7.27194579121154	6.6628291362469	6.58824506337422	7.96674423683131	7.8829107037892	8.02008288127622	8.2428319740785	8.43732056782974	8.1245387197852	6.75459233459699	7.0095762932261	7.05964405288278	6.92552892345205	7.98019075362159	7.6825763384259	6.97166398273633	6.47658731609245
ABCD2	2.80857924369159	4.15913189544821	5.1395466644958	2.96955024603865	3.34026271807678	3.5575877911369	4.32260332190569	3.03339949048759	4.36767956509144	2.99415574064754	3.16192514097069	4.24194177288703	3.56437067574368	3.83419594087918	3.69591585233862	3.93933111749929	3.6172819882947	3.92689385511575	2.63768144220743	4.8422302936085	3.3319471215754	3.78115824891027	3.67199802670887	3.16708621252815	3.64761934532997	4.54781532635525	3.17422535668944	3.31030236072812	3.76398890759969	3.31298920728665	3.75102417820678	3.85499066001036	3.48619939609826	3.8983195345067	3.54379035050325	3.96939737629121	3.89364790254811	3.15495085263486	3.19160868349841	3.14050155641729	3.39101599191251	3.95343864858295	3.5880977227392	4.72657764882836	4.16701735400606	2.87424778732582	3.7764795850117	4.03704581313419	3.7112270009413
ABCD4	8.65412607920809	7.29559273147282	6.52698729725539	8.27199769136976	7.14434031370905	8.01459735214019	7.367666137241	8.26687890818372	8.24401910289372	8.4749020335749	7.38330905093918	7.23997109232372	7.26643422713658	7.76378771685549	7.65403992983706	7.66343458109441	7.06397641292108	8.81229456341659	8.80533679701681	7.76197791500587	8.26398025351819	8.34739374251463	8.01222968601056	7.75562418881343	8.23828750089528	9.47368983791987	7.65503637609106	8.35659975102569	9.26116936083162	7.19696485720122	7.19390000774662	6.95308439126307	7.29980098952562	7.62185649329062	7.19341950979965	7.75094836070949	7.75040596594863	8.227405147658	8.02742994233267	8.08581331439152	8.15612235196295	7.48536125644176	7.48809492603649	7.25198857230016	7.38125592037696	8.53647508273655	8.09861569732175	7.35553938106016	7.01421008557045
ABCE1	9.10613226703774	8.59630742947957	8.53588856733162	8.85029838571703	8.16082386419919	8.99441952287734	8.58601067292673	8.56017908213027	9.17669003209199	8.04994369517039	8.98296931546319	8.71514158772933	9.33179803255958	8.75427497612738	8.76093362470207	8.50360592654309	9.15765322631786	8.5947166911958	8.5328482395885	8.66641911059789	9.05400046042779	8.31211999914248	8.39007123641006	7.84372334639065	8.54967292306936	8.76016374000114	8.46131751135102	9.07567658635195	9.49643166516325	8.76477529985023	8.13393805013602	8.69944275131787	8.47859603942654	8.68340604135598	8.49321730964595	8.59026121348584	8.77530587510709	9.0067329196733	9.07543097526724	9.15176944119885	8.86882335427817	8.66100779256646	8.00721543444825	8.43920298571107	8.42906094178218	8.53861513091515	8.72970691840281	8.62100111418952	8.30568031478894
ABCF1	9.5408085272326	10.0644756198636	9.65797964665188	9.86866770160928	10.1517805708493	9.38606132724586	9.51213627024159	9.52845981586985	9.91418669479355	9.60024706038891	9.65438805171169	10.1601914346336	9.70110076144441	9.06042979089577	10.1260401348176	9.4867107847343	9.47676505383617	9.95506824503714	9.32569638091224	10.252416769309	9.5810697222189	9.62106304951656	9.23753936573455	10.2197755791556	10.5377326411527	9.6223189042948	10.3979349926096	10.0488640441052	10.4154823419864	9.56051111223662	9.96502998225826	10.0822308552511	9.79572482625017	9.59737626143818	9.92238856453574	9.62524509955659	9.58244980079652	9.58648344841892	9.54259788613755	9.61035219807737	9.54379291972697	9.24562385400293	9.25640862288944	9.7296844871434	9.04358869241917	9.39909890753187	8.83969819013383	9.96483747325414	9.92310734279152
ABCF2	7.9485871116479	7.35266636182359	8.15199455396397	7.44707817517166	8.4521559411475	8.05331173048612	7.01325928865916	7.28092999742163	7.31729227121194	7.81696591080134	7.75923055221831	8.52463271407725	7.67485258117271	7.24254575624261	8.04015933688817	7.20028116118265	7.50815328046712	7.5940423060469	7.31247838060662	8.45296768102863	7.72468050565753	7.2136839845603	7.07561911046697	8.19476730915224	7.48566881944149	6.97754593098039	8.21568985242825	8.26476121943374	7.97594590978329	7.64985459539889	8.62356806349131	8.37810328822572	8.00972542180369	7.12542212970751	7.94680686425015	7.5222567051574	7.68659860895922	7.3400111781087	7.66419233577913	7.72774504223166	7.41206225080932	7.41206225080932	7.1665039915875	7.71939027505035	7.71939027505035	7.36017480009131	7.42630359511325	8.28212532570351	8.20231425591394
ABCF3	9.1265435747633	8.80956091059851	8.63419757393189	8.03748846682092	9.20159544428244	7.65479422291078	8.58461763407738	8.08225409161093	8.78926204980518	8.13634021944899	8.43104708549824	8.50618266399529	8.66440468602882	8.35005649947054	8.28279520598775	8.08364420447987	8.46912225746579	8.28603688010736	7.99222912247439	9.25062974514748	8.10540735045968	8.39490547906145	8.36512738433914	9.76838905758422	8.46285164999559	7.55102566327668	9.18159460928717	9.04431661105133	10.6631778160572	7.83647897113538	8.3787466136477	8.52551078403679	8.40667351429011	8.01790709399259	8.30494712062105	8.49549725066795	8.56325062985777	8.59262931314506	8.56174519791023	8.6241360854381	8.56610298444952	7.95672900585227	8.1516710629038	8.2800814817035	8.21414811446322	8.68890136104305	9.27052628332446	8.28870023125424	7.99072990729098
ABCG1	7.24012659560738	7.40151399163342	6.03978363577057	8.00786206586705	7.18397469400581	7.59020032541596	8.15154992153301	7.14824007042295	6.75446568486017	7.39171422569398	7.13120439893512	7.78090018349638	6.15775118425096	6.67822042785026	7.38418947996744	7.25295317944991	6.46264447486905	7.46207063435613	7.29770848503903	8.57887695045536	7.71399425614837	7.53911260596376	7.48107943185593	7.38198454503984	6.78794697411561	6.81895462630399	7.7533709990204	7.16055576027156	7.60993877177444	7.4486330822104	8.02056186298698	7.31119844188295	8.11643306974511	7.66708840416854	8.07222589758977	7.71358710047567	5.68790744457676	7.47274272832179	6.75382833112804	6.17947310534786	7.02089776632798	8.01330809192701	7.24662177165075	7.41019839218393	6.99138347493638	6.82746032084693	6.86153380549087	7.30966332015268	6.83990294384208
ABCG2	7.32675027796204	6.92727518396023	7.20330991295028	6.61556517094134	5.72114815627886	6.03297709432413	6.18081975221695	7.03196256549222	6.3441702123708	6.18756120213217	6.98346979278229	7.56617219630262	7.06549691789369	5.99704736200327	6.57892348998324	6.42412056938577	6.959490124509	6.35477499081929	6.04146995883375	6.48990334901126	6.31293850537205	6.01911083908429	6.41675632386524	6.44001913486412	6.15830633270429	6.18747752240857	6.44394136558967	6.47254004709297	6.36535081962731	7.3893351941648	7.01278775582888	7.13150043526148	6.7437813271062	6.43369226169659	6.91284368862347	6.61958412257359	6.9494454139844	5.90950495997813	5.87827653447938	5.44617165873665	5.89189343510893	7.23946737718087	7.30721389355937	6.7073710126197	6.89282487023451	6.01658123778365	7.27885773197346	6.09137970416502	6.29103992648939
ABHD2	8.855020913747	7.39310263847329	7.61108401622149	7.3819719584255	7.73892200771565	7.54068324407122	8.38843770440774	7.94322619527577	8.2388859540074	8.29244639835772	8.21933082001449	7.9809287030046	8.72668700284745	7.47238534349963	8.39011003999017	6.55568954932527	8.11676142122563	8.04266212795601	8.04213613348023	8.0220364803223	8.00313281007873	8.02285403282197	8.10927897130285	7.77455964956929	8.90467309250543	8.30291558564153	8.34679908192709	8.28390614060155	8.4926815073538	7.69836927626728	7.5849170618991	6.66642098692986	7.74454509069834	8.1323685921492	7.92264916683703	7.8408399866441	8.08551080384152	8.44014552518569	8.19718840959705	7.88323587550189	8.03303480584388	7.43069037694272	7.5818707888724	7.66608579571804	7.36119363986467	8.17665444379363	7.91157878710759	7.38332069238799	9.04767647324425
ABHD3	7.59030061659369	6.8515965032228	7.44333527483399	6.73183790479232	7.93617623708947	8.60555802423272	8.44674549362279	6.84109369417222	6.95208717012942	7.68054497886993	7.66491256547764	6.64792145634647	7.84845977938884	7.82314195020386	7.52266180888119	6.8337706988097	8.1739012654305	8.08568468661715	7.85217198462971	7.77063622199318	7.85217198462971	7.6673190278326	8.20175100567362	6.21228577818544	8.06567733434636	7.49889131682112	7.65966531098066	7.79915825284703	8.53214033015723	7.62825212831645	6.85299175959561	7.00512919542278	7.99428844890533	7.77392972947155	7.39922723526242	7.99902072511687	8.4762340704336	6.7008061989256	6.85926279680735	7.63963427063073	7.35347655134609	7.64417774938194	7.07241389554971	7.10289172870456	7.38722440587268	7.31519262189027	7.6628396409254	7.44812654519311	6.97412514720556
ABHD5	7.63782927464768	7.70269978646584	8.64923883517952	7.738093223693	6.99534026382821	6.64274931618201	8.17881088553042	6.50445846469139	7.94842966571558	7.14563069878275	8.01722761364194	9.07732378466362	7.39377013683496	7.2141164852421	8.35239274099221	7.70292294443905	7.41969072068654	6.64323603140719	7.02534172718098	7.83660226133962	7.08561844228317	6.83995758901414	7.00754233948057	7.57287709060545	7.57586325156862	7.18835575616944	9.34187585938898	7.73218509814735	7.45771139130266	7.16720412447567	6.60072552742494	6.55814643981343	7.48577803844851	7.09038809967096	7.65402264250118	7.94956319063005	7.73802848541073	7.27746332565125	8.20043655961483	6.90969156426279	7.58474785629408	7.42595891526761	7.61636446335955	7.95776538579399	7.53497792900652	7.94956319063005	7.91644727820918	8.17332166747377	6.91127916412964
ABI1	9.35465354928671	8.98640816992697	9.80942938014531	9.83720830656131	8.68444019593978	9.77008924089227	9.70003383995867	9.50705620863054	9.56629056524022	9.78623768993661	9.69928024128451	9.20111415585631	9.89733246018111	9.38195909214801	9.40655411940979	9.84839383697811	9.7216155945401	9.79823776849843	9.66413184616688	9.03731776748188	9.79906075531094	9.44159687576317	9.54927430222846	8.51426219365012	9.09579857462979	9.54135803242363	8.98049545078783	9.28891592376212	9.85974604278684	9.41991928873778	8.93591084570433	9.09759399574086	9.3369876918205	9.75540341692951	9.14176472675604	10.0450992492647	10.0175433283529	9.74851675473352	9.91330606758428	9.80927363654801	10.1310147854933	9.4905813318087	9.26703454506621	9.28189102256979	9.39939669822546	9.84682996875635	9.95940045175455	9.65306984183521	8.78477418845496
ABI2	8.43556518799918	8.30508493563896	8.435965144632	8.1101305062037	7.1731282795396	8.19664746043877	8.25795931176589	8.37095323247958	8.5071905394065	8.25482182161744	8.26403376513766	7.74505096361295	8.34570240036071	8.76210736338143	8.16321186437695	8.88766880749204	8.43568147946823	8.32261163121342	8.45621232345175	7.67877777446306	8.25504642749631	7.89578144000567	8.30034728391821	7.81631659638817	8.07717723997772	8.01797033652224	8.71174867653417	8.28402417393208	8.1238869897533	8.785749884133	8.84939344093454	8.53961082618653	8.20697238327574	8.26980006266223	8.2477508987442	8.54563521588232	8.24567076962578	7.74483361851679	8.03617044262274	8.04885493076558	7.77588712088243	8.11258754821343	8.38336774199123	8.28192357110187	8.25205959139154	7.68751234391766	8.24645374191338	7.85946162252258	8.87379437708487
ABL1	9.8979309919818	9.7990104479802	9.19437046625995	9.30000522031418	10.481738957251	9.66308292915146	9.242726442379	9.38725161661657	9.64245308544706	9.43477878568729	9.74505606150946	10.6621946679397	9.36614050802521	8.92534055273758	9.96768387366796	9.45821429444829	9.27974834646577	9.62020785583499	10.0024465456027	9.09477379165118	9.58085560186044	9.59012581888662	9.40027845008986	10.2049168944814	9.75483178324532	9.54522319355539	9.47389429070385	9.38558562951497	8.71611498385981	9.44396734665295	10.0982987476289	9.86233865763063	9.91535600934137	8.89513553235047	9.76536134508595	9.84783171457969	9.36054072593005	9.55219770848013	10.0982987476289	9.52517911195677	9.92264727498694	9.38925345888447	9.52723079276209	9.83152985077744	9.96027942028447	9.35307428753737	9.95753648132298	9.89802679052038	9.33957481620544
ABL2	9.1009046520708	8.00036976158849	8.27954168644767	8.67353989425484	7.96099264929274	7.68655831498309	6.97377878662237	7.14477875465776	7.04222593996528	7.73490671608688	8.3762679506772	8.68954156170934	8.07841150583494	7.23724565160362	9.37404771080902	7.65566422155265	7.6290008251548	7.90248978905737	7.49902031715575	7.05448588061742	8.00714103226234	7.88046837373395	7.26913222131932	7.97541590483648	8.3054552097045	7.74904443810909	8.24167148961046	8.30199388850103	8.00673668462107	7.4993387091586	7.23934659495582	6.96597675890517	7.35797206282576	8.16474857254397	8.23455640099722	8.17411880543387	7.71144695462174	8.10351950807584	8.00056485346969	7.3723350550397	8.07520010014015	7.81425253118074	7.60896663925647	7.67244271647142	8.23586964306698	8.7446540443678	8.33581358502432	6.95643291465294	8.73892104163814
ABLIM1	10.0342905674834	9.96789297157506	10.7963721326023	11.3144268072261	11.622717768711	9.76088513206483	9.70803643616012	9.29612536762692	9.9825029146999	9.7234930531431	10.6526394002103	12.3413644553407	10.6001307375882	9.52556149847246	9.69482284712596	10.3562534054262	10.3853754614833	9.18793280849424	9.58220303528092	11.1452189997858	10.3224423327332	9.90079609484514	9.32412712473215	10.1062755400484	9.88299370546462	10.4087603232576	10.7141929587184	11.1187894243226	12.0410585326512	10.2672758099134	9.76784168728082	9.49937346338392	10.3855951403749	10.1181582183861	10.0241641350305	9.96889501713787	10.0558661390752	10.434646362166	9.9114417534306	9.24252393251204	10.7195335863357	10.4168278238313	9.96534623145886	10.3018238221408	10.4390760264876	9.19619838029129	10.6370059528153	10.0506566481994	10.7007563070995
ABLIM3	8.0162530455289	8.06670063412867	7.36655545682265	8.78084045125363	9.59034488046392	7.12318382471888	7.26622652500418	7.45955426472099	7.52065012163976	7.63123579241835	7.7147828518173	9.25009672655556	7.05545502041514	7.4037748151927	7.55868083513207	7.55660036701889	7.08865492872045	8.0361815175274	7.12216768631079	8.99223100889403	7.75825179348992	8.20003633055704	7.62536315301765	9.0870699661094	7.39045476543765	7.1966848236333	7.95047194508409	7.54775968674203	8.4333813628634	7.28251267743973	7.42279046000509	8.8415251085182	8.82582714228568	8.46056130869904	8.60502806676751	8.07350312350927	8.46794885174107	8.0518289455837	8.18883162908563	7.34782783175133	6.90595844398843	8.20531404344434	7.25192820422717	7.69005542553444	6.89368526347756	8.11626736375426	7.63002568711165	8.81798953050222	6.98031762250637
ABO	4.64098852998848	5.17340842447129	5.30502415954708	5.204918968862	4.75817085301829	2.98266968238325	5.33679053433097	4.82674428479015	5.12842121508602	5.11620862858083	4.18033947012781	4.78349570546744	4.95593235437292	3.20221158567353	4.05851575032207	3.88512734238742	4.25814874052199	5.63508702465856	5.67610495390629	5.7046391882593	5.65037182300245	5.56503463604071	4.76750730251963	5.2645053983324	3.66238481706695	3.25213912106481	6.0386124213231	5.44904001525038	5.31300201048046	5.38545219331884	5.35608555604037	6.11268498579566	5.94373503945517	4.6980959757174	5.20769567512382	4.00755168372333	3.74471956022228	4.41398842717001	4.31714043200266	4.16402287881435	4.35200768987444	4.99177584585347	5.37130516944054	4.19942463180022	4.17370137956711	5.60876407202058	5.73985519023646	5.80326177314949	3.70284356483718
ABR	9.53891783533352	9.61541392252179	9.08100206421714	9.72734465435249	9.8445990255007	10.4588805042217	9.95541348887185	9.64655767920683	10.1741668333939	9.87813011059392	9.73938518093434	9.12792300437969	9.98892602220125	9.66593735011716	9.96971309368923	9.86316100095121	9.64097766664162	10.2336045451881	10.0436043148049	8.85629182037913	9.90971476859142	9.80357846005983	9.80850067835089	10.1932462617238	9.15392996208522	9.3418258675689	9.25195147559826	9.05572280869417	8.97232752281041	10.0894735582971	10.1948017842497	9.96654063632784	10.202373696515	10.007804814727	9.94139969285002	9.98635106330878	9.82801122116	9.80354882344315	9.92691155202654	9.74496709642478	9.92190384773131	10.0371578630229	9.94942335930115	10.1717924986814	10.1780082339068	9.955415046398	9.22692727781666	9.93256600845005	10.5394539137328
ABTB2	8.29020670050835	8.14201222912292	8.17545835908832	6.93030808535079	8.69099910184979	7.79219379646039	6.97528463457039	6.69695554614303	7.33244635402362	6.98885466432348	7.67355977111948	8.28167888539367	7.62495891529841	7.24631456652365	8.43084339611591	8.14814638906878	7.83518696506743	6.63401827724357	7.81631156022331	7.29393975299007	7.31748973290323	7.56295637420933	6.35696992038917	7.80103737821406	6.40839362567227	6.70168230282248	6.80047312959511	6.8881483211621	7.35466751937362	7.13239220081694	7.61696862262268	7.77406980227979	8.32577047442467	7.04507166682265	7.47682633954692	7.7117167572348	7.19023776030132	7.70930791491771	8.35252236586222	7.81371971057035	7.83741912187371	7.50621744916073	7.93307865571821	8.58706519892045	8.25237454444536	8.54116786108017	6.96375594625948	7.01212821999297	8.88332850282499
ACAA1	9.09041471111738	8.77268033487844	8.95804946121116	8.58525851878257	9.42630945682758	9.36940278549996	9.02913936316521	9.36404865840576	9.3911551523418	9.44573650449352	8.81661770056365	8.94525956284428	8.92080018284719	9.207870335283	9.21655135292519	9.0838477277982	8.93300764080327	9.65957408536721	8.84265987673359	8.89270476796066	9.23132607946993	9.09782109880651	9.44954077823287	9.71319276176481	9.16949970330208	8.50927721667918	9.83567175132179	9.46706316873902	8.93561121276054	9.01118430579551	8.9096147840702	9.08861701351226	9.45046929748078	9.264965951558	8.99645406783532	9.21812696955148	9.19776363622622	9.29118239948945	9.1279673040882	9.22787110936704	9.26181937501378	9.24014798209064	9.2409054912587	9.21065535724007	9.14630023153994	8.59194316744154	8.50725647097171	9.30846416132661	9.29065078530866
ACAA2	9.58271506339991	8.84494882113967	9.42251770124449	8.78883046258504	7.95032917283834	9.40978695695519	9.10429119534031	9.40160406013688	8.50666103230788	8.52719111223449	8.63432367500113	8.99013533881348	8.3719620041683	8.4756740625011	8.62696053133524	8.7456588571501	8.70640080068617	9.18027295829439	8.43070065781139	10.2632292313734	8.93340622484972	9.22878853607983	9.31835448281868	9.29102119046886	9.94048686319912	10.3760218905062	9.05182416873965	9.82764421913699	8.6106065356029	8.50617759405374	8.13203519875348	8.00634033500546	8.38167326804715	8.84245793999554	8.66522148436591	8.69955848651342	8.90259717014286	9.34496187940858	9.22474550713174	9.05719245397922	8.95814421527319	8.9142378973813	8.89723819810596	8.39369273219421	8.51564291236829	9.74728369769041	9.41843760875669	9.41334971745365	8.18438034561283
ACACA	6.80971887314853	7.22004993948509	7.48749149780144	6.83670969632288	6.52353593237354	5.302303621844	5.90896580851832	6.54997636115163	6.99892646544848	6.9276545352788	6.25457025135919	6.21307075155555	6.69395850136165	6.49144063260528	6.53678865909459	5.74430961932518	6.47167745279356	7.28474073871847	5.99738614031486	6.85616620669016	6.69868164920959	7.27667848019933	6.82469355617206	7.90358118429498	6.72555993828233	6.22703424463253	7.30055681101779	7.59897810823484	7.39152444834879	6.17825565708089	6.58476925460504	6.67918255625105	6.36892974527602	6.35276556450806	6.77365752820278	7.2507521345498	6.95442893986119	6.92221867040006	6.94080636296917	7.04663129544064	6.73433942797454	6.15076250993982	5.55223513523897	5.89636987460024	5.80527627238949	6.69871760968666	6.2066463199568	7.61806021304172	6.11592371355903
ACACB	7.76472213595436	7.79719124409937	9.45871699120291	7.18951745993676	9.30865064895745	7.25124328135409	6.9595663262682	6.90472802464579	7.25833539433779	7.21650268155776	7.45702331389084	8.66428106862713	6.8042772896916	7.1284840814047	6.75056060235591	7.33340076417027	7.08418927694278	6.95167762190476	7.39705712722546	9.82418243471372	7.3788654698316	7.78897293525107	7.99239530330214	9.58973701254052	7.26045268041158	7.1095857109928	8.05971156754932	7.48296746950779	6.43342409972757	7.02661213780388	9.34303028010892	7.83751598594594	7.14459666047212	8.86735678260502	7.64214470037816	8.18377733253837	8.00265492611852	6.89052922945718	7.43828928714994	7.85489174019383	7.96845897449323	8.02905134828076	6.87644470820981	7.96767657655336	8.14139201080984	7.62632559203146	8.36155700815631	8.91650582615825	6.74222534582623
ACADL	4.08547721223123	4.56426694513643	5.74801113699557	5.95650390970166	6.10182434368822	2.79116973124429	4.98430751004876	5.50444869246179	3.87987880490398	5.07250878197025	5.44522635112621	8.58048232150826	4.63621450624054	3.56305311510165	3.13642457830185	4.91407149670194	4.01463322601018	3.49186496459076	3.55073831854138	6.87139392388368	4.58547498844407	5.2817704127522	5.27623425673151	5.00826052062688	5.79807737760484	5.03062417083086	4.55320828310476	6.73502682150828	6.91662356209799	3.67914715385381	2.85884536269021	4.0780847161263	5.42023808507926	3.76024196662545	5.06162924539512	6.2168234040109	6.50306934631903	4.43564044324849	5.74878433448708	4.92740284567242	4.82793259082831	1.88699055437579	2.74667772625628	4.86561824100953	4.39582198285425	5.88151339338472	5.748689336047	6.30686348129789	4.08584408958844
ACADM	7.77489692344283	9.20956983886002	10.2025999432447	9.51005962114993	8.34884079848169	10.0616262824332	9.45962076660707	9.74894540423307	9.15735044754885	9.70558889892527	9.22658045456853	8.67787373123913	9.35372416846357	9.38188072635947	9.03659647427708	9.51687123849099	9.10065530361371	8.84864256437762	9.34558645459714	11.5261256549919	9.2326228967189	9.89014655483077	9.1405950764898	8.49757305314534	9.96247183543175	9.97611162872583	9.29726044073152	9.94134881573733	10.2593004633194	8.68801674155127	7.93708652938254	8.44892789883313	8.780206334744	9.51286066853697	9.17632976853589	9.39033126328799	9.53319515649198	9.6269726479508	9.73080963744717	9.61313301302506	9.72163136877338	9.0670344539914	8.81885281703229	8.72442884993367	8.98151066269357	9.64702783916757	8.69651294067949	9.88095426827044	9.45276208518983
ACADS	8.112352405295	7.3751208858896	7.900033193385	7.31403753737501	8.29141040414429	7.31691740691369	6.89267302914579	8.01596524282694	7.53150989318536	7.53106527641123	7.06083030397706	7.57109826878745	7.08144484643759	7.14162947154448	7.59373344461787	7.33832653802143	7.45293522992672	7.63362360480089	7.50210816201731	8.81628351683874	7.45941580568932	7.92171536826256	7.85864188115053	8.49990853831989	6.89078676917137	7.44651686911727	8.24033480805477	8.15249102621894	8.26606933507002	7.3381740946395	7.79817734772944	6.78227675239364	7.21861474760343	7.3341829563625	7.43970623353473	7.29098908912887	7.35056419791278	8.30095022063673	7.54599580169718	7.47709669847259	8.17446212904922	8.01381881339992	8.16410444491274	7.19246636676116	7.37355670710609	7.81981585570331	7.29788932430366	8.68914562583594	7.64137815151729
ACADSB	5.33776458994715	5.96310568345362	6.73301333562722	6.97479571609968	6.50637689649217	7.40493566713959	6.7528513173786	6.45854760110425	6.38046183267291	6.29046680104171	6.60071780243221	6.69058878642557	6.56807541264985	6.85873907641872	6.52091042607306	7.17642962263357	6.61036606045884	4.91320667019303	6.48457719588039	7.78011964889416	6.17633406867424	6.15153165983294	6.47617099409359	5.96743003330873	6.77947954630301	7.04486661152684	6.75085856194901	6.71602324850561	6.60172464322581	6.56781456483151	5.92928690477497	5.59775480014727	6.65550945477807	7.14898050310744	6.36895318270664	7.11951269345427	6.45901604710091	5.85523103441969	6.07732308699924	6.81580036809952	6.215690634242	6.56172996823742	6.28989334467441	5.90736353869629	6.47447702415406	6.50551160317389	6.30634352514583	6.47022007576999	6.82595859787999
ACADVL	11.302477275532	11.0000465709844	10.9558468014927	10.3437505840704	11.3544215659873	10.8761209597051	10.2378986506971	11.6099430183228	11.117557795381	11.135942852593	10.5380002663528	10.8107114794994	10.3316541648745	10.797883822597	10.8659230414276	10.5616284394217	10.7849121788427	10.9841607454415	10.9841607454415	12.4106949961627	10.8988768476845	11.3619390257826	11.2545001045462	11.3340187502619	10.5883352837739	10.7205248254425	10.7992384081162	9.96192589823741	9.5018516286659	11.2564720793516	11.4446099177579	11.2452443695488	11.3695619878443	11.1035629346337	11.2682988012703	11.2521217067672	11.1587295017233	11.0815558322723	11.1291744699634	11.055544955532	11.2796630783007	11.1144675923047	11.1501728585258	11.4485166823131	11.293815210462	10.7131040448423	11.0613703611707	11.4122856975833	10.8457782850131
ACAT1	10.4688894328092	8.95597494163941	10.0173863376806	9.66793965432618	10.0240184633974	10.3320654925889	9.34476375008399	9.80631639307989	10.0461528795446	10.1161771725623	9.79338722025959	9.79682051218011	9.84467800170389	9.7121708613856	9.36650895181516	9.77477928456892	9.97221558569021	9.60471642205141	9.65601140696902	11.621360910343	9.57825871011028	10.1902665606649	9.67169246418734	9.7582482850454	9.82057856801842	9.10517218124157	9.3796031093331	9.35963769219793	9.11981454016902	10.3432455344731	10.2704687215382	9.98611340644818	10.3293674311066	10.4004881544872	10.303925861645	10.3597869894924	10.0850194973462	9.72392636275728	9.87057473307914	9.46030436546142	10.0144321733158	10.4384105397237	9.84259496033154	9.89407103520669	10.0721996874513	9.66990479440001	9.70188352423226	10.723718656554	9.84071740735526
ACAT2	8.6134433395254	8.22023163668351	8.45165951509824	8.44738927966635	8.18051716558373	8.00763371939461	7.72520566222838	7.00619849162687	7.84033233726525	7.77905146845676	8.07986464844644	7.70835709706027	7.70497955787548	7.81622086372413	8.31950300986862	8.30898986624393	7.99757243801808	7.52866165394811	7.75714176513241	9.23627142408628	7.59895018225724	8.23199233131227	7.71214570655566	8.45091076727968	8.94527956833921	8.9635214355476	7.64437710655829	7.46536933087194	8.30924381796943	8.16657702576971	8.0473053148203	8.26427349348581	7.68100453727564	8.41414684423288	7.80033107970815	8.16799791747857	8.40334504206025	8.05358824648837	7.97788676646249	7.27564483634882	7.86716687613742	7.92280759630829	8.21097540116228	7.79924768523154	7.95098719714514	7.79807448056707	8.13537693170275	8.07434163380009	7.95545456969528
ACBD3	9.12113923490097	9.87311539954904	10.2316557689659	10.3382094667536	9.52097474702378	10.0129282611253	9.73305504123883	9.48912845273225	9.42150889579986	9.72090884150038	10.0357918645913	9.8311285197372	9.85907165534419	9.81162117852382	10.0654197555851	10.5349303449261	9.72934398837712	9.37775275647104	9.90611076527999	9.06424173395926	9.93451819081457	9.56633558492325	9.46527106116367	9.32699747827462	9.98034900414612	10.3661712596634	9.90583560432924	10.0717183887264	9.62170321559723	9.22667080279837	9.59616092533273	9.55954428800211	9.68974132570396	9.61791221466594	9.28607439045359	9.7382427750393	9.64157827257626	9.35241208972329	9.78941887909777	9.92475809404759	9.73579933765379	9.68974132570396	9.58532863391693	9.86396118108185	10.0223209722078	10.3921856186588	9.56271322778042	9.59737320494003	10.6354231379946
ACD	8.09988437214015	8.15535986093889	8.26126456239605	7.6755085908308	8.35161695141272	7.83424762636681	7.67819998351848	8.0718359186824	8.43915959049556	8.11630145881933	7.94506629406297	8.83698640985637	7.38069774752696	7.46535917329733	8.2822460769282	8.69926411219604	7.99522860935346	8.08277427609618	8.29618210132777	7.93195496908193	7.15240047713015	8.07028866331682	7.9351419855677	8.76332487336493	7.98034322504708	6.79768392620453	9.09081621824617	8.14060282228968	8.45398653564658	8.44621489195245	8.10121624732563	7.94977860244286	7.88189386582665	7.99345500517874	8.11417432375012	8.38151950726015	8.50543778423715	8.43398157120278	8.167963149554	7.85301998400138	8.08289241717908	7.93707563147682	8.30083360008719	7.74016410439369	7.48405850447096	7.53714819188456	7.02953866371518	8.0808187390379	8.67182290424223
ACE	6.94032349116603	5.33670248038879	5.11626617690635	4.76844066557807	5.30422317591592	5.81568684686443	6.15535400422425	5.43455296601193	4.1611301582775	4.41751462989986	5.34337986745918	4.3682991668131	5.03619169344047	4.2503644078871	6.21342251433527	3.88862281612408	5.34517744658824	5.63602454138249	5.26306903629623	4.99804065032995	5.83644039172368	6.29218623426349	6.01732478083764	6.23975411596193	5.15897974421443	4.56671468126009	5.8835380778018	6.32389271378705	6.41713286040325	4.86098247949288	4.55526379053674	5.59294980303098	5.16363954476034	4.83588204340177	5.53083113089822	5.64213671562284	6.61442756113387	6.23991757937292	5.32136078482295	5.54016118518168	5.6136924196684	4.60069103853062	4.81843450506662	4.86043426766395	4.69291374115922	4.31959890764397	6.07765788461947	5.83387621935409	4.86026164427753
ACHE	5.72515515124339	5.4628208458433	5.66293934668065	5.2622507008007	5.80152422901769	4.77882512060473	5.47902703075787	5.15846983314977	5.37855235117372	5.3200061557786	4.42482191297356	5.27362681975374	5.26210750504069	5.2155703582629	5.56154972202503	5.28176024666566	5.13099441508225	5.14480416318967	5.12729330910704	8.4745886014781	5.20036008383774	5.68964595175177	4.78287441781029	4.88379211475704	4.59908967743842	4.8375261745191	4.97972214895023	5.78515998315941	5.5064630998714	4.38263407959942	4.51103676241988	4.98562133419445	4.69177268584011	4.66358642184927	4.63278019948594	5.40022578469001	6.18190586426962	7.24748280742505	7.02218033345579	6.95552638644596	6.91433478348345	4.52636665676341	4.66650685451853	4.80542867337408	4.59165959466951	6.63715168209563	5.10733214794181	5.57471835514524	5.00603353846241
ACIN1	8.44793058267045	8.4835534509424	8.54801799882163	8.18258061902175	8.44281557391007	8.24993732873466	7.93579829766208	7.55788222235302	7.91533673415537	7.85502915305505	7.56074742897609	7.95403121668	7.73556346003716	7.72333695558139	7.95067561442928	7.83392156897789	7.6667263717703	8.47179202882878	8.62471136750847	8.56235068432252	8.49274522268011	8.39879319811416	8.65939905064566	8.77592783918304	7.75703668660075	7.08688666564507	7.98641665017263	7.78866239004509	7.41299557350195	8.62171832405053	8.99821653155596	9.08116803561865	8.55747640132707	8.15247878317053	8.77542419171951	7.92303458570516	8.11823846828904	7.98618818189239	7.90888342101166	7.96956766195269	8.14444735669286	8.28905609919678	8.38906316184143	8.3824850272039	8.31072627908127	7.76719951045321	9.02458297059053	8.10552361804098	7.63927489481305
ACLY	10.0363698360877	10.6583289862901	10.7754893497149	9.99874984783491	10.8239449344809	9.55371447788043	9.66174527488123	9.54309354846697	9.81556640061615	9.59758803870738	10.1686369831985	9.7267370133497	10.309828994677	9.69500554164098	10.5043031254722	9.41051828415551	10.1420495686312	10.2248108665045	10.0016339430729	9.07579079753014	10.5382863565512	10.139812755157	9.87959803314699	10.6017503675327	9.43203829121501	8.9012038312191	9.37126483511133	10.2013977339019	10.2263775625152	9.8923055776474	9.95278143201651	10.4313605836698	10.6741736517312	9.76800163804999	9.78979207448909	9.78568460903937	10.233789530244	10.2655608550452	10.7046076404358	10.3516435605501	10.1448140984449	10.1203976542474	9.57084984744524	10.2494239157084	10.5415939506911	10.3316069154651	9.6672295391728	10.0822415207821	10.3333795394067
ACO1	9.50180932553204	10.4769995233453	10.3164288781694	10.113449297184	10.1998806014965	9.63652182479736	10.0657610036029	9.78596003400213	9.62555768190333	9.73911938049425	9.78160850398559	9.73504545767253	9.74923736841612	9.60386079525559	9.82659454466613	9.19234953127534	9.86092764669082	10.3768511836972	9.76684502274602	9.78955155555916	9.90122792645442	10.0386225757759	10.4210538513326	10.7379232323227	10.7421690640517	10.5374301549025	10.4238726770093	10.3104788327461	9.40902116534861	9.64943987615342	9.7781061925454	9.99793178147264	9.7563096816809	9.55448805334067	9.62120966595299	9.86087668477022	9.95198908308856	10.1805690712181	10.1285207930165	10.4498239480093	9.9148033406823	9.65435229408589	9.54747652274899	9.61423563473484	9.63189783966763	10.2598597920311	9.83046140445209	10.6761212548972	9.75924313076489
ACO2	9.0192112142717	8.71076791483669	8.69664177005595	8.26724402281243	8.07705553328901	9.77566866803669	10.1189853720854	8.29296302988659	8.62555866128836	9.63426596363141	8.48162789819086	8.87586728124197	8.40335213209041	8.24539585464446	8.8009240146933	8.09515070215136	8.49882320806497	8.9380602224488	8.80430132820382	11.1771425945625	8.68928565674904	9.71966306220896	8.81470333747229	9.39427924949929	8.19642819079022	8.15063964797149	9.51378299924644	8.80553921336902	9.27460824380879	8.91349324611749	9.16830168964809	9.12647403883635	9.03512103553554	8.75750037891603	8.69376157849586	8.65401379049895	8.81759389625406	8.98509386485592	9.18245201579421	9.21326964926219	8.90403129055018	8.41350243126453	8.97644460227013	9.07384782866052	9.08587410674232	9.36671081830616	9.2184288754499	9.48196789326323	8.3799769234827
ACOT11	5.0579156047787	6.90183983130181	6.26811966376177	6.72227215967692	6.53322144070179	7.10285114672275	5.82728354421462	5.53574977670137	6.4145454836677	6.53322144070179	6.11241738785144	5.51831678582006	6.70967825566112	6.24421205827213	6.74477913230911	6.4688502837882	6.51690714237258	6.24985633198734	6.19104862656509	5.70173036145824	6.83658298053601	6.48858273503023	6.59817307882295	5.62530953286528	6.50110770486362	5.50133123930336	5.78732264143104	5.35513679152229	5.68611554483465	7.12732779069313	7.38150639206595	6.79895156700013	6.61556190563243	6.32951272922823	6.37849322343237	6.14977561136606	6.14091061888879	5.65558788583555	5.77024832733568	5.48017712077375	5.41902304907031	7.17989096183584	7.37592781541156	6.87349046062817	6.78938925244106	6.06793230252087	6.14040598283261	4.73328813251649	6.57698473659459
ACOT7	7.71727914037462	8.17104906900203	8.18094213278451	8.98921444780638	8.20734220073052	8.0104221107766	8.59135812883592	8.55238765057116	8.84921581853739	9.48864690919907	8.64662974730201	7.68150822918476	9.3098661475645	8.06061700428347	9.01557526354508	7.94760874274297	8.86410014435677	8.67724397825663	7.76904824547204	7.40881995584421	8.33521312661258	8.9769787255866	8.71502159473083	9.08591986418945	9.21116726141511	7.83795485384545	9.65858177364286	8.61993470892836	9.23142315583328	8.79894275491512	8.68263794661327	8.80155357193113	9.02660540376612	8.12425329966747	8.57624393059209	8.32823317084647	8.16914586692262	8.10223438487161	7.66699839698516	7.94048965990601	7.77485994402939	8.49657881069075	8.53761712586036	8.56423893187852	8.15528265662986	8.01764510344293	7.94737704725181	8.49404767999942	8.7599610843327
ACOT8	7.53564882677843	7.40677687754692	8.04843968156741	7.39188007641872	7.89537432289661	7.28624088407154	7.12596069882588	7.87029387760711	8.06624414778125	7.56849200427624	7.57963230087435	7.39988835851042	7.68390554987407	7.77098676021402	7.90674239049811	7.68390601647846	8.25828178613492	7.67311065736779	6.97815474857505	7.9663063069881	7.09160027332329	7.51427152477547	6.97945774132732	7.78863607117359	7.01216805867562	6.77077054291071	7.74155309212936	7.72626596142134	7.72046089109517	7.834972548889	8.00490339686758	8.17050754431014	8.19417705400411	7.43598422911464	7.85970164356064	7.58365265466813	7.45353309482055	7.1947530392327	7.36238354084769	7.18938011919174	7.47709568073261	7.79280968008226	7.96828200156355	7.94586439114944	8.03217564399089	7.25635227550656	7.27275903658496	7.68624921303463	7.47969532411948
ACOX1	7.68481145161178	7.44641548967798	7.40790255828935	6.88094123595472	6.42918861016364	7.33925273515738	7.18479506984591	7.21229163016505	7.01232132946417	7.09385646617139	7.23507133939924	6.60717631027467	7.59184905785795	7.53633214679899	7.22108619072599	6.80778428345058	7.54689035562519	7.20551903649548	6.78472223539806	7.73069041694278	7.13399102168814	7.15041060965767	6.88994861517808	7.07943357356723	6.57409694286587	7.10877993788091	6.83935436152613	7.13280133761452	7.18104431541286	7.34241474073444	6.81794862531907	6.80458783381908	7.2544819603855	7.08923474805136	7.15067503837927	7.24993346386187	7.00652217373713	7.47875064154661	7.68122212665313	7.69475084553088	7.24848661936866	7.4246580080724	7.28034944917272	7.33945432563764	7.41771404418644	6.98546452540583	6.87918166364304	7.29877607708998	7.4319710936041
ACOX2	8.46596516506248	8.28671547594197	7.88317630481741	6.76395187134426	8.04785985563614	8.18624920142913	8.70985116995054	8.99255383213493	8.59314303361708	8.50675957742992	8.27362477868651	7.30381082659041	7.88226121070172	8.88577553635635	8.31005945068035	8.99213794465023	8.36157721786496	7.83580238482689	8.75583857783357	7.56508330119794	8.0879993368106	8.52574374155341	7.97987947921903	8.75484457109025	8.55231085552558	9.7416133299757	8.83874876835162	8.72398680409049	8.58828488789264	8.15078916399884	7.73482880116772	7.36718987227868	8.07137437531371	8.35606170144901	7.55285583879251	8.60750360429271	8.31539148442654	7.87475623529994	8.02824914390218	8.53236674631712	8.22563251043347	8.28629820118406	8.33034275267211	7.66414702908175	7.87593552274131	8.3744921297105	7.32878853616424	8.6843901891893	8.10223465723771
ACOX3	6.90095766540174	7.25018596107656	7.03180705611353	7.36818328248654	7.82891366514142	6.71414305526488	7.07443120998511	7.11090234532297	6.9074603494294	7.27740446322086	7.21605933527059	7.03294246930059	6.91446321829844	6.83744610056071	7.26285197172345	7.1649917564803	6.98146072314307	6.92633325747759	6.64302841691511	7.74722807095343	6.81085687202109	7.44524005891149	7.32174564637488	7.60780835721112	7.80044464454052	7.70632340427459	7.49537175590419	7.21651568215683	6.97677948684962	7.18430842587091	7.34018964219686	6.89364881178298	7.13617208375134	7.08567242009593	6.78441519435002	7.41895209262378	7.39505006344132	7.0169186177057	6.862295599417	7.23158885730786	7.0183858931616	6.72760493950035	7.01448062566319	6.66744104552023	7.02093495758277	7.57557814725368	7.06885379493581	7.84451282875277	7.04704002426809
ACP1	9.31500031857527	9.0227308560713	9.55322384318064	9.3979534461318	8.87844823723547	9.69997122939012	9.52817163811726	9.44627283414715	9.07403891268681	8.88901855238255	9.57247720943594	9.50263539942473	9.69677204212607	9.45063313681191	9.44171020375352	9.41390378074924	9.51293716710596	8.93924345970116	9.29618109220325	9.14353800640581	9.17068570301663	8.74317701269914	9.13829324446322	8.72982984841642	8.88588827433299	8.98435645438581	9.66935417319445	9.34478930362151	8.72592196218647	9.28771095729758	9.60060206639787	9.50314490056565	9.32191065883648	9.43688788476483	9.32328693595873	8.78734369258441	8.86737394559341	9.25783894085411	9.30025967417647	9.27316428374465	9.26886171701494	9.50910109303919	9.36118531685126	9.49080968979546	9.44392416696473	9.57654076522642	9.29941732236089	9.37538850147114	9.15774874065273
ACP2	8.19197479974931	8.33948868090248	8.28418436006455	9.24110575149984	8.85935024399648	9.02906906447928	9.12935766899771	9.39264170330253	9.28044358954969	9.69666391311795	8.83775663485647	8.05472019316134	8.98414993718259	8.8242635830022	9.28094851615905	8.36530017693023	8.88800284309604	9.71630301398728	9.21524474307293	7.9269357609603	9.16128899728888	9.18632897016198	9.68317580663219	9.44839359494841	8.32098944211989	7.49897124397068	9.15761195774323	9.27516511224442	8.78053932084061	8.28732257788417	9.28339395517704	9.37094658950255	9.69280895077485	8.81717364110649	9.27184257600553	8.74382045766789	8.87441294650101	9.16260468607507	9.16184943610728	8.85173196332657	9.3026669198401	8.64234548531678	8.83101425432214	9.32437190212332	9.26309050641613	8.56166994678004	8.65258011398186	9.20552163088252	8.76403603089943
ACP5	8.57539439547768	8.0933788885401	9.18159009670188	7.78084718184966	6.82029539867048	7.94723520284652	8.41222977768567	9.71281165106625	9.53996476835428	10.1947147190974	9.38326674289545	6.11674999225838	9.94288778406232	7.54283091377513	9.06264447415551	7.77280206318885	8.93820204782808	9.43840911322388	8.47312272245731	7.25633263586113	9.394802525502	9.33560738457156	9.93197558578948	8.85578403543505	7.47747328694166	7.7681217287456	9.12561156864995	8.56544230890566	7.64820635807132	9.05529933702813	10.6386422040275	8.00180888205187	9.67122147873915	8.34719670357079	9.14958684661364	8.18543743577958	8.18401155710555	7.14322783532012	8.03497030643713	7.17615332294637	8.01324053093204	10.760187589963	8.61228293625368	9.03497697558116	9.45589123109607	8.77360213069873	9.64672319348201	7.71961256025869	8.92459452277593
ACPP	4.24691720694906	4.1777006563149	4.62132780606296	4.68561182474305	4.41912217458413	4.49137751413232	4.30994612138723	4.52687647692325	3.15693123624077	5.45392963764971	4.05331586882018	4.48090463823558	3.71322486871931	4.48090477367496	4.55399301156731	3.57789884824405	4.39707416110101	4.07414915475001	5.21847650373658	4.02604393005055	5.62014772821473	4.76178573860522	4.34440083688367	4.34208346903645	4.00973173185912	4.88553468560697	3.85374275939816	4.46972804086434	4.99505720542404	3.8008157502267	4.29971592567154	4.30388736686392	4.93309946984141	4.39552840738526	4.06057795121593	4.09305207851267	4.24231793032846	4.9782604980696	4.07339181977232	4.08807075645049	4.26679186455824	5.19741894567941	4.20803174081162	5.1951729746828	4.7212891194384	3.56347504564654	4.17094775571103	4.32660681432602	4.49598640945161
ACR	6.63016030501618	5.39357556998661	5.24215442018019	4.70871896860136	5.55498914898042	4.55562899843649	4.91066808108929	4.87678854153409	4.93323716241192	5.31742070462499	4.61312791417095	7.21505960001156	4.81683607449158	4.76909106378294	6.40720879123324	5.91765416847629	4.70678253998709	4.74521723387081	5.33970880093179	5.01745465957561	4.84915616801923	3.5648481406866	4.92820136274419	5.44456256300553	5.11725938698658	4.78459558661392	5.32194807596839	4.84151850658028	5.19306295957752	4.44440356305935	5.29398298234885	4.79589962814064	5.80513419566527	5.07853812792095	4.96948425256805	5.03050609728574	4.87745043642632	4.82494018221473	5.11324318996252	5.34437665546264	5.44751159606419	5.24036136697087	5.42336758690439	5.79102677681434	5.20720003553823	6.21097301216229	6.63258604261634	5.59503959889926	4.80957785781996
ACRV1	5.79567055070643	5.0416782032248	4.79638176303897	4.67359771443514	6.00989843378972	4.96809765690853	4.66578490454175	5.82339063278291	5.17218704663794	4.45775517672458	4.88601114823709	5.1529291204114	5.61286203156439	5.26873889156148	4.83267876596851	4.4403441372193	4.53593721913414	5.66341506333271	5.24295671611758	4.94659433317673	5.35393364198659	5.39561420633604	5.18757487788257	5.47735657823345	5.81259174420762	4.93645112753968	4.90298603669782	4.91931236679179	5.21607191248876	5.35689586437521	5.39166127602453	4.93827315979452	5.18096900750313	5.74442168828413	4.92547575789082	5.84088577510346	5.36160062222757	5.2505746694094	5.2002802466781	4.74877748767862	4.94327151526141	5.73274542629079	4.97675459615318	3.47528200343315	5.34218504076312	4.97921203697083	5.17819088324387	5.27125310887767	5.11679802372275
ACSBG1	3.89262864565075	4.4135683020297	6.21849347992818	6.00567138508806	4.30852469020876	4.5702049377344	3.97716550457195	4.02895093369996	4.68487158211746	4.26404851557556	3.53761959027924	4.15283146149566	5.17919170211594	4.2016739446831	3.84599350397254	5.16178676280997	3.96991136663979	5.4444556621283	5.04471367377245	5.11624376137398	5.21905755549554	3.3761540933855	4.87166971775355	5.93822634231287	4.46858729889066	3.85037334992795	3.18280980269427	3.44608668114293	3.48841788911215	5.12752823129017	4.76123790400035	5.01719601417146	5.88816036046098	4.93004738150701	4.93386174006711	4.69825350153461	4.6122761957316	4.37693594147161	4.31243197983428	4.33459810751763	4.38451459559585	5.98479151353733	4.94903377272616	5.74543738495392	5.53588104605617	3.65914669353759	4.77267197007967	4.82271458076979	4.776415171896
ACSL1	10.1054401550681	10.6159899526887	11.1625256583824	10.2389547151779	10.3153926401158	9.00690715997923	9.16736583133177	8.70158930247074	8.695387304387	8.78278523533485	9.52862141786279	10.0031367244062	9.18244953629179	8.39113452317932	8.94369453107094	8.57543978625027	8.79530666411291	9.89992497857986	9.30207859889366	11.9505340075703	10.0623450797278	10.4190434676078	10.3051833114765	10.4231393608019	9.03134251149894	8.31630130336111	9.48515415675445	9.06382708426409	8.52543850003852	10.5888996989521	10.5412351512884	10.0427555891687	10.8153128176032	10.2985523738115	10.0684752581279	9.45053062307495	9.01658094394557	9.27321715017817	9.35117256480641	9.46517357670803	9.66061803456441	9.68919356175846	10.1067719129876	10.2122431502252	10.2947880111542	9.33652309392496	9.56887610472573	9.97395587174791	9.71599257932009
ACSL3	8.68943405334635	9.35004068846932	9.27929208384852	9.77459134643606	9.17159398643233	9.67340972924199	8.88384734691892	9.14914335265223	8.77999641657118	9.44963846123031	9.2406925796349	8.62454073136768	9.05771534750075	9.53055804316159	9.22941717473801	9.73887336816547	9.41482040279658	8.90723833765086	9.41347254049773	10.0834068802969	9.1755905962801	9.09727902432777	9.39981861122863	8.51738146952254	9.18685563383835	9.24839169785568	9.29140174133089	9.571927362255	9.74497392063295	8.94040636812517	8.47205890281452	8.90410801029135	9.26390666908753	9.08262706054025	8.96545252235843	9.56135295786302	9.23770383577008	9.4758810041856	9.6131390276127	9.99202215455979	9.54156343118754	8.83292804231728	8.68313810091431	8.88623326638009	9.05562560293791	9.74612617928753	8.83687844085201	9.12677740810491	9.80382987759578
ACSL4	7.82497128982098	8.08349782004661	7.88245157371381	8.38142889528342	9.0799928964809	8.69652698681003	8.72646083952357	7.13336520214998	8.10354899179067	7.10797214537912	8.30374627302521	9.66295288108997	8.32616246153793	7.97094001275623	8.38103124358877	7.88897686215034	8.44402029719689	7.96967383245827	8.19823027905588	7.10109929721711	8.27109306768327	7.87413609516542	8.15767035196811	7.23178582161712	8.31472557231417	7.85162496118215	8.21937244881995	8.41876256883059	9.90111551931416	7.79897287803044	7.04592608598849	7.22019728674916	7.66544303785309	7.9744932904589	7.7080273504207	8.54578932508773	8.52510942843086	8.3425101498849	8.52889185729022	8.51563539816326	8.32315690928494	7.78301708910919	7.58066836895811	7.69812905958667	8.02311489822962	8.47379073563075	9.00648426727771	8.18187387003649	7.48286940343471
ACSL6	3.96172740207888	4.66937075287164	5.19807953988378	5.18238258783607	5.01061043334226	5.31999119649038	5.24020813080363	4.07356997227522	3.92450171543457	3.89786656151429	4.74489546817573	4.89556472827167	4.85663901250665	3.26970829118724	4.49050945319112	4.29808207078823	4.5077233272815	5.1372342412689	4.75412542747353	4.9405091218504	4.99868213128724	4.56199340376817	4.70043981582885	4.79193253171978	4.33655024744098	3.9073599511256	4.19319775824114	4.08887484097926	3.9227974304236	5.38366681850766	5.44573401208858	5.45105678112275	5.18031019493846	4.91144133584432	4.59515338491311	3.91627953614561	5.34566839483368	4.0517016409899	4.23217699305969	4.28384804611835	4.39041325324419	4.78001187978838	4.60454049499659	5.28710191910157	4.90658914260812	4.55886642329855	4.47825694378751	4.5636783238243	5.2464246724492
ACSM3	4.06794469981303	4.33246284752148	4.59699922003682	5.55916240135668	5.05525897565096	4.07643014119897	4.86098626530207	5.32022212435277	4.50746418786069	4.38579996916272	4.5075057226318	3.23327018419621	4.58087961429549	4.46168283946947	4.9486023769446	5.02139922339051	4.62526465763039	5.0725474011701	5.35874508620837	5.37433132868504	4.933605663484	3.97805315001626	4.53626692522693	4.81313847859595	4.88325949782113	4.80209710416586	5.46155898240394	4.97215297123701	4.62857851900553	5.68090087027769	4.94717647087209	4.15394677168574	4.56736974784265	4.17556823132489	4.91244780987527	5.0275494887482	3.66365145394915	4.11531306328679	4.1268360904851	3.72039819911793	4.2359217808389	3.96952023721587	4.48188321719101	6.37077889237559	5.1865076154736	4.53370236733401	4.40357773241091	4.48981562900699	4.52332345556006
ACTA1	7.70003831510108	4.95935818071627	7.36254575499972	2.82374281197678	3.07813831099043	8.80207574853912	9.00921967567163	2.9411298124246	2.84744275056682	8.9590151546487	7.28143144382284	4.02661386741083	3.61756042187334	3.8032432933573	2.60569512761329	2.86063246633966	3.67762239047986	7.10498150487888	5.09609692437342	10.9656876039895	6.47867055666627	11.284638106139	5.02829461641097	9.07445482865313	4.89120322611166	4.36450363613764	5.74245636075099	5.33842769000498	5.73461286522036	6.86881946790653	5.88748082009408	5.81651111640041	5.65721808068835	5.97887062959012	5.78748427287584	6.10645027680684	5.58236968824681	4.88314359119934	4.92742008125506	5.70969773571454	5.05167151971163	6.71647159841998	6.31971905732768	5.80289433535433	5.98060649899926	6.79191943992791	5.42899836472485	5.44629700355992	5.67221699486068
ACTA2	11.0207170810307	11.0994455330042	10.1963595372608	11.737722022572	12.3207958794614	11.0937101059931	11.8693142473631	10.9319469441248	11.3844673908092	10.6666726490356	10.9774681815743	12.7466457150775	9.90794945296127	10.2320247738638	11.1782711994214	10.817768025691	10.1340129688706	11.6810562578223	10.9917919148417	11.7187608557137	11.541027331867	11.6859361851112	11.4938288394284	11.9990684658856	11.089278045293	11.7216907741973	11.7919109769719	12.2427882860816	10.6590074109862	11.2763360539348	10.4094422167404	10.4663835598827	11.3011701574695	9.6308355354607	9.95196179452865	10.368602643652	12.2353176523729	10.6619894620646	12.0950894343661	12.1916168118841	11.7368311714623	10.8599604392396	10.9757626066781	11.3970650528896	11.6222980487493	12.0876302261404	11.6989237076027	11.6019660935024	10.6800288977906
ACTB	13.0376838115699	12.5921781493122	13.2352661711321	13.3505950285496	13.2197514292773	12.8669191103609	12.486024045184	13.2081546644983	13.3505950285496	13.4011228055056	13.0490579202006	12.8919731029904	13.1466646981915	12.82198540782	13.1773041689112	12.798841195608	12.874545668487	13.4919425993002	12.9787830254555	12.751882695895	13.2965150984625	13.2965150984625	13.2759438726669	13.3944487841933	12.5536615296896	12.7131549178059	12.6520534239554	12.5604355777269	12.4965162476712	13.1093910084052	13.293177013619	13.28372522424	13.3636740911249	12.8423316096968	13.0728774214243	13.6376115604039	13.7562844931029	13.046849976916	13.1582706934811	13.1839911037378	13.275068703906	13.1549084167587	12.8897239403244	13.2217613500325	13.211349030003	13.3401708708326	13.2307495824068	12.9189406646094	13.6072335919091
ACTG2	7.48177956602652	7.16959441018864	6.27836974973305	7.59651371584953	10.1394735094809	5.43686867330216	7.12118596215504	5.35535524734591	7.08773156251438	6.43590139915869	6.28271480651561	9.25067375665844	5.57141127279966	4.9844733656877	6.51816519350827	5.61267990657417	6.1326868351111	7.96639168663494	6.41705980863299	8.02034756345187	7.66272261120955	8.32968961519978	7.3370076040412	8.05442779375255	6.28141659009533	6.30843821813126	6.0679697167968	6.29726944048863	5.34825978275582	9.90723445044388	7.03358770093767	6.28709844989764	7.33736436355393	6.98774172400344	8.58290625192546	5.01769165722388	8.14377367243016	5.73351550523717	5.74793392287577	5.58318185125845	6.78617234258326	8.19834527587569	8.26007264610732	8.99842777677622	9.32354602951359	4.89819527099229	8.44453974748503	7.32333266707932	5.52329382757127
ACTL6A	9.07583448970266	8.59223765947914	9.28276306930902	9.35650079078706	8.27307141262875	9.36257812076657	9.7839482760992	9.2559558843156	8.97719515706654	8.86121943389123	8.91612445946217	8.54176901136223	9.11104577349962	9.10795881184762	8.61353567309333	9.10095719948152	9.32274695801229	9.70144372432881	9.36267701619781	8.46872950099194	9.84811962064547	9.20674428428455	9.13751103677498	8.72113565610133	9.12536102916426	9.08406939025019	9.2133196350601	9.72109612192913	10.0530538948854	9.53865259561918	9.30682179012026	9.30702653290233	8.93196653080781	9.1360131874207	9.1585182926825	9.26226976074141	9.07853026795683	8.35005766278037	8.78129908427543	8.54221153054923	8.52133219364886	8.97305453365756	8.97680630679931	9.08740171736812	9.09239965468616	8.75020363590854	9.40232140267863	8.91028295078754	9.27171089972001
ACTL6B	4.52292246098836	4.54838267971761	2.66455734844534	4.52794087279852	3.05968475183615	2.76792703747739	4.69934751871312	3.53383123213728	5.33020103511165	4.75059293029818	3.94033025102966	5.03239445026969	3.86261964199499	3.18763501496419	4.11332068113385	3.84798061741839	3.86606525291021	3.27934249652474	3.48307828187258	6.58708971990857	2.73065647097358	4.49216350235587	2.98271249632121	4.76208973433034	6.84666983210689	6.49046684561107	3.00554606924633	3.29395729889472	4.05634538728849	3.29935887962711	3.40853265885937	3.40929729967554	3.22851645986292	3.49470231789147	3.4623797373242	3.49470231789147	4.69646317684727	4.85615290927657	4.72375944320816	4.69000859259977	4.62278001769666	3.35739539972977	3.45792901989458	3.18087849054962	3.26290554572083	3.78926791856655	4.10457159663803	3.98350112660457	3.99492977903103
ACTN1	10.6264181605208	10.8622326544087	9.98208796709221	10.7709910090881	10.6814561341703	9.96991053313735	10.7514531014388	9.79403706303486	9.72182493164538	9.69461407073715	10.210772562522	11.2796500188907	10.4653799344761	9.07405993294844	10.3475011335497	9.21826315538081	10.0997318753579	10.8439551531068	9.5544658043594	10.2298056747866	10.4247822706647	10.6698745137009	10.6496453957316	10.7029760081053	10.8057024032482	9.04228943217138	9.85263303820114	10.9629318745566	9.67063236082908	10.2812872023127	10.2221483995737	10.5732728422386	10.5635610757253	9.30133044487438	10.0042331269796	10.3916279072296	10.6497622576396	10.3828612616432	10.896035003904	11.3991566207418	10.4013790938426	9.75765751897366	10.0408736289156	10.1923814169728	9.94761432622371	10.9844264050161	10.2105623268207	10.2105623268207	10.2105623268207
ACTN2	3.330414643087	4.3637919054715	4.50827744485394	4.05842568944831	5.2768539836649	5.0304093461186	6.98928325020857	3.95992339929077	3.62506624933727	5.74611632054499	4.89217982985985	3.57019243884138	3.89165219533715	3.8960129798316	4.02732593789812	3.76325743939835	3.66087167518501	3.89932505437987	3.76614495312086	10.1350911662107	4.27301965905674	8.63628726225095	3.98162908395742	4.5858027046769	5.0844498645081	7.16415427103867	5.61019117068496	4.19555431274968	4.71318248298916	4.5563065927605	3.70003799499048	5.03782113414805	5.2334053880108	3.54298463469417	4.43367018627283	5.24280518193862	4.03201717532673	3.63887048831271	4.23472624043978	4.04046842234126	6.26078878910946	3.58462278435882	4.6535556000883	3.75605427996334	5.69001904301013	3.87512904578305	4.54468230772459	4.84458812772092	5.56933198315861
ACTN4	10.6519211424567	10.5518922072096	10.2769805623785	10.6792126173657	11.0024665652297	10.8946575227258	10.1101764284537	9.56999651074966	10.5019384528792	10.102233801135	10.0146066913852	11.168715293304	10.0113066180151	9.92793325972345	10.3438308285676	10.900012861215	9.8305452090191	10.7307431191635	10.0703065981975	9.58689887328065	10.801806749713	10.4435049087921	10.8685933211231	11.2642652339008	10.4293597204475	9.84088087544751	10.7255109313608	10.6759740564863	10.8709442930381	9.78120612485945	10.0010493890615	9.59689738553659	10.0008140610821	9.5429073812071	9.89086091782719	11.2164406301019	11.2331241099814	11.0896920418035	11.1649198934302	11.1034275526656	11.3066215299423	9.72368620083998	9.74855319443948	10.0336755014781	10.0571814814079	11.2511907283833	10.7677923217479	10.4640542480662	9.35611162517066
ACTR1A	9.47871030948959	9.43230471650002	8.89699285903137	9.31488274332977	9.83710916205533	9.61052862609693	9.56137062057513	9.63336110961352	9.53670384513728	9.68820284268259	9.45104017206017	9.158926226018	9.35766617350098	9.18054790347594	9.51402857738126	9.46480357911592	9.32507758786971	9.88274869908717	9.22640555331119	9.94329700448654	9.37817860924974	9.54094080877873	9.37272408228156	9.94818826934798	9.32084073532491	9.08108059825407	9.19775791994183	9.40953433012779	9.15030193013763	9.57488882570369	9.7895106843786	9.68888491681109	9.73035441740192	9.43421080785955	9.48086561332181	9.40037196608817	9.46063894328299	9.42794266005142	9.51304734710644	9.59839487761417	9.44472373978987	9.27850635374881	9.55797736689841	9.82962065973826	9.98996003991162	9.87966532093797	9.26605890960768	9.54376921930509	10.0690635411742
ACTR1B	9.66031571116363	9.05752248284402	8.83705028143404	8.70999210763592	9.24617157015163	9.39251374419259	9.04991164848165	9.54104108087366	9.18635339085362	9.5151202955064	9.08004545390927	9.15004586332526	9.1997188279085	9.17269009165774	9.2200156865383	8.90670433874851	9.02369547267227	9.23662617946956	8.75801279019467	10.0195501980729	9.12351306050807	9.22821740113442	9.17202496311737	9.91244653974842	8.80578279386062	8.38787102495649	9.1666500481807	9.08168834753701	9.20048322968686	9.36802483658106	9.75570536837647	9.93439383461559	9.7859750960216	8.97397873987383	9.35298812362634	9.20208674543378	9.16876471825118	9.17198252709522	9.10038320107233	8.83199792840012	9.14135637708291	9.52282453630142	9.35017831446826	9.49013375391598	9.32012721306995	8.88082625308166	9.87279766341933	9.09291755365535	9.56955517904163
ACTR2	9.50853035955738	9.87408428429908	10.2911398213133	10.5968659501324	9.01732556649395	10.4983826626382	9.92907218911641	10.4301782651314	10.2035962263863	10.5372588863848	10.5937494228545	9.93557274689005	10.7921686015257	10.6158419593249	10.3126544711721	9.9915424525345	10.5460822722315	10.0058098342428	10.2013237330478	9.33634539169583	9.79434852819889	9.52210993530468	10.0251163192502	9.50501769207145	10.5009424586175	10.6378103645017	10.4458453771488	10.4421400692601	9.6947072473616	9.57599279364527	9.31885896618789	9.29097009316365	9.85610464298592	9.93324023748123	9.74261500893153	10.3745305832738	10.5974809881479	10.118110974284	10.5679927131415	10.5646373243678	10.2790793594865	9.92855787233771	9.62421452373617	9.75558518434614	9.77729055520167	10.8837228132173	9.89620647647851	9.94051345707232	10.2960184220453
ACTR3	10.3904794408007	10.8000663812051	11.2911696220702	11.6401697261879	10.5583507794325	11.3540709705393	11.5863807118311	11.057368023429	11.117733431349	11.4013567017439	11.3194955389049	11.1521588292288	11.5480880306574	11.1704285220695	10.9998654077714	11.1744734282879	11.4367730572769	11.4229598393536	11.1521589422971	10.303462902119	11.4183658733544	10.9430899580288	11.2790069028071	10.3200880161889	11.663868666674	11.2321478463401	11.1967360288552	11.9475438308542	11.8351771170711	11.1190794998097	10.7653373634265	10.8523306524305	11.1324838953689	11.2321478463401	10.9480840326479	11.0914429654827	11.2896771457895	10.9432425373993	11.1940108964361	11.0071106072085	10.7903668505843	10.9946623582364	10.7320625450283	11.0750382874074	11.0475095202017	10.9464916014615	10.4982078749773	11.2334351958041	11.5593040990842
ACVR1	10.0611936605478	10.2736625929663	9.64096815544041	10.622061913518	9.38907938130263	10.102884144249	10.5902215301397	10.168670430853	10.0930765698623	10.1724713990208	10.2577637226497	9.35187645436723	10.4331406631445	10.1085924269312	10.1085920356075	10.5648269630737	10.3976284273384	10.1476569689802	10.345628940775	9.42215180194775	10.3976280360147	10.550482992303	9.96413136432813	9.81717496083618	9.62698153392716	10.3017906536666	10.8664968912059	11.0378126917113	10.7856149975028	9.73910209183922	9.77459468900739	9.63365583704238	9.79030397582071	10.132523634707	9.84728986350956	10.2430931044155	10.143627576708	10.6397471319134	10.1945570744684	10.0495904373635	10.2310097489961	10.0541159158456	9.78233163466419	9.77258037608838	10.0419022522031	10.0940297449174	10.206433893316	9.61506185220951	10.9423625228568
ACVR1B	7.32638294542216	7.31930213365981	7.27213310714444	7.52516992193604	7.87621492875727	6.94812600833215	7.04686313150338	6.63376086016331	7.15083577636626	6.8854749967608	7.11651320125249	8.38603107689078	7.09282402475923	6.83180456972574	7.17566228756225	7.20453830371797	6.65083241672546	7.32595380453153	7.04519599177602	7.29593880697911	6.90920117239908	7.01829034944297	6.83052574654938	7.74695938921274	7.47176941721071	7.26020307266023	6.84364738866819	6.41107025366349	6.57684604675597	7.56018966361904	6.66685182726001	7.7012654360758	6.84948098320067	7.05201883776518	7.17158199647165	6.58072444424127	6.78883787812905	8.09029790926687	7.35815490467356	7.55617987580292	7.33543595068384	7.08378738588726	7.69597101844492	7.46289682559655	7.50036417402571	7.26466830157125	7.9557094151398	6.8603390877691	7.16085168203288
ACVR2A	8.21228203687169	7.48545163769552	8.28474808353469	7.86645918582155	6.90680519929624	7.48862337158299	7.42451467567023	7.72551373727545	7.92384457032489	7.65847660773519	7.64467641664208	7.08943238370799	7.38075118262346	8.47785741796111	8.06476846149909	8.08107832145863	7.67992446351956	6.9569249886664	7.7315264243154	8.06593080825867	8.14366001984896	7.7042143253547	7.38127847462285	7.45798251670379	7.58568153557086	8.04224291927258	7.98075272945248	7.58837640011011	7.99588246893711	7.01481061707978	6.77153999450609	7.17283841922778	7.55389294048208	7.53666809578422	7.29221551507929	7.65838074090308	8.59696018483504	8.58660150377278	8.28605926880058	8.02359026915218	8.08261658282211	7.61960440934235	7.18977216452302	7.40752329793607	7.34141131412046	8.10298003291191	8.11924329144241	7.69520488411048	7.20878440332297
ACVRL1	8.59924589960591	7.81388342217536	7.84759663488768	7.02125973158276	8.7292426355819	7.64625307143976	7.02888581298027	7.50036991709847	7.89794276625846	6.74175229590417	7.19880114359557	8.29425401079177	6.91247059789689	7.14536842671613	7.70963619405224	6.07902434854582	6.69091769157864	8.64384360705682	7.9199345535316	8.68636308406714	7.7741987494547	8.24633837465995	7.32546844030458	8.7432618843008	7.44101398996829	7.40696187176843	6.6020836739305	6.7292266276292	6.42088545528193	8.436407443407	7.79890757794605	9.31634808501681	8.68335174865322	7.56684497217145	7.43626234190934	8.20384044237349	8.46939366973899	5.71886038446996	7.34012066284991	7.98583904405231	6.54409181471605	8.29456633029048	8.42702446799102	8.46939366973899	7.33788555286166	8.10621412821238	8.87143893359018	7.93491419070506	5.75366956322961
ACYP1	9.25075898718074	8.82420640231801	8.65380098429258	7.98334114036132	8.31198396975587	8.5069612105175	7.91093726645829	8.69382094680715	8.02935370000254	7.35464338574739	8.21470434061464	8.9877034826472	8.36316822587393	8.4544232091328	7.66485714257252	8.63917449713981	9.18901991645619	7.90221017879933	8.38487503254261	8.5389821793284	8.89822544640658	8.15323157890219	8.41569907916765	7.176746719964	9.18384006685009	8.33838969206002	8.56510061065219	8.54675456977901	9.32157278263044	8.54907239633061	8.40504271166843	7.5670324742282	7.87272602826786	8.52522616927243	8.46953630703383	8.80246456161241	8.77646845261896	8.25310913349992	7.58470482817448	7.84089956924139	7.43854434619253	8.3099097203602	9.1841330156979	8.1460644794319	8.29265245680089	7.86449101668274	7.95076416223588	7.97268047275092	8.13051506337484
ADA	8.88201599821551	9.17279767876816	8.75924561691091	8.79931126748793	9.45417836932089	7.6947117506919	8.04154024400412	7.99419972191296	9.08848456935308	8.59264810004757	8.90231957933966	9.84384889350789	8.15727529883664	8.22508230465893	8.72908108609233	8.93392607856215	8.7532804181611	9.6786229416515	7.92608149572887	8.41640965649686	7.92861984905837	8.58762195223214	8.03804784894377	8.54580458126387	8.58268456968402	8.43532239066708	9.48335483711906	8.75682303807751	9.55245152537387	8.93331436132263	8.15185742187989	9.0657559789434	8.54276690950584	8.99806510823566	8.80701525940353	8.47412219915057	8.78835945590109	7.92405602561404	9.90586271947121	8.39372228432772	8.0879290026503	9.04567999739205	8.84747861865107	8.08101253148185	8.4197707230065	7.058451836188	9.65677939632059	7.89234387143952	7.75113958377229
ADAM10	8.7643042226636	8.76012571628825	9.63115021603959	9.70358721146884	8.19597541884622	10.2512869376238	9.44954486364538	9.7182777766418	9.7551709810705	10.0146870497088	9.86629265287545	9.01453225498879	9.65141537941835	9.91623535915601	9.66134094024434	10.5130455523019	9.74778838778098	9.55621420552612	9.78223646933226	8.0225389008722	9.52093630976641	8.92024689845825	9.46398606213122	8.57755145085016	9.40596706379048	9.85689041829706	9.76182506411575	10.5669896803258	10.0788567670233	8.83454859399355	8.23997910106683	8.51858465463075	9.0748578708343	9.58827382428538	9.60703374881378	9.80636014072232	9.25405049649374	9.90152307487254	9.53692921027936	9.84315480914679	9.5759661119465	9.40743988950842	8.48733028199561	8.73695458479031	8.93801986578528	10.6155213235731	8.84401171312138	9.61081382764591	9.68128140652921
ADAM11	4.35679716123533	6.02424762740322	4.11661390063194	4.91966259720486	4.16389607080411	5.18053656094197	4.13207743527928	4.04553638100689	4.3452067192436	3.92885371376158	4.63812525424514	4.41853668873456	3.67424226253134	4.72603343356465	4.68741471915672	4.20712547209067	4.78358006878446	4.77327451513821	5.46279084401024	4.77437781260826	5.18887558518277	3.29207811910628	3.64698846992222	5.00123354235475	4.5676888742847	4.06721884032432	3.60820468777994	3.85430429784165	4.21446106181771	5.1380272659085	5.81225531581968	4.41839324880274	5.02811581453152	4.31876826464872	4.10667851563445	4.66502022334286	4.3772279326308	4.16555687211781	4.69778660242062	4.71166852854946	4.37037791419985	4.27737186903071	5.30026219641258	4.18351700728245	4.16666536708434	4.98702142373411	5.97572806743876	3.98407341741284	4.05977935733341
ADAM12	8.18888712839692	6.86457879312418	6.71548046523272	7.73485599969239	7.75341495872003	6.9644085377774	6.3594018036796	6.33296096865365	7.5642723921632	7.8920551296404	7.04067954556315	5.70794454171197	7.76977252177346	6.44095474548419	7.4738482509382	6.53782488283988	7.23683224767903	8.5355083206192	7.21686149603341	7.06505759152523	6.99455304556436	7.94081290441406	8.49603255787735	6.72580752267135	6.90815657159434	5.65457887912382	6.78349263255223	7.68376611687272	7.01949189055409	6.90746552980364	7.85344839769382	8.39194089456504	6.80990012778909	7.46794285445123	7.84068715929225	6.64306202949601	6.68320064634946	7.44145534384914	7.6285797619383	7.59865401533897	6.93793804806543	6.89205287316302	6.61695156099376	7.4250340086649	8.1098200526271	8.0001735428155	6.25358192880495	7.51094235376785	6.80432741744531
ADAM15	8.51604255533426	8.13314065695882	7.31866030907038	8.14024756776981	7.88594749492636	7.67773555119626	7.50813798591248	7.49109020412265	8.49734317899257	8.67891977749535	8.03490865319716	8.28645883912058	7.86718206323936	7.65481671873466	8.43097961462664	7.09179382046194	8.14863483444819	8.737657800529	7.80688831621553	8.37900611913779	7.68262169869953	7.5984267080175	7.13233591542706	8.89735230503512	7.69784925486815	7.41967794099517	8.04929387291655	8.63161396298584	7.86889696865218	8.68638680360976	9.22713781880732	6.8123838833583	7.6505223881249	6.96409774082459	8.3958215806265	8.34847331740658	8.36944935330863	8.96179583234483	8.0528670845202	8.28573884781428	8.57119887146442	8.00230721015233	7.78416692104457	7.90708647003411	7.16968792654239	6.41275867914758	8.58709667034757	8.0126600755132	7.85798133833084
ADAM17	8.23495465514739	8.46363850694054	9.12185257690378	9.19026585366021	8.523455730554	9.20742589793896	8.7915562088119	8.66974779894887	8.21234327690377	9.1083973680222	8.87574633281518	8.58810680044553	8.9846271111555	8.31823170363752	9.09963593896536	8.99079055647626	8.7411870062086	9.09681911428838	9.24600549096565	8.14644721682751	8.91738213007741	8.63817879921803	8.67738398621228	8.42174744146267	7.85082024576386	8.057965153798	8.50770315845474	9.39109768295943	8.96483885555504	8.71473383111465	8.77357361650184	8.97641756269581	9.01193143662444	8.95270039508047	8.8875405376134	9.01715104126581	8.99063701090446	8.79019867129972	8.81053637576043	8.79731839099929	9.13234028088174	8.92495547856169	8.34647706301967	8.7033131495749	8.67099215435631	8.8875405376134	9.01564888624193	8.87968465025424	8.10582550177035
ADAM19	6.71875859893557	6.1883418842891	6.45780797556116	6.90501180542109	6.51023024539868	6.50709215547696	6.99337850683598	6.66553615291379	7.49272783729115	5.92939831561638	6.4822789716664	6.44517562027647	7.27863858298212	6.65404073708606	7.2540964141963	6.07010000395092	6.46618547615266	6.56908462499322	6.17193372378653	7.2457007403831	6.03343417008819	6.74251564023245	6.0073059031265	7.15261022160432	6.23935601583391	6.32942101940049	7.10940612013411	6.40669402122973	6.32878548378558	7.66806902212044	6.76571868235312	8.02468209655004	6.41757510531875	6.09841737162025	7.03011689388314	6.41623998786417	5.86254066829661	5.87645286313813	7.067936189603	7.00268971395941	6.07233393075828	6.25443520679002	7.37449406023844	6.2592737759047	5.87169927843707	7.17936368827195	6.38841443421345	6.49160326246505	6.77800518369093
ADAM22	4.63497473859576	5.53164280519198	4.75636384111721	4.34524130680809	5.00557312161761	4.47869195426002	3.9374014504186	4.47968993185878	5.1245761185614	4.94789842857342	4.86522051028622	3.47457517301426	4.42649337647113	5.46682405027455	5.06343711314146	4.96342770906872	4.55282378592367	4.7610456714024	5.21447819668172	4.42778342292683	5.02189286680916	4.70423810212186	4.62072033623121	4.54732451136525	5.34976015270915	4.88558120952096	4.66867031333686	4.45661869438871	4.87452784859851	5.08321821159364	5.097503549394	4.90980164424402	4.11072444897251	5.0393691732968	5.63224947573449	4.71909480859181	4.34178655591654	3.84864505993117	4.53361165556851	4.21980205261356	3.94261317166799	4.70064426059003	4.82405648967883	5.16115410202758	5.31075746374074	4.0606578951568	4.72544931617357	5.26111978978352	4.46453325170275
ADAM23	7.26261943523009	6.52974506246709	6.57312803558445	6.63627744727276	6.32177980891076	7.97205341808345	6.70331831299214	7.61948548614563	7.63798365621171	6.39943382969682	7.00763153619824	6.03484879196136	5.98674226581728	7.10995457548148	7.45125402716089	8.50369922996487	6.27692188125482	7.88484326670415	6.53267374932847	7.4496854751184	6.38766348267251	7.15199085661159	6.66815850263427	6.74231840983162	7.46679462889879	6.97244355660472	7.77240540458234	7.85214590237331	8.14244376944861	7.76667195061353	7.52779837779859	7.122369005289	6.41353591915254	7.42217145802291	7.93049345963021	7.08480868465495	6.48568382147598	6.16590959624279	6.11224929897516	6.12575025241713	6.33631328406137	7.4709665298389	5.91934590953992	6.8629800734249	6.80717940411712	5.49228317647753	6.31376775273271	6.54474656538086	7.16646574036121
ADAM28	3.13589356782257	3.40542003363534	4.76601783169801	4.95338621111365	3.03986514583922	5.33685980003716	4.19978283349234	5.02355447596512	4.69632931969741	4.52222846001846	4.53260462270625	3.6814452068325	4.84162343214029	4.7870816870554	4.88752806264031	3.29294434801145	3.95138473516156	4.56365802552357	5.19799160126863	2.7091119340468	4.49299440208999	4.36282411779992	5.21788926741399	4.1522994300332	4.46618613628688	4.05450922695897	3.89237132270073	4.05774450690315	4.42995782307583	4.11252648149721	3.89962905532489	4.40303126769293	3.7841744301638	3.92211070865959	3.7569776121416	5.37730446716713	6.01308027069791	4.65187756075508	4.57949177987921	4.15437520804193	4.60596046312078	3.97147693483129	3.83062942916756	4.36966170346743	4.03749842413814	3.89183998110406	3.99314215837211	3.9900049736883	3.63274539310123
ADAM8	5.89088169091121	5.95105425574707	5.55772106793096	5.65201462198367	4.92195500799375	6.84066463175823	6.27608952191981	6.62647422182216	7.48990936466415	6.61972778625372	6.31388286428633	5.48728941582797	6.88968798925945	5.59747937076402	6.68779024679979	5.65054335119895	6.34420232146727	7.01749572363454	6.33296129155807	4.97390569070747	5.20376323706248	5.96085590620563	8.10266034418509	5.75577881050601	5.16823224322081	5.35679971363301	6.02152864414176	5.52996732150028	5.32266171130957	7.61238445893501	6.81768566985113	6.21978957179172	6.66840120605464	6.64117275468393	6.24742476271706	6.22552510165961	6.00890063633948	4.78354801540342	5.10638774501307	6.37907681574653	6.06561218179731	7.25846279728522	6.87027860070762	6.5521520284557	6.84400021259292	5.8459246161275	5.99883158719649	5.74716617568399	6.27240191074786
ADAM9	9.48783549908287	10.1852492058175	10.1718291828439	10.3485507193936	8.72899522817597	10.4888467503841	10.6286889550056	10.5207395331999	9.76922652014765	10.6647534640417	10.3964496424439	9.21104816941557	10.3607449686434	10.7179916252465	10.0355555054834	10.7601585938756	10.7030647966621	10.1778844493606	10.3120603582634	9.22077347060753	10.4256810899062	9.89354800707671	10.5003176948798	9.01721911131269	9.62070049994853	10.5543526062463	10.1824432586151	10.1083759869188	9.74954340070657	9.85682256339173	9.23750449380224	9.64459712531092	10.0962751518252	10.2564703642669	9.71420162378847	10.8928199223091	10.6546439627507	10.5713026770412	10.7489712044256	10.7734572936308	10.8848648743531	10.0269811260163	9.50965984147086	9.85576521940849	9.89061306253565	9.82491661163475	10.0547653007698	9.71918577473152	11.0558747603833
ADAMDEC1	4.95616181500908	5.34591586377248	6.11410402650394	5.07252123581161	6.02055321704617	5.42858438416072	3.70569307555357	6.30725999528278	4.99646211837674	5.61545499832201	6.00045178293043	5.05829153186139	7.01393999127016	6.02487431755207	4.51899047902499	4.97550960003078	5.07357882335841	5.30607133088532	5.52656065435355	4.58992757552102	5.19651631292187	5.18158217415682	5.93352063354697	4.43406595365945	5.11588835856798	6.27665187539388	5.50864183034665	5.012790468737	5.55047625545884	4.71624044437646	5.02790401376814	5.08604314320556	5.55360680008492	5.2510968396908	4.82134084787734	4.96439380115408	4.90434426332667	6.19792255888858	6.28313339638334	6.36227459942126	6.10967535182922	5.36014845621064	4.76654131100466	4.95341774948329	3.70616944460571	6.03121200225578	5.17581853989023	5.30228854900985	5.08568994823418
ADAMTS2	8.91308396758159	8.26945827266309	7.34503565662855	8.34684268556429	9.11830902261896	9.07600339381598	9.55039672433045	8.61401236298007	9.18159323361515	8.93336887117506	8.96743496675153	8.36073689870735	9.02779808342748	8.03068783411596	9.6253443091291	7.78271136911455	8.75191867779565	9.22340197175853	8.32604348464783	7.98075554756525	9.18791412291022	9.7639170644732	8.63715320066248	8.90395446243106	8.03812575333619	7.79567405969245	9.47120482105702	8.6419698922407	8.57141552166673	8.55386114790783	9.31113893535355	9.19151916897941	9.28546401883107	8.16742411183901	8.74374578244013	9.09218957419361	8.90314581258724	8.83743271195771	8.94850426154491	8.46067821577779	9.22062205728913	8.23951547705694	9.01259220088566	8.69828863947707	8.61316703370737	8.40549379164338	8.74766465104928	8.39306888752111	9.5643407364584
ADAMTSL2	4.56776660012865	4.3176463379941	4.17598755735078	4.68548304060354	4.17273986761218	5.34706422995324	5.29734788146379	4.76163466757424	5.06509383408555	5.74966357236923	5.10125801305225	4.3235083657533	5.34830191693248	4.67065000454473	6.41243049664202	5.41192733455892	5.13115417108694	4.94175623784981	4.07337057996388	3.75284264329907	3.57133657977625	4.233019529036	5.76253055062663	4.68308679480042	4.17156171133592	5.04166160511398	3.49261897417754	3.77794616193692	4.15446527838223	6.32721829177427	4.36822162144136	5.45810416195664	4.90381346818098	4.63660024084112	4.99696925773474	4.69665955307014	6.10432282150868	4.55278620775235	4.86811238341414	5.01006020312923	4.82025792430851	4.88609052746577	4.57203270143306	5.52528726173969	5.01314016785892	3.70013324078058	4.18232680092203	3.19443205823262	5.30999439873916
ADAMTSL3	8.02141685476581	8.01612490276573	8.45638821386171	8.68059333885246	6.96129197184493	9.16458624305736	9.13226490457349	9.03108135902184	9.0325589001639	9.20226626380709	8.57123104241428	7.02476033975729	8.19843065012392	9.6610955505202	8.87221405551989	8.9904904095427	8.98263454920242	8.93629946127269	9.28434900261136	7.28424839032784	8.59473033567931	8.72891692934846	8.61281390236475	8.34900399816785	8.0371419621723	8.18587955368684	8.64455432799281	8.63667919529371	9.21123575179901	7.90892943242226	8.1541483371851	7.6763813377585	9.81146802504121	7.45503740916209	9.17028009008899	8.76693607767371	8.81690936292516	9.54839086481424	8.72426021652311	8.41715589396649	8.49925216368476	8.04277387525408	7.40252160947736	9.24519427855907	9.05246532077261	8.87572924610891	8.67568449254747	8.54525670567461	8.75142206890718
ADAR	10.8852997633974	10.2515542099957	10.11251212888	10.73064649636	10.6050173177299	11.0418862698235	10.6827328873705	10.6827328873705	11.1622415034077	10.862992521399	10.7245757802349	11.4589614912744	10.4951021785957	10.9727928825384	10.6188270540627	10.8188284127964	10.6110457158196	10.8842689282986	10.6797826673766	9.63791429067848	10.6123963181259	10.6444990806623	10.8995111262661	10.9598339692209	10.3038776594547	10.5386512116609	10.5416243325109	10.498506723403	9.91858728934041	10.6547804684866	10.4894392443077	10.7222333316919	10.7035186590761	10.6777934636246	10.7557488688759	10.9835079746292	11.1159388795602	11.21443245847	11.2104205599953	11.2403165604137	11.2594873535162	10.5893570962211	10.4110532220807	10.4473162721321	10.4769660655781	10.7719337893728	10.2169823892395	10.7403895726161	10.4189387055912
ADARB1	7.32647255170782	7.45930536727282	6.24524292956626	7.29113028331203	8.02783944291328	7.11580239388095	8.09678935015752	7.46175159231907	7.28409368970407	7.58692401302708	7.4141625303797	9.12350843567803	7.33872229449417	7.09430177688009	7.47568074067125	6.63340306444763	6.83594994888963	7.33502860581474	6.87517999307828	7.17641924216407	7.29346771353086	7.45315861643771	7.51243597667327	7.38671450733585	6.57131404084335	6.72573958261699	7.37579881570074	7.31948993568966	7.31197628971081	7.14598833378112	6.78343318288627	7.86001779634901	7.3029079105976	6.18132527376626	7.0887555376422	7.56855726066679	8.29931491324288	7.62061043375096	8.45061868012329	7.67063729952396	7.35695200369747	7.41836588572714	7.38445639447068	7.63636547313326	7.37179389699838	8.18462314998955	8.34013689821867	7.1266861255765	6.55819509402144
ADCY1	5.06211648423601	5.3078087093255	4.87318452309592	5.48126370964964	5.22667072280303	5.71766160994654	6.60311199403874	6.27252645179513	6.43795152172765	6.39072269818849	5.62687853466826	5.46882276149603	5.29663128751611	5.57153322781304	6.62204651517535	5.14827069481627	5.3935593256245	7.00266822293385	6.04658524094075	5.30687672375452	4.8879499461467	5.80713818843801	6.06731655056809	6.26331865624538	6.05838731689928	7.00814678811741	4.979070098526	5.24951467088948	6.48021786415083	5.79949319857252	5.43931632586729	5.94198245244834	4.60061627641798	5.21767172711446	6.07484324042907	5.7959298788709	5.9112232321074	5.58638407968725	5.80450148285292	5.43805290812021	6.15770084390951	5.47575536851402	5.84935281287428	6.18438822816822	5.89068065234585	4.88364500824762	5.30087137477459	5.29303233690756	5.31753642270485
ADCY2	8.20447541347902	6.43784417949128	5.43051365681884	6.57003628842534	5.88777190776081	5.87223272924727	4.81457332991183	5.89139720090667	5.81108436381091	4.73227428830995	6.02296427006405	7.99363998478495	5.40196731262893	5.15051401109907	5.18909240906804	5.9300062870247	5.22563355560938	5.2417848397808	5.61309152182664	9.31553336649018	5.41483729894845	6.97231779198434	5.45032773625344	5.03764271573134	6.43242478041974	6.69054735038922	5.44078362485165	5.48832546598949	6.10025247144395	4.22771425090393	4.97956700831399	4.3534642159857	4.24920766825607	4.15896291271981	6.29948505736384	6.92662383370891	6.45051548876281	7.185640788764	7.29543125390539	8.22301984398466	7.24894201298542	4.03834229667506	4.96797467949034	6.50354645581379	7.35550821266875	5.96057668494846	5.7022460696006	5.90779200920424	5.99696718719288
ADCY3	8.99708951227922	9.66720760711679	9.07710501186796	9.79529560690241	10.0651384373074	9.19420186067563	9.7980239096108	8.63585351181585	9.08197653599654	9.6955208226401	9.48761684197021	10.7700996137344	9.14817436188536	9.32762216399402	9.76516344167047	8.69331375999888	8.89335604172632	9.68823102202319	9.32540292330506	8.17986949445607	9.26438046208095	9.54974744404501	9.09009091508032	9.74130934132775	9.44351315577373	9.81786579678378	9.93871328045295	10.0658432089146	10.5836671518358	9.66678404755095	9.28801742174317	9.24021380962117	9.35494008995169	9.48774108936011	9.69696680542798	9.47050616952075	9.67415412566833	9.4522045180264	8.72986893209628	9.04207418999016	9.26415592604562	9.93572060921092	9.33560007335441	8.63048447749941	8.30348083729023	8.43434320681201	9.63865584068977	9.80890343960832	8.56211079659659
ADCY6	8.36056878308281	8.81081377503375	8.83849281380699	8.7061694240951	8.74158988490563	8.3396961546805	9.22606156248403	8.21794583584867	9.09822517062985	8.87518528808818	8.64150036958183	8.19496947958745	8.73551642704368	8.48525778817581	8.83923477465497	8.10092026454365	8.62038209094664	9.38694721869747	8.79734458291691	7.81667558126155	9.30587812354134	8.32562072913533	8.90477753388194	9.642048295793	8.40644233093828	8.51622502956595	9.19955572299882	8.99736501610415	9.22279322627555	8.149802085013	8.3631668705612	7.9965826604837	8.7775133486869	7.80586470744481	8.38927852626358	8.8072759031876	9.07817908281349	9.52033384446788	9.01638957683132	9.42902893055812	9.42541620111472	8.65055921151354	8.18337394113496	8.57004859117583	8.33009503298872	8.8183516957522	8.82207295916018	9.25861753080729	8.230933590229
ADCY7	8.52139186607976	8.11135925304018	7.9503929573738	9.47440195892239	7.43200023134333	9.36660111391287	9.81696097122959	9.23261354265427	8.66798622248442	9.32972197620712	9.03449792476114	6.63688097453544	9.4308010825189	9.2419702819383	8.98683242167061	8.25184748313516	9.34326871101294	9.24383092878253	8.73665895042147	8.13933712171726	9.41700169120372	9.13432567283878	9.41243925648509	8.35506357730463	9.05666182497073	9.36592683703661	9.48030967667197	9.66603566212776	8.78875107610243	7.70763432207453	8.13227815189045	7.25576034014379	8.00560207036834	8.78612857919975	8.63193146840548	8.85266856993482	9.0521385010747	9.74743247982292	9.45618528255982	9.30002935344021	9.29148989967882	8.25321033005251	8.81611654132527	8.29046377763007	7.8344116583033	9.40868854065686	7.79148815479781	8.93790288651242	9.38550208906441
ADCY8	6.25962937248896	2.10263626195061	3.48004210509855	3.94073194030937	4.3221763886372	5.566007366825	4.64774460770225	5.97107595388794	4.46941439020966	4.05400094495266	3.26610156198966	3.86721762482591	3.90576009748247	3.62712557239447	4.26223016546966	2.3381978868449	3.72911606180125	5.66091071684144	7.32567489523749	4.44789577985293	4.86675161373892	4.62368584642063	5.32758160320722	5.56139428995894	5.61411377340993	5.90261074862652	5.89420115316263	5.6367604849782	6.40207371470713	4.00000667928914	4.86042154882445	2.67327870684935	3.1819814831988	7.51761279295103	3.85748469144	5.53434241035945	2.87474060684746	3.7092199396065	2.84640185181347	2.51991854501928	4.38132420572425	3.56652777106985	5.13024669943278	2.9608967488681	5.37027488009651	2.96284882146011	3.72890218552514	3.64254591653838	4.62252481411177
ADCY9	8.61329682554373	8.23591336201086	7.55863952373347	8.49539120035571	8.62486834891241	8.91958096650976	8.65893760522668	8.52957849325621	8.8225183406702	9.05453262972168	8.4620934979263	7.82279488940317	8.42939887239172	8.38389574658357	8.55681217772291	8.56142144055756	8.3002211332436	8.42569650888888	8.57603403427003	9.55663040932485	8.35874962916156	9.10304211446876	8.29833041168778	8.72098575902165	8.16524516016678	9.03689064590825	8.73972118761462	8.53451783609492	8.07444689089814	7.89311445385529	8.2987962846438	7.85484342732984	8.41767793109618	8.4982876736095	8.12334953804831	8.91495296787744	9.08792014363152	8.92495197329457	9.01827982597998	8.83226901960718	9.03242022360216	8.36815670735606	8.40056046911982	8.58447864405002	8.36970007788333	9.09367509945206	9.26519539099084	8.17873144531677	9.0834774338376
ADCYAP1	4.73109384786566	5.62857883463987	5.12041337293176	4.97525382975891	4.58885712309671	4.77278382927712	5.3767140414303	3.80629043361111	6.26282460282387	5.12752142972489	4.70768016806953	4.23974322629872	4.68255733870779	4.50894775234933	5.4306810573525	4.82651004261187	3.77662464107352	4.79418527230502	6.39720247395425	3.85733561322931	6.50660133431299	6.40801096352379	5.70840863487929	4.40344266074869	4.44001344544857	5.49943669479562	5.39983394593019	4.96920377798763	4.94665547338073	5.30207991744616	4.60455370760606	5.61363424068845	4.56912658352847	4.20566151940484	4.421216508377	4.52328191318802	5.25055496039908	5.85205971216494	5.62978876590599	5.8485544719504	5.74467629793966	4.49234453860811	4.69582269600876	4.59430208987407	4.20566151940484	5.46564811496033	4.62577871332974	4.70006694941524	4.61879162444533
ADD1	10.408357588679	10.001456038933	9.90143776683089	9.8980477870828	10.2120144929378	10.4140334668687	9.90961697123852	9.75774441682487	10.0520059206878	9.57750874947849	9.57869465904744	10.1504661466681	9.55214410474291	9.95888855153484	9.98736049426744	10.1517287011167	9.58779007365446	9.76666375187849	9.94173257538644	10.517224477758	9.96101387680483	10.1384675815634	10.1973143157437	10.7251635380704	9.24501654161618	9.34075179796049	9.27358063250479	9.27589556347496	8.88840322339694	10.3726030992756	10.5252397460715	10.4430511228119	10.4695503063381	10.235394347268	10.4111222230603	10.321809586428	10.4270794819917	9.78504430211792	9.86064214819481	9.85630877442651	10.135093394334	10.402157327903	10.3680512314253	10.3914743501665	10.3343185109106	9.9710408466152	10.0025611737452	10.2834452170119	10.3224815425195
ADD2	5.34132060788173	5.20721652302269	5.17988293981911	5.37878558973115	5.44625933973062	5.0707282098881	5.56239182127996	5.54440135966752	5.57641449599497	5.37584962139817	4.68502965699126	5.5951155749256	5.1137289400811	5.4254673377795	4.86285666812465	5.34105088395348	5.16405548478186	5.63436386027853	5.85536669904477	5.52609660653382	6.05809699071779	5.32219880162078	5.50958739038782	4.77448221777357	5.61339941655632	5.61550331334488	5.42897010158254	6.42880398813079	5.50046465663278	5.45817346036839	4.63239192027686	5.27801038054918	4.8175081801085	5.16795156141117	5.09973998760702	5.27375234772126	5.88742479623045	5.89815241421228	5.15137568452001	5.6173734438236	5.83154439527036	4.94063638149007	4.89420711142518	5.25233607280925	5.1700103454031	4.79913804426024	5.12113908047301	5.14773713653915	5.39886112534378
ADD3	10.4081977138647	10.9882471790654	11.4871822930223	10.9999666520139	9.83444862976232	11.6264009348124	11.4946405409172	11.2496320651556	11.0950157668573	11.4247977774793	11.4710707354785	10.9053086534484	11.0312160158584	11.68579708063	10.9176530221233	12.1507863724575	11.33828662618	10.7132420325116	11.5204383314846	9.86665303094823	11.0252405821715	10.8308525858058	11.0340114509841	10.6232683010322	11.5545793806799	11.614959813453	11.248875394738	11.3700767795756	10.8619284041544	10.6142312018249	10.3856368373859	11.0771045041126	10.96479434508	10.6961232694651	10.5627361368875	10.9733856428568	11.2928546850622	11.151527660894	11.8508239177945	11.3924225892712	11.4901007125838	11.0982259982242	10.1404198992584	10.9055983936995	10.5711985593398	11.7595766731806	11.4178218432657	10.9208117605999	10.0004284499491
ADH1A	7.00807389683702	7.34846221952413	7.97148508859528	6.80141519714204	6.5191829169583	4.56543044214058	5.34264534704582	4.24336104093801	4.5887783394627	4.54841975856409	7.20771037989246	9.19939070804457	5.23030258785589	4.57354921515051	4.74491903162022	5.09154274098363	4.24629805932303	4.9952764238809	4.85756660072319	7.07293627369984	5.38301416194721	4.59626285000973	6.76368775126627	7.85697846514331	6.10128250544434	7.54795773327304	7.21934519720609	8.97125149112285	6.89744957972666	7.82527031872891	5.30785164830441	6.04250191298711	4.74685845396287	7.62385960011354	5.73050310500116	5.13193706146048	5.5825159272088	5.22850478518222	4.33884273705142	4.84990546295606	4.71233843739375	6.67136002311483	5.28090911259174	3.99518238030424	3.77418545675237	4.38456311234502	5.58419505053296	7.20966691051234	5.49144888416866
ADH1C	8.35226052250974	8.48548584577343	8.95085155183704	7.5978727082282	7.5538632369641	5.94161091330056	6.26937303797154	5.17942373119057	4.26747140562063	4.62270587530374	7.90942343201742	11.028362999638	5.44701989773213	5.68077787805696	5.13986748254421	8.18977411358972	5.79191589979211	5.1017656167796	5.89256504892824	8.00050033090638	6.01090255968518	6.14819970401817	6.24339482540387	8.03104204703562	6.41447514375317	7.80997210681286	8.15454072717928	9.54236623813181	7.09151191651343	9.47615795967024	7.14290392498547	7.20138566407787	6.62113060019333	8.29673306961827	7.14759846145375	5.50877224814501	5.94879387262754	4.88536072145856	4.63294978519497	4.96569778087982	4.67731265903485	7.42813475020789	6.56080564131416	5.92457090177761	5.7254249408943	5.35354846300553	8.81378730569156	6.37260290417398	5.31496607514789
ADH5	9.72933005832831	10.2002589141775	10.728753033184	10.8956224697546	10.394089594257	10.1031414273704	10.2400104558458	9.8307068797956	9.42508328881642	9.52309411637034	10.3309210031596	11.5976515899992	9.92622765828149	10.0390704847807	9.34310119268166	10.3270103044327	10.1701549942738	9.96661649097418	10.0034416031352	9.91804560802903	10.1425313443145	9.98684539110278	9.8508782158615	10.2130447335471	10.9157244065845	10.989537247632	11.0819460559533	11.0258006960039	9.97226480770405	9.8696915191444	9.68345764434903	9.97347745046753	9.82382375909424	10.1620524497623	9.91445975609185	10.0463943838017	9.91149511602232	10.124336544946	9.94824543141419	10.2781467051348	10.1840438167738	9.98759297421741	9.68046766547548	9.50178927906245	9.46307430140228	10.2829049705455	10.3982608251282	10.0746659259711	10.4213485586934
ADIPOQ	8.02914156784663	9.39407648473353	10.1135693385452	8.9430053846987	9.36873280555489	5.51026240601563	7.07788736331806	6.80340255093188	5.93266316400173	6.57763099871942	7.9162219774134	7.88542037123959	5.40335701521752	6.17375126730153	5.52020587870353	5.35757453197197	5.55471279751847	8.66495787897747	7.67216481973483	10.50526937295	8.52213971335226	9.82897791338461	9.86229323680373	10.8628971647833	8.81698713678253	7.41878614682198	8.06019461438527	7.57042252861112	8.74258665326533	8.11595499467646	7.47377353507662	8.1256123973399	7.92538247090872	8.01379176915714	7.21916928304048	6.53410509065478	7.31690779552303	7.77478896199647	6.90177941920862	7.55233051672136	6.87942262366896	7.73327562458569	7.69215711284876	7.47485972216246	8.24756688448448	8.08657130170117	9.10245167297236	9.85971721025251	4.26537153609623
ADIPOR2	9.8519132187628	10.3732962686298	10.5089264412699	9.98597686331482	10.2212582928112	10.0877588134114	9.50569364535611	9.44562924162818	9.41165831948872	9.40993114347604	9.54188568420383	10.2789964315707	9.34609499013505	9.93261009865294	9.57304397363594	9.15060134167585	9.43687154938532	10.0027927695191	9.80015207630546	10.0413139684292	10.0764612387666	10.3721113709178	10.2196476452353	10.5413266160644	10.3492981786945	10.4445090801277	10.1232423822702	10.1158877615013	9.43808514349999	9.49765805169028	9.80680250426476	9.66540964000471	9.54302887840014	9.20304685451381	9.48290641349153	9.99193672356769	9.67072842111113	10.1047110417512	10.1598642980219	10.1818657652427	10.0250349168387	9.3671115331998	9.31794420549264	9.84584822912345	10.1772925254193	10.8326857083304	9.79098323380989	10.1410252101529	9.8620635373906
ADK	8.97661940926917	8.59182227914276	8.76998587912258	8.7792543505218	8.99760835602906	9.60270506794962	8.67891134892344	8.45820605260099	8.24109930922441	9.19758664154171	9.14478779066744	7.76140472365049	9.4097684421027	8.77917815360665	8.67659095014177	8.87991005974931	9.18069018706445	9.07032293650754	9.60289569249971	8.39576115907011	8.9161591618884	8.7976393663678	8.77688414208005	8.60100537835066	8.85840218039667	9.14246689059732	9.15529698261634	9.23928956319436	10.5055966717082	8.85166768169737	8.82934707787838	8.48195527383299	8.97171817021408	9.09761774525049	8.69607829105558	8.36853363824416	8.5609137495566	8.75189698900238	8.38138972247678	8.36734889637886	8.94028687629715	8.89479798711223	8.35088408674761	8.62909887197004	8.81246220053693	8.87491645907962	8.89087823478154	8.07439396138986	9.11495458655275
ADM	12.136592922795	13.1147956910633	11.3919599270908	12.0513581611924	11.925948356518	9.88232517206104	10.1804032937116	10.4787040891459	10.1933948239122	9.19316808942202	12.5072820017599	13.450701911951	9.72410206430956	10.7519825453841	12.3032680763523	13.1495003088187	9.28542536322532	10.1133090662424	10.97107720047	10.4276100178356	10.373257797286	10.271257373531	10.7646537521878	10.5193546586641	9.82496994551657	10.0247287534856	10.1509198987159	9.76161704361583	9.65730672871931	11.7144469353775	11.524850139307	11.6861592473737	11.8438201247376	11.5915390552149	11.6178636272838	11.3998893274477	11.6142667198735	10.5173639296322	10.73690216424	10.7719573986078	10.8984393758285	11.8728334670704	11.6697486246233	11.3805447231475	11.4706855323959	10.8637476814486	10.6558450142823	12.1035119732344	10.9867191511331
ADNP	9.47187031575406	9.53566609285225	9.18080015195123	9.59162398264081	9.10626534234776	9.06509112041992	10.037172935191	9.37496754758825	9.56265679481934	9.71487257965377	9.47463683449325	9.08408074047936	9.30572998449192	9.99667504680104	9.24697022298417	9.5481491406664	9.43216937932042	9.50769797533582	9.48829944089513	9.48184456296889	9.50255051161769	9.81552717947686	9.39249968821135	9.48638693185292	8.77581536136233	8.99736272115878	9.56792502184088	9.68108341510955	10.0626039732597	9.72226022230407	9.69562494798157	9.67334160538552	9.47073490527613	9.54952256768328	9.5720046742101	9.63065183256263	9.58741387063384	9.3187894099716	9.34493276625537	9.28999586794408	9.32238803547638	9.74230361338794	9.42920231972149	9.50558666300211	9.6046654907082	9.26118598915513	9.25166509212731	9.49179570779677	9.57664735994077
ADORA1	6.95160108441449	7.94756667798527	7.37455416243163	6.38161892146037	7.88560971581216	6.02240183915676	6.49036622307214	7.1898898865457	7.00757228614841	6.92887085561606	6.83387523773597	6.57671239308053	7.18387142913898	7.42645687373389	7.95133466750022	6.52005685682225	6.8954558436378	6.55987371413982	6.53541364857937	6.79297847479935	7.1694874186262	6.78959716285283	7.04126873428019	7.82702425510244	7.80033498007055	7.00720826837186	8.19174795096915	7.45956554251038	7.00076881307771	7.47508211957783	6.0424086098958	5.75103154090599	5.86587757227082	7.54263266264336	8.00979220434082	7.05690668936529	7.27679159701891	7.6017507594983	6.56927701385933	6.71815888248959	6.19706841133512	7.6384590802158	7.89773546175649	6.73100466079721	6.3655499894514	5.90839976589843	6.63906056697209	8.20013354226052	6.55378341051115
ADORA3	6.81121712006026	6.46233860058804	7.44015100395527	5.84227690965033	6.10640578325571	7.00535746679502	7.45921385369047	7.77454572682359	7.34623736367205	8.67274449889057	7.12772727400563	5.26281497802291	7.76525603853827	6.41654806280776	7.33158174645384	6.80410461282897	6.88029764610215	7.87805269156967	7.46235994666438	5.54265007389941	7.9884017309536	7.51853103194138	8.07364321545899	7.7453550834917	7.1743820536833	7.37399952591026	6.51648674551569	6.09964319219684	5.83638953553493	7.16126469745319	7.47741960181111	7.70021945016696	7.46657523053316	7.25521868572958	7.27393938612608	7.08479509505151	7.02985747762282	6.75927910107277	6.76306198689426	7.02985747762282	6.98759060519747	6.86462463332217	7.43330417298354	7.26658952587088	7.81321948476664	6.97475718723073	7.33313670939508	6.3263167039072	6.44390656466683
ADPRH	5.75729911003625	4.51843794902007	6.10405752937461	5.51772900293764	5.98579537340914	4.27513349278796	5.91188324985616	5.86195372369583	6.06784870761512	6.05597663197265	5.41606685830526	5.92660361645112	5.10985326918904	5.24749554657454	5.59777328506685	4.850204412035	5.68656145002738	6.47640683744229	5.03262828005184	5.54291760592294	5.51946742974416	6.27434510391365	5.46543114181662	6.59885772806064	5.41545644887098	4.96584124598875	4.54846748870186	5.46935700696837	5.29754282207783	5.40473129761883	5.66075697867578	6.42388463392835	6.38462835435213	5.2908884808289	5.7996107024127	6.10052954803219	6.25198180328405	5.89310537890342	6.31922551722796	6.07133751636619	5.65677185956786	4.42140759002631	5.09526207657277	5.42770039737088	5.59031610787959	5.40247871052051	5.32440969159766	5.57659537228365	5.96578500368892
ADRA1A	4.38493459372041	4.1683248850555	3.97406037492446	3.69087031465226	5.02574797648736	4.14507537918973	3.29965415732159	3.1069270855421	3.82889017289806	3.82090370215464	3.40902748634073	4.35188486956499	3.66877431069172	3.82010056958747	3.34410508985967	4.94593359271581	4.04569455446635	4.08895495270307	4.46909904968649	4.31378619218279	3.96900142241958	3.74425676328741	3.70665863305649	3.43312833300651	3.03887890555147	3.11097385363737	4.16874610575416	3.91761136005829	4.07630858253717	4.49272055683199	4.44309041898793	4.37241173067814	4.65142711570899	4.23040655166603	4.29605866686576	3.29193407652185	3.21846595972806	3.50947287086532	3.56385595353613	3.53738941942384	3.81596455737419	4.5205566687298	4.51738803884531	3.1006528246097	4.3293062987499	4.1351637999067	4.02388275260242	4.80606337983222	3.52014334819776
ADRA1B	3.17017064835403	4.06698705094349	4.55064889876613	5.83806650317409	3.80934115726593	4.74137242666932	5.01676813428949	4.72415448466155	4.88370903707583	5.73405981227021	5.73814209957233	5.92436196407438	3.24488327059492	4.05812035739404	3.16603739728926	4.59753385452359	5.58921179069176	4.24238444683947	4.82819518459856	3.61868678989545	4.04218433436473	4.51421334422876	5.36360759036038	5.70427989630283	4.602145792534	4.56625212009155	4.28707729567848	4.3288774068439	4.43109158507028	6.10495978876234	4.95581912892225	5.973307876344	4.96194809224728	3.25063581000788	5.06520949849881	4.26556325384685	4.16506296918809	4.05600956543749	4.75154245250436	3.13520730347448	3.77546326286485	4.80290567197583	5.20806302690523	5.65944555365795	6.19789242042405	3.28776108800289	4.41341378660881	5.5226858314862	6.24706665986708
ADRA1D	4.48826058060559	5.77635069040141	5.22586646763484	5.61301126867481	6.30601026099613	6.02906252894614	5.693093201146	5.57506221175358	6.50469701623379	5.84278882760409	6.02874678058628	3.81947584937196	5.81415473383839	4.8217022523224	6.91562267625878	5.73789404021897	6.12067789040847	5.86877434285373	5.39440768986043	4.56148306786407	5.82892764908161	6.79231951929385	6.09366725288732	5.67429571292652	7.85135252305985	6.61657896449106	5.07304312373221	5.12093473835629	6.3169392979625	4.70128538283896	4.79031601301065	5.00944344350269	4.97073430199973	5.01369727598663	4.8030820280066	4.62426294963674	4.9362451113998	8.01676409516843	6.62033417304253	7.22484312811395	6.39070458185271	4.96030498670092	5.2642606019451	5.02303108683584	5.02403398163094	6.82217013871433	7.71747729603256	5.15695588920886	6.20958633525066
ADRA2A	7.84020479771701	7.81630781882326	8.54906819375797	7.4640603035951	9.04019677475883	8.29705167771681	7.33362808607036	7.76230066555699	8.30127760866599	6.40101716656975	7.99223863293471	10.7473668586146	6.41966151681655	6.78933786169265	8.43270773127778	7.58196051635336	6.66542610691867	6.63667531598384	7.52826171050382	7.68813718698594	8.12579554203525	8.11408741165937	8.16095470405002	9.65099732446778	5.51041516558079	8.41759986796327	7.35829293382301	6.70590498514045	6.85855028053133	6.5464964754898	8.3459699643201	7.25672969380394	9.12238503083243	8.19920869751035	7.22419097553135	7.75599293752154	7.93071600905273	8.6511785084969	9.99365803835462	8.70623178042443	8.11234306107767	8.96701852304374	6.8156495586795	8.53522815498472	6.60714500412415	9.61373640782084	8.51859992116158	9.22504419005296	7.24658353077638
ADRA2C	8.08503563918262	7.95472716421539	7.13722562269139	7.84213649992682	8.28250684300964	6.13185371502015	6.92808334769848	6.36112536776006	7.1899052957978	6.88980046054801	7.55541442433357	8.87586550517691	7.20893731546585	6.22300877532902	6.83466473610418	5.32028308288965	7.24943987245727	7.60518350479023	6.88570851329687	8.23876508804135	6.74488806861676	7.42331745249169	7.51751455953738	6.93453647993526	6.89775262223502	7.01519340581881	6.21781236609923	5.1577112329043	7.3040986059519	7.59234243822499	7.05351696850344	7.96151919920287	7.85349985381475	7.63473367500373	7.7270546951449	7.91070642867115	8.41301270079315	7.05169602559601	7.04035854014365	6.6777422342309	7.08812884401596	8.3009466217181	7.70718748383581	7.67405016199533	6.01821887509259	7.76183060384697	7.83110514533712	8.37606689164857	6.57955539289309
ADRB1	2.68371191531169	4.77505958377947	4.95192537503597	4.03577444279481	3.56556401943163	2.76042523120686	3.91981604401902	3.20827295735106	4.02411869813354	3.80274521957533	2.98096777279674	4.05518494797016	2.79193103130786	4.06172900944709	2.89093794243472	2.92094570244639	4.73347985346192	4.17670006427918	4.09682309837979	3.36237081547188	3.49570670885731	4.33678151242833	3.90714841199979	5.29889496721782	3.6715241272392	4.70761220968053	2.85952057235656	2.89714123283675	2.79422724481479	4.0731620031771	3.94129383529187	3.98818043403743	3.66355346802632	4.15231168788719	3.70755916592277	3.87309082292203	4.20411909555488	3.33068051778635	3.18384468085008	3.07395245515014	3.39294276719755	4.34823046631021	3.92057187340666	5.21745782281146	4.6316750673161	2.81585152186603	2.49531558808048	3.96398822535782	2.82739039779571
ADRB2	8.66725204517091	9.02428203552095	8.5256669439174	9.62709308247292	9.23266353639773	8.27610321895001	9.04427572148669	8.69785398839479	8.4655063166241	8.7832067055479	8.48739780242764	9.25208559847074	8.27433897488076	8.53935262908686	9.23739279203393	7.26795847896945	8.13339174186451	9.05063149207034	9.18147915901303	9.68172605555653	8.75776042931994	9.23924008048256	9.1343724022054	9.20395411550431	10.2475702611916	9.22099315009969	9.04744945499293	8.34438616761044	9.13111649899199	9.61686422163688	8.95770505654496	8.40976599075534	8.97398843022778	9.5109342287237	9.45891505816061	9.45904981797977	8.95979602750635	8.63796826851103	7.73619379291249	7.0665672372165	8.61455390663046	8.79642262461166	9.02788671678074	8.3147133090124	8.79642262461166	7.97518187051937	8.5288776366146	8.95593329118941	9.55844866115038
ADRBK1	7.40737378212379	7.86641434503542	7.59144397404875	7.08881758306194	7.73091354994957	7.94651731745377	8.64789774485341	7.5320820331055	7.82573506163297	7.33642913381127	7.28923571833993	7.36099271641898	7.56034347825064	7.31851578290133	7.86861460207153	6.8141563114604	7.64093429337475	8.61092057914028	7.95592483216066	7.45884587797302	8.24027077734812	7.07352575334259	8.06538157934319	8.21142932006021	7.34032990946436	6.85701741554346	7.56128974770498	7.63676819584867	7.45834632423568	7.47608636892676	7.65647108764506	7.73583429859052	7.70146865983972	6.79116901158656	7.32094702686429	8.31675052764686	8.55015072339424	8.69332414018868	8.19904947077539	8.10175923302123	8.19201205923433	7.37887706373097	7.34009176308571	7.51633589769703	7.47524727504573	7.71762912425364	8.31706308254389	7.02500947058024	7.92674343367678
ADRBK2	7.22677848877195	6.94046592389204	6.57706493169038	6.95335512536775	6.77544433042392	7.18212898361035	6.77150812194456	7.11552182415656	5.90914954588209	6.27944984639866	6.97465773039911	5.91549366432021	7.14523532436812	7.35934548608915	6.36600131700935	6.34959987839564	7.07258187763249	7.31642296343881	6.43595761228519	6.14792586212745	6.86280637884624	6.86920140643605	7.41877265361355	6.75823378460239	6.99469390413563	6.26603173480631	7.16451672585317	6.85973278778948	6.90334089603047	7.58360898871388	7.39654269379156	6.43604459656534	6.4914017403315	6.01472582457852	7.07128156117707	7.05933108320792	6.59295381738344	6.09505422979667	6.70911465250492	6.67751935536669	6.38654752751861	6.16832606819417	6.96946722886788	6.47806929118062	7.69477329106446	6.90809189706776	6.34057115809599	7.6775325425602	6.552183716495
ADRM1	9.66433069282477	9.23028531311732	9.6029048929644	9.17181707970584	10.0543452731094	9.46081146066743	8.81417601955817	9.453254766251	9.8277828298242	9.34889502212787	9.33895278563739	9.73964934359043	9.42675186201351	9.17604455372375	9.68373659218911	8.89392704677728	8.99944257900327	9.62390131668374	9.16333225566018	10.1503889018147	9.3157079346495	9.7059992864311	9.28905157400365	9.93747845561112	9.24025165269949	8.39630691973186	9.4064816335909	9.71686275706405	9.59708076801168	9.56381680857677	9.79374549541954	9.84350671014721	9.57603980675146	9.06185455932067	9.38143187222718	9.50822252523944	9.71508938445167	9.69675788106574	9.63152730850774	9.58459331078112	9.62270734950481	9.12499740227535	9.61950490003203	9.53989174666952	9.32276088221345	9.28670363637334	10.003891605171	9.97573109602567	9.30727823028478
ADSL	8.8476084415839	9.38558304867372	9.19936108992541	9.69586492873371	9.60015860709536	9.1706833993088	9.65047047440249	10.4268931492963	9.42709444565023	9.73926589524794	9.37053248251054	9.05995143806414	9.5581380049147	9.45624814165356	9.27954427938587	9.04103118590874	9.70670221516174	9.40480632401761	9.16533644265854	11.087215661045	9.25252299730611	10.1712285194361	9.25501401483683	9.56512264114934	9.89083217676	8.77327270633788	10.2818898981641	10.2698534899735	10.5848194140827	9.57396030261686	9.42022461419749	9.76759910503072	9.58030428749895	9.64323242210841	9.78982741946144	9.49915255837431	9.32660845919814	9.10181230017148	9.12117586257796	9.08914551940157	9.35011446998286	9.61525023628581	9.37058621678925	9.16854068090187	9.14896946635163	9.13229796566616	9.07481900026831	10.2668064583732	9.02538581722842
ADSS	7.37224273616422	9.33377170157298	8.8859187690426	8.76037805984783	8.23222530695869	8.61157830565866	8.46578185852032	8.68910004461122	9.03485046785407	8.42460317099277	8.96261415522967	8.30735811504844	9.27326074604304	8.77018401170828	8.54920155428764	8.94758176453335	9.08536043701663	8.48607506935636	8.93447819347237	7.9831832423619	8.92245526292739	7.91566698713966	8.6649009122874	7.60172211023165	8.28553808073283	7.97819287422155	8.82498268766405	8.60038914820001	8.27323170870512	8.90523780095929	8.68383020247654	9.00947387001366	9.08649714317788	9.45584220115829	9.10678366737538	8.38847997376147	8.54887410250262	8.52753459781131	8.05414696719205	7.87751083932964	7.92025734746187	9.00571733960239	9.10412511662433	8.87951627744371	9.02186574045753	7.92769750963484	8.81670536848154	8.34484796346093	8.85380780429847
AEBP1	11.1071650111121	10.4051609437178	9.86934084169479	10.8074527378871	11.9867018639255	9.39768836212941	10.6476021642302	10.4148746973858	10.0602782475077	10.033547926683	10.5029432498999	11.9378389408093	10.5757282019212	9.48396353180726	10.8070830577811	9.98668272637712	10.1404733376441	10.4979541802672	10.7186196043531	9.26397494077833	9.58930511488775	11.1340770330704	11.4196731253668	10.7078548011088	9.68677725650868	9.60718644492139	10.6697004578502	11.2393087381742	10.5420232028089	11.2114740643601	11.0971126265066	10.7554942522418	8.64785880863768	10.743789756759	10.5916519113234	11.0689314579499	10.7128438993821	10.6358009145208	10.7343580729442	10.3877906391569	10.1018864387632	10.7207187798953	11.2379930273684	10.5572277797999	9.4216615291499	9.86568121504866	10.5577669837173	9.84791475187683	10.9772415703234
AES	9.61198060095797	9.15185348716979	9.07748912232278	9.76375394800688	9.32070898698449	8.66378949037152	9.66415831744218	9.20423132582829	9.45852467497308	9.65948943261245	9.12306109882517	9.59111540514242	8.71181880291808	9.75989832034857	9.07289371109436	9.50828594758173	9.04525233801687	9.25223964849494	8.74317259567082	10.5949062885253	9.17192895001647	8.95261071991966	9.30960561109245	10.1354528361605	8.30106836522269	8.34665547931562	8.66675232469077	8.72059813095183	7.89087220961915	9.48668722400107	9.51912735720778	9.55357288046726	9.72802857418827	9.60910629588438	9.40174101990469	9.82215431282395	9.70479806840882	9.49721130877384	9.4404645481147	9.48976271714924	9.90810321194672	9.87434260281691	9.78401097549356	9.66097078640302	9.73767635406403	9.41324131796246	9.72863825106475	9.48777460654587	9.23024545629329
AFF1	8.86241491948853	9.3912131081625	10.134934438396	9.19568159449084	9.37487039327453	8.92557888584041	8.62042254050548	8.18790839295818	8.77803348062041	8.85998661325943	9.20045571809042	9.92161456132317	9.25324089430972	9.03325393006935	8.59296516345801	9.51142581721018	9.25013516940348	8.20362932531793	9.12197076714446	9.57812008722686	8.99097183298539	8.85152071680026	8.79965646683113	8.38943325860693	8.40087304849784	8.33981604848886	8.7217429708098	8.33625320865771	8.36110551767653	9.45887801871233	9.21887004900072	9.5268155029458	9.68177401565813	9.52095916837315	9.25502053011518	8.99938510423409	8.86173705583245	8.39873801339303	8.73204618318667	8.51720910976343	8.7235427386833	9.2228824138012	9.56597755115536	9.7311550424377	9.95190933229399	9.12096701347204	9.58763251567064	9.17701537645334	8.79301330811739
AFF2	4.57273317295477	4.49583227176989	3.67718568687207	5.15715646536134	5.79808610655737	5.13205662482546	5.57266437017931	5.26004786766304	5.31426925990571	5.56387387192888	4.47812701652232	6.19858146504106	4.24701170909118	5.21722104761081	3.6295818921565	5.18023731715047	5.59086231451425	5.44319254143345	5.60883274463073	5.67385677041383	4.4433773361918	4.90770418170535	4.29639883088919	5.4758315218761	4.36110250699611	5.72047275806775	6.08638171138736	6.21784864438672	7.21517352673032	4.03470382830178	3.87614319475143	4.57729233068189	2.75886111916643	6.53456222804836	5.22087551967707	5.96601160799615	5.40406075561679	5.77794410153833	5.5412174859462	3.47106892971651	6.03519862362851	5.97635735926853	3.0252890413062	4.46433892985484	3.19647740804541	4.94960557269203	4.87072898787275	5.3233074306803	5.40600150721701
AFF3	4.67073034803881	4.56845716512957	3.70445469988601	3.85648430788829	5.32654911420184	5.37670412182173	4.3342183047397	4.39593577503353	3.99476484137241	4.04849685946595	5.2093960399768	5.15581300043516	4.32600307354861	3.95371482555901	4.51799247694592	5.30042777555844	3.48727999940635	3.47903888589353	4.74879407320688	4.56957540142294	4.32824482563149	4.54512173517509	4.61907495981173	3.72007826755813	3.80587115753855	4.89191829130721	3.97914577429591	4.1348341765138	3.54971550696234	4.61206285053385	4.04224748917389	6.36173932627238	4.6964053670128	5.09876562991858	3.91501045662096	3.91925139756898	4.33833155035306	4.59221045745998	4.67647461733848	4.82728994333729	4.43381038861974	3.78501157400494	4.35199289158005	4.18711211559462	4.22831712249707	4.58139372495275	4.09232672744854	5.26251006491522	3.70293054577852
AFG3L2	9.1560659405718	9.33477697237276	9.35722213706947	9.2168566008389	9.68720375415718	9.50038277693873	9.03370441779165	9.10900681368319	8.6364868095314	8.66319386331933	8.98772616166399	9.69167156117591	9.06636862301191	8.98186747468088	8.93290953278848	8.98772585841932	8.90032751053154	8.90534469356132	8.88997221053181	10.3217420109265	9.17141459759062	9.38197758679879	9.06369400504136	8.92278328359454	9.33332794823212	8.87350190590433	9.19666031269369	9.56716823695547	9.85281146707667	8.76963818371195	9.03539862530515	9.50640833757664	9.44531771133918	8.80104265778847	9.11803569638973	9.48960048884985	9.4421097519199	9.10405041462714	9.27018371775409	9.25588319771855	9.37355727176482	8.76436659802607	8.23589605512248	8.91517440118374	8.82347559639162	9.52057310471428	9.29435249860523	9.56545772405817	9.59458253767095
AGA	7.75227906357271	7.6856932903876	8.86782911771795	8.55634584861367	7.31585116496174	9.4780778948963	9.07364019205932	8.48170029910032	8.61364430505805	8.67510334602497	8.78828253423489	7.33689697724379	9.38306582894963	8.13868147595427	8.62101140198565	8.80857306047519	8.69214170792456	9.21436718354023	9.08565845389553	7.37785785360055	8.68022651721818	8.23185684504506	8.08956387904822	7.9839726167914	8.26979040434754	8.5352688508707	8.68799422067806	10.1675279685589	10.2402902171184	8.34142557838755	8.54702079486339	7.85824352784133	8.6276198114126	8.42468508962774	8.63647743374255	7.6616135796489	7.92076230153081	8.00242637142093	8.56005593565238	7.75154286268135	8.42245375297641	8.01814125485284	8.31161335237418	8.53104927207223	8.44061027475681	8.37996568127702	7.37554065185025	8.72747809719108	8.53272530354958
AGER	6.23679142823932	5.82093044246983	5.16494809809188	5.27180928639437	5.33746765009499	6.26874147968994	5.22599732700407	5.109633311556	5.6026663875028	5.18900807374017	4.90417982943849	5.83156539798025	5.15926595658019	5.91779183968575	5.39146633731859	6.03370788001528	5.71872557897638	4.55994609156424	5.40641904923213	5.69298879656297	4.84619596722396	5.76865404696945	5.79222660858516	5.85849484864322	5.29132043396048	4.48944790431644	5.3473214028306	5.06690610624946	5.3206969637919	5.73682597195107	6.01463257841418	6.3185252273709	6.10687527708071	5.37077986409933	4.85473321577432	5.19780000952186	5.50780135548307	5.74887076993842	5.06467867301504	5.83591583816241	5.48540594831774	5.7330125444283	5.39218692290197	5.40732900372531	5.41025884265971	6.69158852272907	5.59607743163375	4.48591877252292	5.55924793643204
AGGF1	7.35302731780795	7.42082994969895	7.8836718462943	7.8428942706177	7.69099230473464	7.61432705266546	7.60430073497756	7.49185005654682	8.03819336581548	8.26724879475275	8.06463363617022	7.74216741628637	8.1478264812126	8.16030291366383	7.89779627240673	8.03254386917293	8.03927988327696	7.31395329059684	7.4947446150306	7.44712522254895	7.53372283497623	7.46796232043533	7.76412057260001	7.23131655292643	7.51243213910612	8.11607053250329	7.3244735994848	7.31111587149355	7.38122116884194	8.08438627612797	7.86705018216974	7.93692829579713	7.85162980593937	8.2133681467139	7.84820518004618	7.50752294632328	7.6775305979705	7.62161078712153	7.56113268111819	7.63950206748567	7.63127171862317	8.01037724266291	7.79425017098224	7.76177751961476	7.85893679918338	7.764777019535	8.01909777273065	8.05922414027178	7.97678805594046
AGL	7.21877393456136	8.64660727599806	9.02013958485658	9.69218624492024	9.63791708074093	8.9814210539197	8.88731759773641	8.40731774594637	8.15189190596579	9.23195298129797	8.78332942599658	8.18040490218981	8.95013575032075	8.83795250996549	8.29249055131243	8.62109674818261	8.51467167779782	8.26543738552743	8.36431978106218	11.3821861775574	8.57317004570334	9.82106533158784	8.82669756228857	8.22500847598473	8.53145833038648	9.17256156089302	9.2515075197148	9.13309395665685	9.46902701827875	8.66270781064766	8.52567157087203	8.54551518013058	8.79841715015247	9.18795759702158	8.57990094062118	8.50417087203914	8.64732713216113	8.95236061803177	8.2676401484143	8.76772336680431	8.59275221546645	9.30600411243516	7.94680057737308	8.28674966238413	9.07072657239944	9.1370485494779	9.6162998055606	8.65062101610505	8.91562693492967
AGPAT1	10.1261763041419	9.96995495781737	9.79096008504513	9.57933639557478	9.87455111741928	10.2199152321415	9.91945026808425	9.08094549196261	10.1261763041419	9.68345042503964	9.2184129284039	9.4856391765022	9.55916977325612	9.45958301548753	9.8949008084134	9.42289375660398	9.44731910574856	10.128996608571	9.99166544955193	9.89024793496573	9.91240778354277	10.17197489703	9.92765634505508	10.7039783290233	9.71464341431501	9.31090863637005	9.82578711789075	9.81069218103076	11.2648629528231	9.93863014580069	10.1195939144121	10.1540614845168	9.94644334355468	9.3405620139193	9.65867065967656	9.88808112396804	9.809133907333	9.52589919184735	9.68068715276736	9.88651445439906	9.70855304933463	9.72187393860658	9.86624010458567	9.98792398488649	9.91769420133545	9.38421718589615	10.3536097236438	9.73425530684682	9.70052236284869
AGPAT2	8.43691784294158	8.34757521524074	9.18731141003361	8.01680241328032	9.10264377476291	7.38874050088449	7.32525421630561	7.69466531807524	7.83962620023081	7.87334435983023	8.03018059860172	8.00429690874721	7.69118889142567	7.42046973102114	8.08085361656779	7.17160112780875	7.70033432656038	8.58936309712087	7.70896996383012	8.78235218991042	8.02901081976295	8.02723336360535	8.34204927973425	9.74747019081122	7.64080949079171	6.98116505374208	8.0760942926389	7.95117743221544	7.54268136170118	8.90375526101809	9.19564451931252	8.91144116240569	8.98362782488319	8.22923119304001	8.72075628952988	8.0114907223188	7.83556517169779	7.46965837165594	7.41502292180542	7.43908538567908	7.44240955078923	8.42075895577486	8.58287525809118	8.45527952453442	8.48052684655767	7.3281498514208	8.06220912355355	9.24017562334204	7.76032111936428
AGPS	8.30930072777983	8.52996603243037	8.86870425827204	8.4538998235861	7.16798045693749	8.80491848283245	8.40292581256088	8.67289523077765	8.53071301354402	8.87547798502439	8.76921147991921	7.46880964674837	9.07232415646807	8.73819579072268	8.42301204899367	8.38325179021703	8.94144973927327	8.45894343232701	8.300677435278	7.84512745762324	8.62494455329706	8.87291532080041	8.40884275789107	8.11251275410701	8.41443779395777	7.8625562358728	8.15889090076894	8.40326748281894	8.23637387329219	9.00504066824116	8.28072458906965	8.66975305674321	8.55612272834689	8.59455645848266	8.7518829515727	8.79344759603746	8.58788081820514	8.26873055857494	8.4980693825261	8.2057726341565	8.25545084921196	9.06007240846264	8.47158804146421	8.79392126719945	8.63927804316442	7.8625562358728	8.42513604779718	8.33140514125327	8.21120446369515
AGRN	7.59205913645608	7.74552248279207	7.36035954877161	7.84174384880716	7.59844326382511	7.1535847326147	8.53179454219493	7.68668305792285	8.22828601862403	8.088430291767	7.22438687283817	8.17797791878707	7.22069589598932	7.42716592283729	7.47365928033681	7.03241977522456	7.28098263608389	8.90978089340483	8.02089516366333	7.32150185027391	7.84314156461678	8.00058988539014	8.21898641797298	8.48764381233486	6.96142844634549	7.17083386874179	7.69041967994592	7.95335380572654	7.73073056711122	7.71697389147561	7.85135852537156	8.21970571114952	8.01027026873	6.45605336362801	7.87644400726574	7.84638720952812	7.68454250990214	8.00089426498119	8.53886884140211	8.83771667144847	8.27009507060673	7.02449075860046	7.71768986902915	7.38010795353656	7.66762172382028	8.26579545278259	7.04230130410806	7.51450599090464	7.37917366105913
AGT	9.48388500428606	8.18654650914745	8.59682105741978	8.20445778194447	9.32788129441391	7.92605381970822	7.70610917860264	6.9139673328276	5.64768799343913	8.56698236646087	7.54285726086579	7.64004631595913	6.33877354064343	7.35207126347165	8.31672546116937	5.89017887052356	8.57972450694081	8.97694671524602	7.27998462163742	9.46756325422157	8.57114800357417	8.99361913634127	8.92802979082093	8.77873403247846	6.665170585868	9.45469184412877	6.71676452294928	7.77115640765533	7.44201362340909	10.862925509249	7.88145419115279	7.443841559032	7.23163485080854	7.49290787221366	7.42454832757884	8.08347707106414	10.2539141420896	7.65703388583756	7.40157567767824	7.95915053761859	7.58038976289559	8.9922456604022	8.79583172391676	9.31670456985759	6.82608274285935	7.24608408649985	7.90566294325459	8.25807819956993	6.9532111116955
AGTPBP1	8.61271162333084	6.46829528631041	6.42735975873043	7.56132634665425	7.67665691249098	6.90940557000934	7.03657464852255	7.13781714321464	6.57000318761112	6.57196254259925	6.99038713484543	7.37163397139287	6.88132233958438	7.2409068786611	6.86564602289822	7.11795673365759	6.89890689718765	6.84687467494256	6.82677116142431	8.76807610503921	6.96406239702065	7.34171519667276	7.31998264611002	6.35173227358926	6.9851572532449	7.80716948808467	7.43731012055506	7.7504373111389	8.2958602197462	7.06343831149746	6.46131378753834	6.14422344831997	6.71412619367944	7.48629246879039	7.12408138661067	7.35400414474276	7.0044238735843	7.34216497759054	7.20282382634606	7.00076436917352	7.0763520637272	7.06582014410964	6.36901974553179	6.31762894652179	6.62347261916738	8.07314999778579	6.98591168616854	7.25460669147019	6.63942538680814
AGTR1	9.55490933062116	9.24593310108601	9.49608570476264	8.44331614413623	8.81126641875759	8.03180953430313	8.22262201362118	7.2891085954518	7.2643658329286	7.13230537114833	9.03665350334959	10.2627339675857	8.30170573824769	8.09837331207223	7.95945775247986	10.3597817635067	8.11962968901553	7.04190932920844	8.20239012800729	8.40901276458336	7.48232634634351	7.77577788671377	7.69379295658593	8.17168656628706	8.64366565536085	10.3829203747031	8.80514346286767	8.89030052381375	9.46632066773473	8.80459428330443	8.16515683064942	7.84535101144104	8.26610394499355	9.21382585557651	8.5326401072037	8.23002695512555	8.0326851359747	7.16661451264391	7.1736519216732	7.3423337176059	8.78495845169062	7.98894169068018	8.95281115382286	8.09557304169485	8.39606477853493	5.8621594013617	9.59061830183559	9.32490709659793	7.51046999833371
AHCTF1	7.94485991139464	8.66373773491573	8.41509186703644	8.35315517077668	7.99012341671507	6.52896233508905	7.9907498055817	8.28932165737886	8.43723822989667	7.61234867436626	8.38144554067725	9.34192029352825	8.34228103218938	8.22434586900413	7.99099052350136	8.52018956214952	8.4095020600563	7.27943135965788	7.76693160495623	8.39161074154105	7.75722875829568	7.38609958182086	7.52715339682707	7.35546084717467	7.97736510858518	7.18029107279913	7.78829254182486	7.81766859316538	7.577017633015	8.80528242624605	8.39689452734785	8.52442830143375	8.62004142722391	8.66925757945374	8.84634811285779	8.00600859268035	7.7378732605569	7.50649100529612	7.56180874050506	7.72208900407315	7.5606139956414	8.42766654373959	7.95212664735141	8.24110818130199	8.4300361210525	7.58045828861795	8.87404890033828	8.08343481653842	8.07124670360603
AHCY	9.38230411558966	9.002812940268	9.32665631853315	9.14965439784051	9.95013622146704	8.63527404302444	8.85529718382163	9.90548124129883	9.78135461223806	9.42403692242633	9.08047359067815	10.0213774171963	8.83544599836748	8.54753755188203	9.73135575770949	8.76769409494327	9.52155504797016	9.83813448140587	9.29532139913073	9.51996561951985	9.26983721686429	9.42800451208283	9.21831635320884	9.60705140291282	8.65589258872559	8.68113573822494	8.87936868683415	8.709318026743	8.24181773827588	9.83281635937507	9.76747907999714	9.80336192601645	9.82925408837656	9.67642284107777	9.746309182992	9.43549373863596	9.45338671794537	9.15831215810587	9.2636115085083	9.27757656642424	9.28913470241178	9.767027159999	9.63639772688172	9.69610292839743	9.69491108064905	9.27075131358897	9.13547856784712	9.13254824987056	9.78938966052961
AHCYL1	10.1015382728517	10.4805491197432	10.2838227210073	10.4822074416676	10.2634196822552	10.230625306055	10.140648717312	9.92627370953523	10.0392324494332	9.9357597245118	10.2030457015492	10.2068090134598	10.271652062974	10.1860867216452	9.96444913358608	10.4747195958185	10.2137920683608	10.303442047691	9.93858969877068	10.0553031134444	10.4385823561568	10.1987545629189	10.0577100032864	10.2603528671244	9.68350813689546	9.7516713431349	9.96546677888763	9.81565255955976	10.6450256403151	10.0758024515809	10.183589866479	10.1302494264337	10.2722831418536	10.1665101665377	10.2971102406973	10.6382407694464	10.5493943834215	10.2173296604173	10.3454774812976	10.3298345385932	10.5927942179527	10.1713716365893	9.9405900225357	10.3355732912895	10.2247799418958	10.1780249150614	10.0933808598372	10.5991559054765	10.4312509759814
AHDC1	7.456345994047	6.88946191512814	7.24201063547312	7.49828831266467	8.36666452174703	7.30705962339743	7.12902441533027	6.88708820194006	6.70346217782648	7.1821352480679	6.72353523399537	6.45262173300339	6.39679596776806	7.0773474645507	7.94473322559649	7.51272051654853	6.6330817609165	7.57880011678876	7.67808495560009	7.95853059147168	7.26993255691183	7.46816231544997	7.3373755173423	7.69522156599921	7.72029353336971	7.64457780798711	6.69918381843676	6.52793144995019	6.33320795038656	7.80215680856866	8.15570121520287	7.65052814034832	7.67250605355065	7.28760632546078	7.20584222246784	7.21832326998685	7.29289288021578	6.22773042058594	6.33150511853091	6.32244776603337	6.78700869556579	7.67196736815885	8.15658587635885	7.95046320788733	7.55338896455161	7.33248174868489	7.54333178965003	7.70187709782701	7.03911997012436
AHNAK	10.9902639893708	11.6687403116685	11.3292529486629	11.8456170426504	11.3162815385942	11.4093774033581	11.6121686608168	10.9521705655134	10.964839596153	11.0092355417293	11.2806306927625	10.4562172518887	11.5414327358798	11.6462722714991	11.1658712734977	11.5568848623277	11.2843020697176	11.2057489991692	11.1974130303046	10.9093982854211	11.3467971430124	11.4094161664347	11.3990660079975	11.7630758995081	10.75431358227	10.8175677707562	10.9353800251187	10.7759873688536	10.2766937115964	11.1800579396591	11.743137944931	11.5561817679294	11.6603210366701	11.8737111505033	11.7034786723955	11.0888662126546	11.3916022297188	11.4698321905971	11.1216617986927	11.0178706091404	11.4448198560281	11.7766455871935	11.7410168373763	11.4863860335408	11.5962945474845	11.2768122398484	11.2283902601564	11.2654300527961	12.0653568621493
AHR	9.16873804595697	10.2804325739737	9.76201323467204	11.365055597404	9.44507168101123	10.4144417625528	10.8817578005177	10.3741464436462	9.80868879021581	10.5953594344792	10.4811769391611	9.80270121895833	10.3965096265461	11.5365722494563	10.4778673379565	10.2361192035343	10.532140337113	9.8448000515696	10.9145953908156	8.35981341375937	10.7279064653693	9.99738757858252	10.8811689207582	9.32669210107325	11.4200492275936	11.460468472667	10.7013579225723	10.0226543437954	10.0285898522412	9.81095989326884	10.0620528627107	9.47997645316465	9.76073374544036	9.86394417348202	9.82072241662571	10.7311346102654	10.8387197138765	11.4327077427423	10.2637883874373	10.300792307336	11.0853416950124	10.252982476102	9.45290407603293	9.58856434232609	9.82198486886753	8.55715408015757	10.3892704016018	9.07533115689461	10.7221635637533
AHSA1	10.0473636498648	9.94993542329513	10.2272446811758	10.0325414440199	10.4989012000869	9.50160211129233	9.51756907841011	9.7492671052323	9.99192059199468	9.52024112379195	9.82938996265414	10.3076732687691	9.87205990870412	9.47445088517108	10.2990284377341	9.31411763112418	9.94104273413908	10.0970494161	9.51585861993906	10.79094334859	9.69013383583687	9.60846003709822	9.66914177970792	10.1057408007015	9.97189436910038	8.98324735619362	10.2561778909537	10.2288398842502	9.79281009881785	10.3337580510898	10.2588578751259	10.4759056195522	10.5140107975688	10.1076064135942	10.3103552306226	9.74447281711686	9.66440780601024	9.24009685341879	9.41932902227886	9.49977655640805	9.21770454417508	10.2039309761739	10.0321130946438	10.1667201586655	10.1068916995257	9.42981898055138	10.2623490952199	10.0510758584232	10.3675374729851
AHSA2	8.24393766053396	7.079094911362	9.29933238223029	8.75461783409989	7.05590871616648	8.02896832423539	8.37549875892728	7.86659885453638	7.56404953732919	7.42402078314753	8.1053590241134	7.89132817633882	7.89319732378458	8.27720710671423	7.76231768697522	8.95698401860058	8.19563557664374	6.94126280850266	8.36652265909775	7.4895468753337	8.42571352832356	7.47324616416658	9.15420002805021	7.25477380499862	7.43569213078001	7.15989764470123	8.76562601260538	8.15864177393293	9.86516952641502	8.02834673322379	8.59809472628103	7.87870880486889	7.92423413795714	7.95486921532519	8.03574792063726	7.94815895355534	7.96002489439689	6.68204579262124	7.08760500367392	7.74223280799993	7.91002975725451	8.43892121594399	7.83578454419632	7.85233948626256	7.88866964956443	8.63270868685115	7.27649553149497	8.10774602176814	7.53967590922391
AHSG	4.28846231661108	4.2327804143622	4.44595146101294	5.00349976251	5.12143277054005	4.48706700856611	4.31394540881518	2.86069061465915	4.41939786455616	4.89323019873927	4.15730693275083	4.82082197349377	4.30029533027335	4.95277690065716	4.97132284990376	3.5380488827668	4.20602752815135	3.15884060885093	3.59742864862877	5.659554870317	4.42387158178928	4.6044358844298	4.2882232668687	4.4518938143821	3.73868304939259	4.02780788924789	4.36745596745617	3.92526379731855	4.11726035003298	5.38128795609002	5.02780865117025	5.35649702851713	5.68611538368286	4.47521934055941	4.33455756344554	3.5601509962875	3.62302714755502	3.92298622899994	3.7616359547669	3.88381749341259	3.82284340998588	4.55122923517429	4.88826723412683	4.69638648997097	4.82099474432132	4.54270853274346	4.3125768262286	4.47734730094312	5.09425291401409
AIF1	7.78690523470777	7.32523405906939	7.39826383716062	7.59753304611745	6.43632487062924	8.37346675157534	8.61390600270204	9.23697673805352	7.75344375412282	8.37088135347425	8.10609207273953	5.98135862558998	8.23571472851972	8.52817312072467	8.55629947616215	7.38493911728453	8.5587160119093	8.57954619872292	7.99000608068221	6.01413127788549	8.36094050830174	8.25730651139973	8.81202718110267	8.13501833156257	7.44881091175192	7.29894062095301	7.50364025811503	7.48668342452486	7.4094526807571	9.45042022884892	7.41326622883763	7.27288018197713	7.18439911324413	7.33423359127598	7.19954996015276	8.05533286495081	10.2014518132294	8.16743603483411	7.90765533871766	8.27641428498628	8.8438061856776	7.3808219083285	8.59942088650767	7.43461268444699	7.36619904392848	7.49672941729509	7.09508747586004	7.08445207574615	7.08687318782807
AIFM1	9.16488371136582	8.84833462091278	8.90368435102068	8.46984031329688	8.80803637160842	8.81645406350572	7.74999990678955	9.61559787977328	9.09286785953678	8.3848011439646	8.75584619400184	8.99495362038284	8.50709902542812	8.43547579413185	9.39503327020785	8.5646813208462	8.82887420088204	8.66065726917852	8.42329943561382	9.77073333235012	7.78118100373502	8.67153237912187	8.72900282717818	9.18810760338803	10.1933033804902	10.1451414143175	9.0020564292749	8.87994646054632	8.8500719288544	8.47744490439434	8.34479130382775	8.36935496911237	8.39650958888742	8.72459362847317	8.43405981190534	8.68127664730096	8.70218954600601	8.83058573519822	8.88115611753238	8.93885457620561	8.80662508210485	8.34898696094158	8.44956376390694	8.46247403696544	8.5232465864028	9.16050605588444	8.3631396468904	9.43858333079689	9.15514809563023
AIM1	7.15637172926782	8.42657054865309	8.87214373431648	8.96388059378523	8.59514349845895	8.84539131454217	8.5394198880026	8.52797485170661	8.88749823549575	8.53545009941913	8.6558589202052	7.260931719705	8.82003545902776	8.92237279279166	8.22879717977309	7.59210660905782	8.44534228123774	9.60729120986663	8.68585997376603	7.18834014876072	8.8549022604313	9.08251649909117	9.17487934254214	9.21486952464647	8.83383854478654	8.24954698939747	9.73259273712883	8.92121400539988	8.82207400130507	9.41198543553878	9.32159259399888	8.22623715848802	8.292487106018	10.3696370791813	9.57569277554508	8.36318262114876	8.26136868232646	8.84147898630956	7.38450437692818	7.15579943161218	7.67458013569167	9.53501775529667	8.28160508188966	7.52776155645698	7.85369199937568	6.77693651097868	8.55624289960439	8.90257339789834	7.91594699653914
AIM2	5.9709580730668	5.02304479148383	6.11203765056014	6.00844008479393	3.84281803451566	4.07657417692019	5.98855155287017	4.83840739288575	5.03857778214303	5.37010961630103	5.15139376859668	4.76381192603773	5.44357353166712	5.82882133025684	5.16924177549086	4.83721854955234	4.80167093319681	5.73224973309597	5.4784843636958	5.18842939077599	5.84525255441595	5.39008902353851	4.54251315048427	5.27880054772316	5.08383775291844	5.37944592416242	4.54651800647679	4.73746943677184	4.79841130264304	4.88846635073005	5.25473393659542	5.19217968301824	5.10519531268366	5.4655066481596	5.07035702656774	5.29295109578286	5.15488053244895	4.88748538758025	4.81132074010957	4.82625505840735	4.93404919011985	5.28134772994298	5.15957487334587	5.78698537342979	8.37220475881409	4.52522152200347	5.19322637638236	5.0476899650147	4.99040573421983
AIP	9.61958937530792	9.22476916454123	9.4578593137264	9.02453281297901	9.79017939562625	9.47879544557949	8.79663311726896	9.98814223017142	9.57060482677637	9.43689011603701	9.42394130163575	10.0032168046621	9.27613888171445	9.44396797881652	9.62949928902932	9.81116151268261	9.69590219216887	9.53983317036085	9.13716201540886	8.94402968459397	9.18843155400717	8.91477814518849	9.16439673006485	9.79141365873722	9.71262579760106	9.2289499245714	9.93061339296221	9.92295520436569	9.54237412701668	9.1427997081692	9.8081023461505	9.52866480642742	9.46607887980242	9.1429935417508	9.09823912988368	9.42711950465055	9.40424244302627	9.59692594537175	9.40940781428857	9.37901000969835	9.6286030516005	8.93641628322629	9.61420767760729	9.55799241469743	9.2510516518693	9.2494857114798	9.38232312980622	9.95037551321846	8.94849093876391
AIPL1	5.64135248587351	5.15078868207372	4.85705341377618	4.14250189182205	4.26504376965564	4.68289236519389	4.90090459666931	3.70876173212271	5.23421308632156	5.02461294182328	4.75453750280245	4.45558137089714	4.7046059824431	5.433025950351	4.90302190490845	4.0969129710746	4.7805314676393	4.82518928860551	4.36192315415029	5.66005052776663	4.57073396119168	4.90249317022021	3.8995307404013	4.96625367740961	4.36213251597872	4.36567090221002	4.92500603257516	4.88001478569358	4.78932070280678	4.79295222897573	4.26758243967323	5.62917097178709	4.27093920302612	5.63721546820188	5.34304974032479	4.33405455037491	4.30626159298031	4.59128377317834	4.23517532976748	4.39020489318627	4.24958687231998	5.60303497388327	5.36248338831536	4.38425138837172	4.34905939433024	4.75588253379124	4.89143779344655	4.84545044964892	4.46055526383143
AIRE	5.23619031196744	4.35520304626414	4.98934819213282	4.87699592409065	4.59769157790395	5.86772148700395	4.73971668858686	4.81192651656179	4.16684804540057	4.88566690164063	4.83746451927083	4.94982724559479	3.35972611165637	4.70074726633094	5.04014772310581	5.24078604539218	3.18614563844897	5.33251169495541	5.39689410439602	5.95034415785414	5.092044484853	4.66090196221594	5.47830105772984	4.72759738608834	4.32285416446314	4.65526634666983	4.89651210405994	4.09585747837526	4.35121289350088	5.37561498998399	5.6125025034412	5.62199644173769	5.70769433799984	4.78140171315206	4.85458629981667	3.91346434179432	3.74396005225645	4.92638931059477	4.4952409236915	4.74166759065603	4.49911938399836	5.27680468258077	5.71846560600231	5.00349254886475	4.83238563129853	5.12267984461592	4.89360089739337	5.00417333584747	3.6289619879935
AJAP1	4.75890937243129	5.29317667493276	4.92182014115566	3.45974183575943	4.05504535315884	4.41911705502998	5.9572054507967	5.25782829532092	4.3347798994808	4.90728313449458	4.64797878865505	4.522069127752	4.96107672467705	4.55270843485995	5.19588669693896	4.3135786389082	4.6847449068141	4.12051424116106	4.34164873980477	4.23508147635944	6.06461871642429	5.29978094255643	4.35142593842195	5.07022597384135	5.11944224750434	5.26310585906086	4.88288141479599	4.51842520254754	4.64361088068247	3.71778781130001	6.03111093095358	3.51826194476636	4.34672582167848	4.1305621797827	5.08444683562062	5.03231598174736	4.86574926861192	4.13682640739766	4.29613191176055	3.8912141942404	3.88040340296628	7.27041618643458	4.10120314457008	4.68538082072958	5.567102716989	4.61222053069257	5.04412747658091	4.18201240659715	4.35131152917139
AK2	9.12926967329709	9.11325766315101	8.94794234155835	9.10249836674319	9.28557113912995	8.64456383088876	8.71887680441744	9.49286690571396	9.12926967329709	8.74318257309759	8.96371444539569	9.36303900611295	8.90724162296423	9.11041939878537	8.99216587748338	8.84778857292974	9.2440484598756	9.04694476578026	8.83532089936817	9.04169569217046	8.88591343887206	8.94402949826197	8.68670301183313	9.4443752564177	9.01736998074583	9.23145098223066	9.11057728151697	9.26972580080072	9.08996462743328	9.10621950228342	9.02570499030338	8.91066431362187	8.77560651718914	8.86320319264144	9.02191062114369	8.89911687820462	8.99238719194453	8.9349514886697	8.99149759709108	9.03317388042721	8.83989827857764	8.77598335945345	9.25113821055706	9.05077550304161	9.10753412578909	9.64960504309891	8.77346808141488	9.29448275707779	9.35073314297226
AKAP1	8.96051132131398	8.72125592760297	8.65555766377585	8.91511978828135	9.67183894992787	9.09442960080337	8.32505782976147	8.55465131560358	8.21873444980191	8.29587732959768	8.59156624531254	8.8420218731394	8.04723260248215	8.61410175173618	8.25883811743728	9.84205469042198	8.1347059841351	8.43224944541101	8.32213780959723	10.160042993411	8.56623454593216	8.93359313664102	8.63972062265064	9.24183448346114	8.02152158315752	7.85497866810949	9.10438944989423	8.88353074244419	9.69390202994667	9.11632769609231	9.12024716664788	8.94168185206337	8.52727968857925	9.10940291384899	9.12024716664788	8.86248549113169	8.59759037920436	8.70225984039087	8.17536887196188	7.82571290369941	8.35918858266177	8.7075672646373	9.30019697656688	9.01599386101153	8.99621667370231	8.42372266535924	8.43752600271088	8.93824393355264	8.88514542641814
AKAP10	7.33685592879144	7.99363610189006	8.38527358120496	8.14077701389844	7.7398162498483	8.01519287162712	7.74281127158094	7.32744947055002	7.49719147418586	8.30301091217318	8.00646902896663	7.76585529103008	8.21749258546564	8.62486586398311	7.59844539120161	7.97691355553326	7.74337714557892	7.29854661193648	7.89586138384224	7.48403760772879	7.66164888857975	7.43258604096538	8.40527952127849	7.86725888353307	7.24167728199862	6.76024034652956	8.04138949491265	7.93486707234201	7.27868406523262	8.10259915547464	7.95991016306865	8.28460341933526	8.22963163735687	8.18314440811797	8.01806880349641	7.95281146639815	7.95702245416721	7.70842917983809	7.92526681389061	7.7158995240337	7.84019768747146	8.11225970171759	7.7628774501076	8.11930345255276	8.19315370778796	7.55464647065086	8.02075091358802	7.98924584636866	7.49917360860545
AKAP11	8.2433309043954	8.98992693189412	9.16828672522126	9.50465072985605	8.72197241616596	9.33522341110773	9.4551229873223	9.10651923165972	8.58441484209227	9.15811195539836	9.22001382351256	8.74239928930069	9.3196408982268	9.37324817303288	8.88298102894828	9.33196993552147	9.44171551583676	8.78634178081383	9.26469291162496	8.04367838119598	9.24669239847141	8.9141916337173	9.27478905436523	8.70618947230287	8.5931877907351	9.28606658438645	8.51924736032546	9.03251003872641	9.02854882799383	9.29448700522884	9.25505066238909	9.05363975086475	9.418885947701	9.63240724930945	9.1287345850595	8.75105142338414	8.72037943559719	8.68911180149631	9.09423049748963	8.93396692012941	8.81382538409787	9.5325296225774	8.59068694418933	9.38372437075727	9.37451734959136	8.85881675267053	9.24177305660358	8.63324810722992	9.26327191728123
AKAP12	8.82514363532891	9.75674536915109	9.64181695145042	9.61775115077284	9.98480372721592	8.54151691902391	9.42384824489681	9.59032234115425	9.42384824489681	8.60293766869416	9.69516655275509	11.2776426256446	8.25283692962338	9.18952219319498	9.40804648555717	10.2705684409452	8.4565756942399	8.77269602214776	9.53750956840847	9.44958018141074	9.23052804828107	9.09430816251346	8.60006814615683	9.30107870334877	9.87264252223366	9.79865068176358	9.51259206325146	9.57186967935395	8.83889768531507	10.2096691085407	10.2516662987489	7.99029727656825	9.45550728365579	9.17384253397482	9.05755754321979	10.0729328211618	10.0975475930801	8.97645446509117	8.78451206161898	8.24154097294907	9.9950333970328	9.76152453909478	9.24175216720693	9.42748031971462	9.6631865673914	7.66420117887891	9.86626168526704	10.0011103953691	8.34194013929487
AKAP13	9.11538667670044	8.88789892853975	9.35465713556777	9.10143543241859	8.79026293755713	9.90361621806894	9.22251861090667	9.23730700835084	8.18451553817394	9.46451106650128	9.52794265331021	9.46442356947906	9.55158870609949	8.69038127539504	9.43238131767555	9.85348690967555	9.22430009826343	9.0602218414093	9.22429994844367	8.7191195520217	8.87449328079463	8.52188947821829	8.60854672585085	9.19206772518392	9.49446746788881	9.66368231084391	8.92494591295388	8.97829635294153	8.60999804528448	9.10873475575659	9.50871951240044	9.00800109128632	8.82042782041887	9.68209885343784	9.14738218130351	9.05440101535654	8.47136779695335	8.72680855526811	8.58910000578691	8.73348825676936	8.7766639783053	9.24210213852347	9.47095426771997	9.48135098425532	9.62740131513108	9.77756384087571	9.3042905784178	8.52767332456573	9.57949699680886
AKAP3	3.56862859694807	5.25982529856188	4.23329308133903	4.61494513561467	4.54526362755754	4.85962342586577	3.53220541761292	4.47157457023706	4.55269664989856	4.49836644349519	4.47775011508427	4.70201473943117	4.34341647138763	4.51941835398751	5.98812365950668	4.72728314244585	4.84572116049811	4.29567211863652	3.47770961482078	4.05115456532933	4.39426631658916	4.02866063278584	3.43605866707817	4.03558678009063	3.42552000638601	3.85295357418685	3.77450578287473	5.45242699183863	4.54457657982826	3.66666116748838	4.69692691051183	3.94890354654672	4.26323510819855	3.47649715368083	4.62149127394671	4.7053815232829	5.12870881868717	4.45380849078837	4.66360443968818	4.23658542255295	5.19586158489983	4.82299769007265	3.88168859773422	4.69692691051183	4.90415190501588	4.14731563806158	4.64539796351641	4.35010108141277	4.23446911772995
AKAP4	3.23461673553801	4.34047824304223	2.76656558003	3.31366063655012	3.46282164621429	3.39401184119181	3.05303200555712	3.56161884750704	3.75584121899613	4.12399013708321	3.97509200057109	3.01606699683733	3.48337885518861	2.19639062631174	2.51886280915763	2.99331940408061	3.98788288075271	4.64138108983779	3.72381227989276	4.43447833778424	4.44003367575323	3.1777009177294	3.60422352993202	3.26265037451981	3.08767769158533	3.23940980926299	3.77839930201919	3.5659214053118	3.73319332902119	4.40592731926483	3.11529130050368	5.85192903819387	3.11884860549889	3.11945189114136	3.15326940298834	3.43608092870606	3.304787712536	3.52133258659172	3.63236257063667	3.0786133825933	3.09940824574434	3.17142691396294	3.14333368140163	3.24181370607587	3.19141508481812	3.62682667364931	3.48055972077542	3.31626027725474	3.66990936455191
AKAP5	2.4586466676039	3.44934291720047	4.8540542292936	2.78914415252737	4.10488415700425	3.45880239770087	3.83731491017384	2.98880450316573	2.99516949339633	3.03631818461346	3.15695106721854	2.28064279748244	4.28521875237957	3.77147415560024	3.57328399054548	2.78846378084326	3.42532877306439	3.43977577947084	3.61730950478749	3.02427856685457	3.25450145494872	3.06713100356213	3.96201448511279	4.12606038756613	4.88931882177368	3.08661999701143	2.90134092565082	3.6822292655021	3.79468921581372	3.03614526783278	2.90432780260288	3.3001774854325	2.86291964751774	2.97205924045984	2.81359343934364	2.48164919882335	2.67802341649198	3.97343953517471	4.15903162064557	4.38005569949659	4.16289734490719	2.99418091075173	3.58394524268365	3.1438943557851	3.10281968111742	3.4900819422223	3.33571863499935	3.59844821696728	3.38325268310037
AKAP6	6.17756824923633	4.27462025697229	6.73753634455499	5.32814129763463	4.64203942484477	4.68272490559756	4.99536009567969	4.95291398269116	5.23980316981304	6.21737863446475	5.65797634046114	5.77847149011839	4.48212701957088	4.35576002697836	5.25917971033717	5.53152167076389	5.76563152505337	4.68741286798526	5.57914579251455	5.78138848846989	6.35638913367586	5.57067296726716	5.46209054998454	4.26682611194448	5.51741569279319	5.7515673163905	5.61666097522864	5.85128740066527	5.59477398667293	3.51111230785866	4.82278817116408	4.63662387491325	5.94588581814279	4.49807876255378	4.14765436157303	5.27865986759164	4.79138106167058	5.16986487511828	5.54388348692048	5.67761108090732	5.58980989903685	4.87150765670917	4.68687786495356	5.95834558177275	5.85946706655522	7.56444193693251	5.64546033574951	4.04967295125067	6.42256620410975
AKAP8	9.26351234794646	9.13155342897727	8.87590807640313	8.71738356981401	9.24715426901567	8.95295186305589	8.86398216141038	8.30805137987801	8.88313252580515	8.20296184475064	8.84799897413605	9.74960851528376	8.8025154890623	8.82375086015101	8.75071707678172	9.39318757365204	8.58083457210642	8.25058493474604	8.9996836764557	8.55979525552271	8.82690049317509	8.62532397963381	8.72558903769585	8.75508886022601	9.31943611061156	8.54812472973894	8.81995417291918	8.36771062467158	8.22531138080932	9.50738518594551	9.13314247101663	9.0879279176693	9.05394315359612	9.19680746066314	9.18080063408082	9.05486043669039	8.77992088332833	8.20123962821545	8.49825684048819	8.57450489925759	8.44648408479704	9.02651186011905	9.16841224257853	9.05202341594858	9.16767882168149	8.48402779912173	8.57787756739791	8.5735104120421	8.94398720486132
AKAP8L	7.32531936529662	7.63539038118121	6.91600077699785	6.97848593695148	7.80302866272524	7.02721996633905	7.5485030930956	6.77502404055152	7.34510469595529	7.3001984444299	7.18460830548108	7.98727994248003	7.15993521069509	7.06700919760302	7.42854809009618	7.41846377728007	7.09012385282337	7.45043684941208	7.04904439141828	7.34327306403822	6.9215341479177	6.90016476500589	7.0523651727291	7.48198582363182	6.9844177953008	6.46647438261832	7.17311626014622	7.10398505102092	6.75513515698061	7.5541461495258	7.90045948984198	7.82368362786455	7.71484166503479	7.38044264860814	7.47066354893507	7.06003755962467	7.02851074230687	6.90016674997893	6.99167753967598	7.2006553981985	7.07602189614378	7.52935625972146	7.56822995755807	7.66074590040791	7.57041865281909	7.09725841517796	7.82344032586949	6.97526389226983	6.75141549646578
AKAP9	7.44956113613625	7.98115086728287	8.76406953419544	8.31495651436267	8.75000932763188	7.91297946040862	7.27091040696556	8.25252096944507	8.14796544129596	7.96737516208566	8.27980724153254	8.54503036527127	8.3636848333877	8.07810755169534	7.99453039103524	8.81226002743882	8.17217737731599	7.22974137200929	8.08657757973361	8.71070628977199	7.82609285325068	7.86684202602412	8.23676986220689	7.12929454454748	7.22852140118114	7.85636357682386	8.04765083420249	7.74492424059978	7.43898784536515	8.11943095627846	8.45696672888123	8.49743411633945	8.38615900252445	8.70817525982592	8.57878591664621	8.22701056824559	7.99038001079018	7.60697542640159	7.97450816377485	8.06617512194622	7.73186507557262	8.18478749394125	7.48692685479264	8.37306898359013	8.85391617851291	8.58427890740796	7.51513623445307	8.10410496515686	8.63878491798069
AKR1A1	10.4434607591381	10.3256077743808	10.4043240241853	10.1985433248582	10.5719904100075	10.9640759850987	10.8391676696496	11.5427376419545	11.0954875475058	11.1294972039055	10.8322867805072	9.77238279995285	11.1587173164232	10.9733445101151	10.9386121590153	10.7569002825524	11.0454636440792	11.1803853640936	10.613413736369	9.49049503886512	10.9125172080665	10.6890046912371	11.0797629631107	11.171665523407	10.7015959420278	10.0725253269144	11.5158645407682	11.0622891317463	10.7126179633976	10.5935073878593	10.4790849726143	10.5157838019492	10.7126179633976	10.7180753099265	10.8015767366304	10.9357147665139	10.4862237960305	11.0927599376456	10.71165200859	10.8242856186357	10.6676652887388	10.6470358927778	10.8639076538005	10.7926893561318	10.456355221215	11.024038513901	10.66424047889	10.4019954900453	10.7469595969832
AKR1B1	11.8016899248129	11.8808353644158	11.6836364775491	10.309329104507	11.3757728273225	11.2831562276877	11.7351443434485	11.2279009446702	11.2279009446702	11.4478649187503	11.379467642224	10.6536394929629	11.6963248392738	11.4286311433105	11.2414004272982	11.3453769045632	11.1493021762903	11.1985086119564	11.0511475939367	12.0886278039789	11.4126448274423	11.6086514055889	11.835477174585	11.5062370995932	12.7950173079782	12.0567524351	12.1528759301381	11.1388877057226	10.9603475911453	11.274980630739	11.605365546035	11.4177846260403	11.354803522496	11.5351020166857	11.5704732604068	11.280162429318	11.197214995987	11.8743108862942	11.1527822045689	11.1149473437286	11.05839257554	11.1131493652188	11.0780336286693	11.0684054396065	11.0751099100751	10.774723988081	11.8604607929231	10.4820906407268	11.9213367246521
AKR1B10	8.19955711535985	7.77451605191198	7.92960558232356	5.88091609495723	8.34013422251347	5.12840709749923	6.8904059297233	7.33149217526966	6.72575124299806	5.63799707819245	6.89423159697897	7.43947682287674	6.34536757721946	7.4317955448094	5.96727756705979	8.59936816493054	6.54026285321754	6.04675698945856	8.61186029202161	8.61966708697301	7.33047144809987	5.08339477431428	6.40322494015843	6.38404453932985	7.40041983065781	8.00830035720709	7.05612766127294	8.43993731608608	8.14800261152677	7.92726183973203	7.17604954341711	6.25117480593225	6.64602517803334	8.44287262804104	6.96864828130607	7.25870491749239	5.65511079161191	7.30075824198013	4.61310603882873	7.12958661001965	6.26599658174343	7.90278408296495	7.04706405548984	6.56283409845798	6.411306477273	4.58712122295235	6.93747718552409	6.87363779798038	6.87597352739689
AKR1C3	11.5104917133617	11.5932096181202	11.2868187287882	11.115835780717	11.0055563603158	10.4775139933247	10.9384125325837	10.7930232120352	10.3508899076254	9.39979290035326	10.6694442083953	9.41620187947586	10.9303765928093	10.3723020482966	10.2352989308567	10.3145598787142	11.032965251655	10.6744586476795	11.0382071366725	11.5636891225636	11.5363470073509	11.2427047106161	10.8245468971011	11.8024053494816	11.4489804646261	11.1224325402873	11.0382917513173	12.0063044316691	11.1035466455008	10.8558434217185	10.8451538789008	9.97182651715895	10.7720993473705	11.521991492203	11.1382358692379	10.7894418876222	9.98145849958745	11.3826576519692	9.51011802468047	10.4064123663542	11.6216673357448	10.9164558225969	10.9905658428996	10.2808237037552	10.4755308259167	10.3369624480997	10.4521941368553	11.7672044200414	10.0555977119525
AKR1C4	4.09202277397106	3.31619075572067	3.51712001106859	3.3957938618035	3.74421746107819	5.41622678933767	3.32906230428095	3.00012054085398	3.48230579486954	3.74759169846452	3.82665474758599	2.97882167617667	3.94302216288012	3.67994064008514	2.77592737303278	3.1228600684972	4.79856026257868	3.92842660862811	3.47509944444569	2.96732450514641	4.63158087332488	3.13183105442248	5.16308661759224	3.40536467491092	2.71484485505537	3.34144575402003	3.34841490640956	3.48648418486804	3.44650471488151	4.36105425439544	4.62740874310895	4.72009442424676	5.01297236139908	3.9997144558913	3.40521466949145	3.41645516917503	3.44171595114058	2.64479028793288	2.83679863401486	2.80121933311265	2.99205124879584	3.26910114003077	4.62231229757141	4.1932196898834	4.11788981721705	4.34821679036962	3.48221067308374	3.44448710530506	4.19077390907973
AKR1D1	4.76365527989237	3.44486791805037	3.33927537911877	5.11321042236838	5.11603199849913	3.43789770214617	3.75478229514089	4.01771798841798	3.50152637080145	3.29669083058729	4.60154989224367	4.64291548708176	3.21700028264982	4.72687914426398	3.3475262215426	4.7694845566131	4.35652277537155	4.50905066258176	4.12298406632344	3.08776351130168	3.89777757961654	4.26944516606862	3.63256723233226	2.63333988515648	5.02330387326012	4.27841286364668	3.58785764421812	3.65660876176033	3.74332211092298	3.72489971472806	3.97715213026577	4.01583283698887	3.80780049760522	4.04676823070229	3.83825200692073	3.83564598898688	3.93885252203907	4.01918049473519	3.59821371912632	3.86888853085896	4.23579624755627	4.12793430382616	3.90543129083051	4.29474159009378	4.15491797495665	3.64697851344899	4.1642553198839	4.1642553198839	3.47933667167999
AKR7A2	9.63585534180437	9.88139128516748	9.40652937758368	9.41412110058152	9.9352898606365	10.1415579259088	10.2082329871481	10.6946261553501	10.4033982201295	10.5937436585023	9.68486537167711	8.80071716606686	9.83940371403295	9.86936285735962	10.0610413325413	9.88506316795664	9.78250003186293	10.4430874024649	10.2963580386695	10.2612852701302	10.1234169067488	10.4474655702502	10.2173676214319	10.4990889344267	9.05802711177309	9.39456994743989	9.49971141854456	9.9885488400435	10.1837076125661	10.093115247662	10.0068672260035	9.9302269468443	10.0588561018648	10.0921062726362	10.0519093349517	10.5391428521092	10.2645824501236	9.8355160818091	10.0552237917721	10.1348470820697	10.3216277023835	10.1806461836796	10.0638173313957	9.99352157084407	10.0238587836654	11.0998203410126	9.720732225785	10.2803645268003	10.7485994910632
AKR7A3	8.444388900533	7.56989965094122	7.62464121573865	7.08901236608182	8.49628039853323	7.71826592885897	7.26144084234626	7.94374850966339	8.42343806590971	7.91201614014032	7.48966083942995	6.61838653594947	7.6498378802284	7.52243036572491	8.06001208949437	7.70584035021046	7.6596320658544	8.26201569609354	8.25837426379102	8.37690484782102	8.11430722454038	7.96100258816135	7.9963100144565	8.43020231789126	7.72924195773281	7.04818544730258	9.0606393253714	7.66837305297376	7.89286420665652	7.98451523029109	8.40372603756602	8.32955803721151	8.1552799806104	7.8578956037251	8.01854649708136	7.51867280211749	7.4236874181917	7.57058247761463	7.58897386482785	7.46654839143164	7.85484159215247	8.0829602367015	8.39528404742927	7.99226955654973	7.99059172485707	7.04320052327917	7.1515147239524	7.58100883054987	7.91017486908453
AKT1	8.92299504469934	9.05234500833677	9.21946527608358	8.43052135398398	9.01663205514612	8.48638183834103	8.8011381664763	8.6182922227722	9.53549301278986	9.47670819766613	8.5118183644427	8.89903256415523	8.50895378887066	8.35450117115701	8.81700334225043	8.45793655545989	8.18911573089539	9.49056535737501	9.0807823401317	8.81248167646683	9.89554730688238	9.35686273080771	9.39966420082716	9.81092998056817	8.67072754041944	8.00000429874769	8.75320407519971	9.05480937429319	8.41221582028149	8.8874760927378	9.55341403362222	9.59941421760994	9.57883314541521	7.92158865240849	8.98031232111277	9.35652612143995	9.47131463109365	9.23366658357122	9.06830752467377	9.19184072622165	9.30888804909791	8.61704938161886	8.15163136536706	9.19715640033393	8.83095202829118	8.90741335341051	9.03220350130124	9.21482390210007	8.50151059511053
AKT2	7.96463251877112	6.80700510415783	6.53957685824431	6.78276098907353	7.10050038956871	6.37824761457322	7.09194795239305	8.49698262874616	8.63170702628768	7.17984468745985	6.82532242870249	6.4820595452724	7.20179446754318	7.07463492208403	7.24970806493999	7.40126243857264	7.0196426689262	7.14357795027268	7.4363835864268	8.39446448810869	7.4796415070844	7.47220619340108	7.48269748220424	7.74360661709186	6.06644327823467	6.04512915180445	6.44288951489364	6.12448880940538	5.86426304873318	8.20035892160739	8.10048469319917	7.49795081166835	7.8839927190091	8.03589123285544	7.83196743036441	7.69460136664836	8.01567762401413	6.76505224495657	6.90683141430034	6.86783878198885	7.38116051435934	7.96030062227505	8.18711458869146	7.96937161592949	7.89098005265244	6.91802218340178	7.2912334173921	8.17994843694756	7.16523565030577
AKT3	8.00288080886216	7.54511309249815	8.53826106463578	8.99695748655112	8.72143520889272	7.22113073047545	8.76836079128477	8.99318056834831	8.78449690108931	8.46658726909752	8.8689923373716	9.20854167747704	8.99727710851255	8.69831191985123	8.19513180170963	8.76669372579788	8.82656408783415	8.11311408557149	8.05421056585874	7.8656020179661	8.16618221704397	8.1527153816366	7.86412838407551	7.97388994507927	8.2715815911548	8.8923588324572	8.64000363930421	8.64849348341312	8.37489418723383	8.03433078331743	7.81777928102145	8.42063018599924	8.58928149401635	8.55820204703768	8.24766248249616	8.60934103737363	8.38016322859707	8.60799253864492	8.97461025750945	8.99703991983319	8.34755435014699	8.13447955547032	7.66032481085478	7.53377885120821	7.89234756209383	9.65928474657885	8.35151684316567	8.15147529070322	8.77398588886037
ALAD	8.08802966920406	7.64007735619341	8.13285665564218	6.68541767872727	7.09531886679133	7.65130848523742	8.04047171369889	7.77901951668764	8.31051259767997	7.72000481789158	7.52970943584789	6.90080370212064	7.51880321705146	7.35338369815477	7.66449363595353	7.64792577229065	7.86648583839394	8.32634130176857	7.94713568945216	8.13696580547716	7.86666023859207	7.58322888455257	7.70166430736524	8.07166736118376	7.70153285286955	7.53843612997604	7.78506296170402	7.90651165495343	7.45828119465314	7.51968402917019	7.89018573988136	7.06198415444032	7.36535840894525	7.43655039770919	7.22509238796725	8.08945910466508	8.44168448741856	7.79676799693626	8.20750065042119	7.96357753858842	7.69866798410641	7.58838460527762	7.66996046434866	7.48044811670791	7.7461365573849	8.18881121861953	7.81454536157183	8.12743491661424	7.30906017542448
ALAS1	8.77120789836201	8.8623146515799	8.71696356591284	8.45816021193798	8.29045581580452	7.45600138053324	8.14899599061603	8.26861864131837	8.42103356893455	8.5026878127335	8.08942097393028	8.335127912843	7.81050529637034	7.79377692001632	8.57502844644003	7.81793371893759	7.78557331013554	8.81995693353539	8.21926529009667	9.53870591681858	8.41897439959601	8.72353672503878	8.503981196884	9.01362494636301	8.73577081552578	8.13669993630363	9.0121985664019	9.027566408605	8.86511118935513	8.03939085268261	8.20416581217708	8.59826299864535	8.6395837358503	7.99052367772561	8.47436603336589	8.14581811166993	8.28117163437041	8.18782976096179	8.70810636933393	8.59979046196061	8.27018461754135	7.67003717378578	7.67572875143265	8.0986566623373	8.17194810386773	8.95166394854711	7.82247931808413	8.61317550616527	8.31575605069975
ALAS2	5.02204478441288	4.65960524988539	4.02199618565011	4.63899124693141	3.99366258834821	4.94171269770751	4.86290992372831	4.07436431569532	4.39187603392348	5.30649633257917	4.49194514736947	4.6555400143735	4.15558697962142	4.49100437886758	4.43702014531224	4.69592130844846	5.19834541254726	5.38767256642843	5.78324781344328	4.77064650279883	4.89344914613608	3.76352648193342	3.34482241742223	3.84357656926873	4.97048434734519	5.28113967545665	4.82668008481619	4.57667008731198	5.98431610560881	4.60746597942862	4.51961750124176	4.60693113454099	4.8733479713785	4.17905686758537	4.15788161085144	3.64509188606047	3.65042883289618	5.58381669526738	4.41721565540591	4.2941101365005	4.51801625287618	4.14757331775606	4.29509191782265	3.88371157707911	3.611517429566	5.7871390884254	4.17906302486114	5.67269096036396	4.19059251181353
ALB	3.55474201557693	4.66684244757746	3.5502081964691	3.0316380007994	3.79605769518042	3.22270266908611	4.53813431455599	3.44669224690513	4.33814910605926	4.40046920586274	3.95260701820235	4.52109234319357	4.23479157488231	4.29961237058118	3.60580793192719	4.34145164897503	3.81650455748279	3.51052708474631	4.14092555089286	3.93724410812195	3.82055970068174	2.57129886572577	3.66053193779357	3.54104564234882	3.49809787999255	3.98469481116542	3.16433678209573	3.35890599750381	3.19393527695208	4.06064531118914	3.90301397144233	3.38578373459058	3.66319934047479	4.22302943193921	4.02521820805821	3.90630895949494	3.93985614205643	3.41124725870353	3.38966320703841	4.14855210603444	4.06064531118914	4.97059522754182	3.77198863480908	4.8579332968345	4.67694650754056	2.9221739594351	3.39274667796692	4.20911170033551	3.48937648185791
ALCAM	9.10840905808307	8.76266903056438	8.93789273674847	8.81741353792712	7.42128550537003	9.86555591455066	8.7674672783307	8.76339319086755	8.24666332620996	8.90303246437676	9.27017680541529	8.54494533979184	9.78694709941461	9.4953022338806	8.93203433536957	8.77122294147983	9.02225515597215	8.60555048941879	8.50302825824565	7.41095545462186	8.59100805653229	8.09750123177469	9.6650842356945	8.34366680067252	7.97829187369528	7.28089131790446	8.3820122815026	8.13307973123609	8.69459459137296	9.72108506772086	7.98918661938737	9.47737430323752	9.33565292913751	9.05167487393173	8.865065372469	9.2579076762528	9.47022948019709	9.19923932277496	8.68579392230957	9.03106509194191	8.68555908987527	8.89812774523672	9.03471239097071	9.327213754097	8.42885950307115	8.02806710439544	8.55708905327038	7.97466296444725	9.06046193461494
ALDH1A1	7.47182864740121	7.81409611614832	8.7292960544835	8.20660649332251	5.48801505158057	9.39568944635706	9.11069673179153	8.37172994394068	7.34546933672598	8.59305582996977	8.36459017305031	5.53918913841759	9.08114978407839	8.38259668471769	7.98659959761236	7.23616941419456	7.79129065328597	8.46615985658978	9.18193094200821	6.90432417914368	8.95663384727679	8.28431542160646	9.2778292459624	7.70551076052165	10.2806395196116	9.442913149523	9.18875541834647	8.09220098566109	9.3649541786874	10.2685648465211	6.53891400471464	7.73197176887949	6.44145662063668	8.67536637128751	7.20933199739499	6.46899658628048	7.54907818103126	8.11936473832705	7.24895427795541	7.22882335664403	8.51638464517799	10.4987201897111	7.27446386918441	6.49347864581375	6.48112827915043	6.47952878616181	9.12346724991271	7.89299887304882	7.39260902596143
ALDH1A3	10.9476215065569	10.1481467638436	9.25724443923303	9.01373133567382	8.59576283721548	11.0585163475352	10.315618760747	10.6508590504001	9.65848578660342	9.810581100982	9.95423693021532	7.77158257646284	9.52266350348152	9.88247396459956	10.3420113969285	10.4737704933721	10.1614369438835	10.8599996498264	10.7459084197224	7.89544902876834	10.5788476638882	10.4783938343576	10.3197797889827	10.3380927377496	10.7712093619823	10.425114024917	10.794111411341	10.6397355216257	9.91940384806705	10.8891661237299	9.3674582750464	9.98498656781178	8.33956436825907	9.15286073930732	10.6082809519783	10.8569332090368	9.01367610433706	10.3571197495192	10.110644848959	9.98250544805338	10.2298985948046	9.18166955414692	10.3666577613007	9.88961649814517	10.6239413779674	6.8557620005948	8.70567278402515	10.180010580667	10.5431365205081
ALDH1B1	5.67543776091728	6.91847347852327	6.48417680702087	5.66205052021574	7.13369460758371	6.49564833145298	7.1822427452128	6.92628018152581	7.1601354514518	5.92087945948868	6.3015945493725	6.77588979940066	6.28524160732475	6.06444700099607	6.93434366150373	6.31029108349852	6.05388571953709	6.66280925878682	6.86150309921555	7.76638423446903	6.38818283338802	6.62938144801548	6.24204096325165	6.5500062997462	6.3008976088652	5.44023053345245	5.73764230173534	6.34163683248544	5.83615259531812	6.93492250051995	6.85988709355733	7.33485026207922	6.70768670332019	6.12598269079845	6.67682833265491	6.65048733169641	7.09157927930774	6.41643022048465	6.74732731329944	6.54866404624049	6.70146186124163	6.32137298486799	6.25895591307243	7.23956434712706	7.4763112990227	6.5450861674704	6.79718364513168	6.73371221074765	6.17887966168958
ALDH1L1	6.64037416601327	6.71216170191384	6.54553522308613	6.1290713015996	6.62441709039984	4.44839045097383	5.97142839642134	5.73960713330169	5.62606989565649	5.5274614741784	5.43472032329425	5.62379432047615	5.46099807575158	5.62687992973138	5.04699539898282	5.50683201306477	5.79425717435955	6.28703285805345	6.35233231544267	7.57587572321073	6.39323438940575	6.3102969317314	6.07258405560952	6.65533308456857	5.11640343920714	8.08009567473555	6.54460624880708	6.13547293141533	5.94925616898888	5.66879955840974	6.49385879329236	5.99271912354452	6.44378556482509	5.75731512396808	5.52754994158563	5.77353265849803	5.62099401189923	5.26089314432123	5.43596521853808	5.52946626578527	5.70757710979341	5.66042299955691	6.26965361001243	6.10617349293383	6.05339480973675	6.15971566704098	6.13699673036808	7.01039899652951	5.86865186779289
ALDH2	11.2722276343908	11.6450657690052	11.9411496216496	12.1999622981108	11.4929730131992	12.2564344249895	12.7779119829366	11.7231002857382	11.7343317682677	12.2385576824559	11.9353263037894	11.3656437942101	11.9251998822228	11.5674611749327	12.1802301249285	10.9972869043385	11.5112754624439	12.0570019510721	11.5284921563918	12.62413938891	12.2646913438469	12.2115368588317	12.3768612520784	12.5645890029883	11.5879754446282	13.2975200842001	12.7375469418658	12.2119001323673	12.306431356733	11.8690629255867	11.6293230206089	11.8555671613218	11.9146832031048	11.8223285296568	11.7986747620592	11.8263680703309	11.8907273601028	12.3204118199357	11.6639525774248	11.6385024374604	11.9649414292274	11.9649414292274	11.408574814535	11.3150589310723	11.5165455229571	11.789147326776	12.2235663170353	12.5615270926551	10.8443269811973
ALDH3A1	4.40425819179804	4.46156320034815	4.65727544078116	4.65594143723646	6.24658303373587	4.69060061288003	5.38260827495895	3.85388094453189	5.09695933877527	5.99651876519751	5.19489036118482	4.57495469244766	5.20162668786398	4.79645617282925	5.80373645452612	5.54293175325525	3.60406869169313	4.06139154540494	6.01136277185188	6.49703837714826	4.53595284183287	4.35049275717937	4.495104802903	4.59892867415273	5.49640847742442	4.48800746242174	5.29766131986998	6.16021998292333	5.368266436388	4.43079502731377	5.86573215965978	2.5615737784687	2.48304734114199	5.29979135176302	5.21567040423943	5.15863585188056	4.75579528052136	6.83560624723163	5.37990635371353	4.34463136030879	5.45924596932183	5.56419679128914	3.63999478651434	4.84958900976783	5.43069220437335	3.96391405993895	5.88893178175145	5.32922035339927	4.87446855109082
ALDH3A2	9.08282835992662	9.25826183034564	9.44960322030486	9.85576365876794	8.78404133370493	10.4876751058861	9.56317069691385	9.62534642702196	8.98983954684164	9.11329289308567	9.55871015618487	8.17314101885156	9.4003923434226	10.1439398822568	8.87727710461014	9.74440029757374	9.98579079270898	9.27538651901777	9.78949820504196	9.30825717565288	9.60020281011048	9.16873657517702	9.27107443572328	9.73461133822229	9.09794406364424	9.24849925926221	9.69487263437281	9.92784176391491	9.89414121780528	9.73898830988715	10.0558115541715	8.49463113749014	9.25762932847274	10.3984950600351	9.56895327104372	9.53434798586355	9.14943859888879	9.43382509707064	8.89009345137818	9.24223459081556	9.5447095710935	9.67045176619729	9.55096006608213	9.21218528497581	9.66152406247078	8.10002080591222	8.92980794830408	10.0116487796982	9.83519002754881
ALDH3B1	7.39294464965118	7.83577479022103	7.18868034969447	7.267327979673	7.78561985883443	8.24548120991341	8.13937774371438	8.12591796215003	8.46886073120322	8.31942810083459	7.67530241345845	6.90643240202411	7.75986263746355	7.72512391152383	7.91252617698006	8.37096590989923	7.54562853756767	8.3250049102843	8.34970009140152	6.63614802587394	8.27474267619742	8.04654789190426	7.86839279182575	8.61810221927931	7.26115638121579	7.05881159798241	7.90244093784768	7.15256935141242	6.91535198383572	7.09009173562574	8.5595207524605	8.02333369811334	8.0896347209676	7.62455590666945	7.60856291419837	8.0812682829503	7.97566590940591	7.81713390270945	8.22942814317412	8.08251141699897	7.98711262937824	7.83166090463681	8.57923666397957	8.44836155351078	8.64856043129377	8.12695386443279	8.14053912395296	7.30831568490959	8.75841978171863
ALDH3B2	3.89323529409576	5.14349657283865	5.21619022378596	4.18295935340627	4.3934686208284	3.0296408848489	5.33263581143535	3.59180435408953	5.28235792066844	4.65098806908	4.77018792149762	4.90261166023195	4.53874225946917	5.91044276491498	4.11894580742072	4.2898268915219	4.4162421124481	3.34807815714912	4.29266275694573	4.51478448687548	4.23279812961729	4.62655126327035	3.45174595224844	4.67020690047005	3.99093779766909	3.50843099044706	3.87099141382703	3.41377034998491	3.03268044437928	5.24278351269304	5.05363379227224	5.50477346279707	5.51882246712203	5.12785693231239	4.68702795326287	4.31702502671466	4.36802494080918	4.0799085060733	4.20278658404416	4.1180167383554	4.33043518142992	4.89867200445145	4.96485170563707	4.92107913319535	4.81702816174903	3.80277099571308	4.19196051933872	4.18908686414179	6.34449676096808
ALDH4A1	7.08398323461699	6.66721826422921	7.44471572080394	6.67606933009218	7.48550465754707	6.41013501086877	6.64214655459625	6.8927763898715	6.7471677521932	6.52877738280153	6.5464573656788	6.57169582718712	6.20299121922921	6.24165407176961	6.19593093630733	6.67461990995239	5.95399805423206	6.93874149796044	6.95059323675379	8.63256712377939	6.80867019593584	7.30432323399561	7.00478737955013	7.32138269418898	6.85011787589864	6.60996156787093	6.97694858300904	6.4619231213521	6.54084850513175	7.63720437806816	7.97779424302047	7.27245897553244	7.5317975896231	6.1103713051572	6.49472915504653	6.56898284965382	7.02267326737396	6.5039849530769	5.84937420815201	6.45122280244096	7.44903751840939	6.99277844767255	7.05207364631341	6.87740856701299	7.19799131889139	6.34193143904101	7.48382602507458	7.14419367297825	6.11934467662538
ALDH5A1	5.03222109004535	3.74686142574038	6.27825915924667	6.54642517558746	5.69343542051307	6.75925625203172	6.33516715014389	7.13891677296355	6.42785560142583	6.28866296745174	5.53335871640061	5.09143978181645	5.32418980943593	6.26295134755188	5.07430031557521	6.39831899769556	5.43338298136067	5.61730595500222	6.22711894303836	9.38541212055858	5.2595349052299	6.55466699528329	6.18177544203351	6.19419982827212	5.40697745970754	5.75430468747815	6.63913993364819	6.95561071825951	6.64253767414219	5.72886985087931	5.09013220977824	5.30927332152141	7.5942619442872	4.24386939614588	5.64253868778571	6.41256587320178	5.64972491519248	5.30927332152141	6.38896203424475	6.89720039061495	6.26380545535516	6.87771441776343	4.61978373210523	6.59927753697162	5.94726829394835	6.10712365578183	5.58948685733349	7.1070138823488	4.83710080402287
ALDH6A1	8.1298839782905	8.1025267197488	9.34402041777496	8.50789084860368	8.6809721937394	8.02063506408984	7.88225720925357	8.06749702892486	8.13466155362713	8.37139043667825	8.01649602359583	8.97091700625028	7.3210146104455	7.99260153553934	8.04816253032641	8.41989511528142	8.09302733427811	8.39064846874697	8.99585730139469	8.68712209649823	8.14984319907224	8.13548705279828	8.20533105877452	8.93923301604826	8.68148602945858	9.00930371415412	8.95803900962425	8.55068314163879	8.50103689269834	8.28636756650318	8.23595044766043	8.63383067886932	8.01233135902013	8.0208344376214	7.94609717763954	8.64391632987034	7.97275220081017	7.56597912531907	8.01489515105474	8.10293146354046	8.10955871746776	8.45208108582126	8.27746729811276	8.49369816173441	8.76650815401171	7.84435967345535	8.43581913666091	8.35895566107313	7.89770670418145
ALDH7A1	8.48966129595096	8.21368921114101	8.27441607364531	8.06755872320653	8.12744942462313	8.71155101427727	8.01180906324762	9.25871009632272	8.79368142152367	7.85858699059863	8.20309276624836	8.38473366769883	8.33860508882065	8.40610505204317	8.01489895294936	8.75672267910168	8.40276284253331	8.25162349577817	9.32838752536981	7.68809481838297	7.94420109729135	8.16249124926578	8.62435054563954	8.76685660526067	8.39358324006818	7.57803402741155	8.50922556037728	8.56644054337049	7.94467329755244	8.49916808014338	9.0037572101583	8.78276107918214	8.59344128034056	8.3352153103144	8.26992749971712	8.33142752816112	8.10792417803673	8.22656878051147	8.57216567213194	8.99480757094339	8.03974959997788	8.29518891528599	8.65988203769841	8.72916225649616	8.50209115222624	7.8243289787179	8.80339161973391	8.65899265826023	8.77045141443378
ALDH9A1	10.5086467892753	10.8848993307735	10.6312464126121	10.577691129135	9.91777549213985	10.738589161157	11.6194033959432	11.1101270274548	10.5659363983674	10.1718042765289	10.209371539105	9.86513550901609	9.97446166419648	11.0089720982074	10.282151510688	10.6384016081301	10.0103681263169	11.1529179783845	10.8844161725787	11.3020090974853	10.7898085121392	11.1174740122117	11.1566756154941	11.2320129913569	10.7437716596946	10.5809119803564	11.7416303546953	11.90925655992	11.7195498025616	10.084844656394	10.0060052317968	10.3986716181144	10.0936926062153	10.5070052898115	10.7118150994262	10.4946823731676	10.7682472309589	10.5755973729085	10.5288336919962	10.3973468174172	10.8723689445032	10.6498802614482	10.5452339787172	10.2859159984354	10.3567847280181	10.8785081066078	10.2279960190377	11.4749519624046	10.4152078947118
ALDOA	12.5885560083639	12.0454694921804	11.6826851886719	12.2964428249001	12.321753255018	11.9831585343348	11.8476124333502	11.8564251801001	12.2568193446826	12.2681764147864	11.875112856522	11.7869079859055	11.9570090535146	11.6439221436932	12.2652145543343	11.6881075619165	11.646716265112	12.1043325305044	11.6693297581842	13.4994982816823	12.0794283145603	13.085233142241	11.993785171683	12.3096693167285	12.5080434988672	12.5669044178607	12.0538100059336	12.7976132400224	11.9057932906139	11.5144965115839	11.727682281106	11.80975489987	11.9289217552021	11.6896246996411	12.1424513815429	11.7248468268633	12.0940180570262	12.4626339311368	12.685821567646	12.4516932804543	12.3069800467139	11.6691897801324	12.1392011158998	11.9771299353732	11.8690783881553	12.4335548332702	12.3648567948283	11.5443491228736	12.2109048423557
ALDOB	5.1377217220597	5.08385678495026	4.75088972183317	5.14841402275992	4.22842733645531	5.2006706073834	5.21027299292373	4.24259127647712	4.08426854752668	3.84760966242784	4.36569211575412	4.62921924994977	4.63646180002088	5.14594168871705	4.74405270460902	5.0540790390043	5.34511762554057	4.18826345707642	3.97401593748741	5.06644149601363	4.57015864401694	4.73516203630128	4.48454160242748	4.92611512559264	4.23393473291837	4.08305081604034	4.25493017900093	3.72274334432445	3.90937928273051	4.85012873677422	5.19574926005942	5.22937258066676	5.14441964453659	5.08872601080598	4.89536598850357	4.92150005333337	5.03865765964468	4.36137175256837	4.67831972610982	4.1663812976698	4.63980510771401	4.98682107242047	5.22838184626891	5.15327823160486	5.08093431268297	4.03790204864228	4.57322552264767	4.52967206051708	4.52909853036054
ALDOC	8.63743332081306	8.2488442673422	8.04532682638615	7.19051160382185	8.00169411279098	7.43918767541137	7.70122029046657	7.75078654058023	8.1857410915192	8.24105280795098	8.18610444443618	7.70096210392922	7.49840871231449	8.06179035618385	8.06848928936374	8.28384126756781	8.55892225559006	7.97984281106735	7.90629152432182	7.10061013003151	7.5583604703013	7.70247615731749	7.79115688017219	8.71712815149447	7.37565565233406	7.08565661968018	7.93444370771973	7.98612498075685	7.68427248312308	8.28362375028283	9.06782305742441	8.18214287099585	7.92804258804341	7.69471521590247	8.53776822651028	7.49508866855144	7.83823771011639	7.3476205435036	7.77561514891624	7.27458701344047	7.40320877825901	7.89147334349778	9.13534416695075	8.44217610111754	8.52762656041686	7.46631056028498	8.2209614097855	7.40697717549877	8.87844634225952
ALG13	7.1249602881616	8.07338529539539	7.75204112215925	6.68497200065862	7.2749993356709	8.58302448374853	7.95222856463353	8.01676479168055	8.39854643535031	8.26642610890269	8.16622228151634	7.68408365448215	8.42100463193468	8.41582811193857	7.75971200027444	8.15651028658895	8.34498427298674	7.76749299978173	8.26940209042411	7.04281525942773	7.92113420932644	7.29681146252152	8.03153294922902	6.80081875120465	7.62147672639389	7.42461433557033	7.75786326248617	7.28883477420663	7.07795256182949	8.4867523304498	8.26277560931107	8.50446121798228	8.40607952490094	8.19290954328338	8.25450034281092	7.64211767503676	7.55191148222038	7.07782537891899	7.2986042495116	7.41583871474563	7.28883477420663	8.64866836070901	8.22110759384793	8.34491444541513	8.6055990485074	7.45451145843029	7.80522443525541	8.04073108325592	7.55425830528476
ALG3	8.93665815254109	8.61020823133979	8.88474164906808	8.10317022999476	9.25950358962955	9.15583273130514	9.10571507333272	8.66358111888034	9.36834799318195	8.98359161326503	9.00844098893204	9.10633313675105	9.04132008755139	8.50232470728517	9.64525839082938	7.83501937227342	8.82398573936809	9.39018526795666	8.37869865479887	8.42871443953699	8.86678723523371	8.68333506516134	8.9238633062356	9.59730158888589	8.47921757868802	7.69420864228321	9.10466394914052	8.44059608118341	8.77997578101788	9.44318138554673	9.32433849144111	9.55444498411794	9.42576366429588	9.03415954282315	9.29962242882291	8.73865683608853	8.61849683459625	8.32662641255318	8.58810707862009	8.69507804242429	8.53606085809034	9.10911610264177	9.47497663091095	9.50119087623576	9.45079086030112	8.28865448683119	9.21793451098786	8.48533503035843	9.08327386695885
ALG8	9.04442799347243	9.27066336309314	9.26950053637496	9.68718442166322	9.44654758822196	9.59458428654385	9.68189981328267	9.81926820685243	9.35353399515539	8.83525400468958	9.48574152888593	9.50343869992991	9.47307684622222	9.09618145426452	9.58316613356932	9.07307381444603	9.56951420000641	9.50343920575848	9.50927267366938	8.40613594468978	9.67108343748364	9.45358094880571	9.5733055115485	9.52135438891342	9.28902069784949	8.84474766995753	9.12740907001174	9.47448986418996	9.92763920910469	9.86786175382777	9.68868886825974	9.61550089489044	9.55258486804307	9.53576572513534	9.8350265397353	9.37542497779123	9.39299474113552	8.84216267209903	9.02950945273266	9.05503196517826	9.10824592164252	9.62227207244523	9.71544115073125	9.65843865202577	9.74565947091268	8.77407381432997	9.29642576869344	9.33577973933207	9.72181451687191
ALK	5.57629467702065	4.84975632663972	5.30553199644311	5.40657864969601	3.16348437345977	5.02815908311037	5.278072230539	4.80116165189947	5.06183802486493	5.24106087243677	5.14803709524068	4.19151980078814	5.24102278248096	5.28653325014901	5.13459408327098	4.90570815819814	4.68051261193355	5.56151399729476	5.62812051717557	5.05039126614109	5.39528376338951	5.09027911057361	5.24717579770968	2.91234577344025	5.32432048520144	5.03990812129817	4.47137821395497	4.73650470622817	4.66732930137482	3.75651139442742	4.71150840009788	3.92501678712424	5.44936184494448	5.53412020524163	4.72669994353289	3.89873451594113	6.03637966241918	6.52523235725519	5.25821798899168	4.95781251599267	5.85411646198805	5.30187592586878	3.89319563955894	4.09733322087163	4.8692142813478	5.67589713148197	4.16438033442207	5.47912017090241	6.16141502862045
ALKBH1	8.21723304007429	8.26817161626151	7.75458376478222	7.52131217116173	7.40184382934187	7.94842606581629	7.69846728340038	7.64951716161797	7.52375908441613	7.806801225233	7.71199431394439	7.91409214135211	7.54816843609933	7.65976555852791	7.24872365817368	8.23978137928264	7.64123317597848	7.83923503220703	7.58326471755063	8.26510177511643	7.76447467420184	7.66047498042488	7.76606211917787	7.82218037417205	7.71422194706337	7.90637175867488	7.77706600850032	7.74825526115388	7.67171059247138	7.83912062732144	7.99290821756119	8.05142988526982	8.16949975662981	7.6097028712314	7.38009882752739	7.58416453287999	7.93489721240273	8.03239337545912	8.07080900796496	7.9270653163525	7.90103976424149	7.54581012777175	7.54762219819854	7.69206544539632	7.62352332785097	7.64859269039098	7.15584862861028	7.98624717983098	7.69694769332221
ALMS1	7.99864791872071	8.1500023580721	7.79217085595445	8.53308762949735	8.34254605574763	7.39689805617816	7.066085889241	7.97792016579605	7.88691168574998	8.62455304009831	7.81623419959926	7.79688228045881	7.94782740319791	8.12242956010658	7.42155176972947	8.22962063314518	7.7050690660287	8.14420192365674	8.26185989392188	8.32364151690455	8.56000969669985	7.7814306410682	8.65598225476982	7.00913893562015	8.76360495878281	8.47910306554021	8.03420679328767	7.91621298934168	7.71590076025731	8.39805473813953	7.87653651530789	7.57575208400907	7.43799073174381	8.51906114495474	7.2607011792983	8.26837488559707	8.32745224625028	8.03925729958578	8.10056336568097	8.01280938198917	7.79098250181514	8.12172055034853	7.56662462144347	7.57707390518405	7.73779241773428	8.35765298657409	7.72813331906042	8.48162400767911	7.82230537628399
ALOX12	4.54149472389812	5.0068410800727	5.42452509348574	4.22244033808048	4.7558551247132	4.49445928286117	4.60798454945645	4.16660190460942	4.91559614524368	5.00543448024217	4.21513164043164	3.93533898957226	5.47604473883254	3.42793962930063	4.26216546630836	4.37770527014759	5.29356485739871	5.33102095234525	3.85504440157679	6.07155192634301	3.88106455548344	5.17137021155252	6.22505926292953	4.0996244660322	5.6351331470004	4.02483469993237	5.25319187760385	4.96534448922305	4.25121940635397	4.81504375203021	5.47703831728566	5.95816793040779	5.23235683139307	4.27830919260369	5.14396316493779	5.00911870488049	5.37204474493671	3.89837855831385	3.70686236275223	3.90766461892448	3.87249259180954	4.60174482237312	4.81734381613953	4.48444283345696	4.33565967753893	4.11730726626971	4.82545169726984	4.87199903060016	4.66296219267147
ALOX12B	4.41395080207727	3.94525362947517	3.03703579903126	4.67955518621733	2.9923941144982	4.52318312203373	4.87994052667761	3.79843629078814	4.42902019023184	3.84489141676579	3.58641865717775	4.39001803928125	3.02431804056607	4.40623972911437	4.10372892312485	3.78127623375323	4.57440319792276	4.13184743566397	3.60222203504232	4.713125322453	2.81951626914298	4.65603358953945	3.10648174474944	5.31083854896228	3.43820484308915	3.47673000247718	3.64922714902583	2.88190349767832	3.05541500389636	4.97297756039337	4.78645527443441	5.03235230698307	5.03055390881337	4.59397855523725	4.3848690192837	3.69327133998993	3.58954793678108	3.41756822409179	3.59223528001098	3.38932864020066	3.47295652140531	4.43708566789531	4.72365331729762	4.78806988893151	4.7419181015159	3.52156769719511	3.78626562026814	3.78591768454195	5.81996720378287
ALOX12P2	3.86828072109538	5.17978968188615	3.75265822137598	3.47188842220951	4.25099406372721	3.25376688185365	4.01193696666982	5.4224602721769	4.01222100235049	3.51075406911145	5.5442208407513	4.22560593598952	4.05889450293514	2.90303047142621	3.21000692103487	4.37135279539313	3.32580198579859	3.35989473030754	3.07603863304712	4.03320672253791	3.99574428374148	4.82377675863173	4.44041949576044	5.14479770977241	4.20185278721265	3.85631738578839	5.08783338991967	4.9433033848441	4.68807257805144	3.15587440945592	3.46388040208228	2.51032960819276	3.58173053969555	3.88136962817006	2.88112761211929	4.59800451738034	4.6600277933089	4.34570615005696	3.92366073702518	4.20145048559951	4.73381669496923	3.57298072196011	3.71615938137611	3.65690762427158	4.25796077532582	5.10526710609008	3.63138782478869	3.83040705729996	4.12212136202661
ALOX15B	4.94530294406489	5.90533783424384	6.51395551777563	6.7573557632909	5.98353284051315	5.18396149000804	5.51641473137114	5.27787508829213	5.56560327144734	4.96732872059322	5.35591606573913	6.60498628085268	5.28386318250194	5.64880341335503	6.11807369684566	6.01445962334033	5.35238230563425	5.52799211175707	6.2223657554958	5.32215601336019	5.60339740564671	5.1297241298606	5.18705354478946	6.00265833965071	5.74272802935602	6.27883822072519	5.2391694054033	5.38670079521339	5.23559634842492	5.27914381052021	5.54996669708907	5.89435160988763	6.02730629977568	5.81226206477272	6.03798230180682	5.45028748393094	5.62512929345221	5.65853649068412	5.10183694589025	5.31016343529166	4.67415375866439	6.25096771215681	6.6178801514808	5.98265415649563	6.39820245411368	4.97234019590321	6.85837360412427	5.60407374565024	5.63272623636177
ALOX5	6.62538803444059	5.48190485202645	5.68499749646705	6.61317645426608	6.31118556404337	6.76064953918056	7.34355077605393	7.03599994336689	7.59562435080217	7.50833081077804	6.89660840952195	5.69783930068445	7.32391582185637	6.75631445618242	7.16621526660656	5.45207529071313	7.09071508145116	7.98868498103235	6.92029315466028	5.22427533123047	6.76597187909758	6.97292179965969	7.09970561736081	6.84955970586116	6.11256330752615	6.68934254814193	8.20217735640224	7.80096494699151	8.11543951402231	5.94145682853328	6.24491252742455	6.30153137001887	6.13252744053487	6.38595526763268	6.13220903191087	6.42449849999366	6.51919918944974	6.20358870184574	6.34264906329289	6.31282391168646	5.95905526440999	6.4864153814005	6.26870282687369	7.21673512000596	6.72189478628282	8.03801271170774	6.57352661538649	6.42965419645297	6.14084023608168
ALOX5AP	9.09713600098653	9.18518028527446	9.04903170294942	8.22480269895455	8.24995722535408	9.57802574244655	10.0164374781918	9.83143187153815	9.24301989323066	10.2515047705352	9.60353724916785	7.19603153904788	9.49799834462469	9.10184281820296	9.83760540627321	8.69095885782153	10.4241542484381	10.3822432498307	8.98174798239389	7.61144263800717	9.57613523420448	9.55260070578305	9.79491874187605	10.0795232491275	11.9314603002405	9.45189095459143	9.00007810552727	9.03546457189004	9.49444554538826	8.02208966364872	8.53889406117064	8.51281746948499	8.29079979397756	9.46019798170469	8.95237258303945	8.69346672484913	8.62016623300887	11.7568083288107	8.92289078093159	9.78902275530024	8.97067934175273	8.8891286721197	8.66190513187001	8.70340832961582	9.62047601763814	9.74922312090014	9.12774215297372	8.62989262561175	10.3302499545167
ALPL	6.15928048029961	5.77129641820397	5.16027673820217	5.73570296272251	6.1591775115362	5.31918823891299	6.72636239763813	5.51666953599187	6.64989561943067	5.41484142344383	5.47846574004962	6.19107009736052	4.73776875541939	5.09578932489755	6.45154786619854	5.7000929722227	5.91757669555059	5.86742515754921	5.70977221596116	5.56462365788135	6.69459966463551	7.21202746307702	4.75536322585994	6.63446003986615	4.81259187552255	5.60704186495151	7.13826625076905	7.91464807885444	6.10462244605848	5.76445785077581	4.80234273637799	5.98447029723164	5.17752431536785	5.0025381820736	5.23086834587959	6.26568190410726	7.17485221662526	5.99284728572681	4.91928947443143	6.98340505567807	5.6236977379777	5.51244784262081	5.10221998499002	4.98100504321811	5.67904472442437	6.81235330011313	4.57959496993402	6.07209884940987	5.2198327356227
ALPPL2	7.14608641266417	7.38110954409819	6.19259847016821	6.97724645546871	6.26312284790023	5.9834298047181	7.20193897427423	6.83530214231161	7.26433601911663	6.37985616539835	6.12800275234519	6.40040137190115	6.43241215283205	5.74410616047335	6.77006783088145	6.82451957711808	6.57821715715831	7.88642325446382	7.40871155839311	7.36530736628539	7.0878830164307	6.95331418685775	6.48170427336017	6.44811371584526	8.04885561269309	8.18883955615536	6.19262311485879	6.03181948249233	7.6213110116458	6.15549229761145	6.15873012520714	6.29949401632503	6.15832349065823	6.08920352412643	6.11823948999943	5.96598704333442	6.38257171374817	8.08606832162042	7.39466872764916	7.4424827381287	7.32777056711098	6.3227879635053	6.72689121234833	6.33192763976226	6.44519061042927	7.09611142936716	6.7412650378883	6.62975580319475	7.02477290892673
AMD1	9.28625338372168	8.97149463787538	10.2093883595601	9.51718159110339	8.31365760639268	9.704375838891	9.11255330670105	9.22477831129418	9.09694602482754	9.33236363841839	9.82919874906032	9.6874096485803	9.86264958942131	9.22682595446622	10.0342447098693	8.95887348306133	9.68358248857012	9.21962176483454	8.83511786274054	9.01899270846437	9.1019989081327	9.07855242600112	8.9889890991348	8.4601555680091	10.8344013279144	10.2554079256971	8.97774170452541	8.87444020947917	9.429154507837	9.44662300982233	9.1385874045715	9.16219582557147	9.09724432234253	9.33712586566711	9.29164050004657	9.27950190898053	9.47028812178034	8.88157750500981	8.98483576118975	9.05430428465153	9.01151606342443	9.34891374148427	9.22136196848943	9.25611929094901	9.24763870797198	8.75292169962877	8.54964320047466	9.20457347653638	9.49554314987152
AMELX	4.44559548044092	5.15702145770147	4.15689169863165	3.58365244008547	5.9714427815212	4.23332891923772	3.92214952981335	5.13788770849853	4.40520894633881	4.94102596420636	4.83121420051698	3.96982238528777	4.4070149301252	3.89795831048099	4.90707557730027	3.99206093843312	4.62313143426861	4.53480451575763	6.38749971230399	5.33681897627637	4.29799812667394	5.10450148054073	3.70506941231728	4.51060938061168	4.17188319615141	3.72837559315934	4.41480224859158	4.24496959678207	3.12247252234154	5.58807558428202	5.3798266635983	5.42642383485466	5.47594290830863	4.92370480553024	4.80826953959407	4.29157877488817	5.54521889986118	4.10533982234181	4.09176007528995	3.79098566425237	3.77141449918206	4.79335350079508	5.44928699560857	4.64266683031816	4.98811802293956	3.83249970035856	4.77227710575586	4.76416493739415	4.39496754389861
AMFR	8.66666790699765	8.83572212705499	8.15601738180064	8.7985790393556	8.40516249168641	8.79903785481834	9.82521249414414	8.39549061835654	8.30873762679989	8.50102709084245	8.82651011346053	8.3125517695958	9.15690372356416	9.58099679549604	8.30751438723561	8.55185578317631	9.4516032613485	7.97572787364038	8.16399503122998	7.80703690511015	8.60599208131569	8.56303553813139	8.77721775745594	9.15433153272707	8.51042489390468	8.97940145954875	9.07455896637969	8.8163164483032	9.89903757070237	7.74947463891103	8.38600472901768	8.67564890992485	8.6697765881268	8.820450192939	8.59807877568532	9.27255516190846	9.08733288464687	8.37314388189239	8.12476316533629	8.73868435413288	9.05079594576191	8.37651468708199	8.51138665999444	8.52823236296663	7.76974940790325	8.74247038333623	8.65892257885595	8.21428294573946	8.8151564640947
AMHR2	3.06939285365219	2.70005062214544	3.45238246100823	3.64579160536793	3.70612107627566	3.65162605033985	3.28127312310343	3.31091304691471	3.10196157876612	4.3227388122635	3.64702621523521	2.83081471329224	3.30700400291767	2.83081471329224	4.34501390184688	2.83081471329224	3.17603176879059	3.97315609945282	2.83081471329224	3.89957946674523	2.85356094953225	3.02779813639762	4.71079847317072	3.20087947212957	3.69063810318203	3.25051233204486	3.69716653747021	3.17404010521713	3.4428060095808	3.25529953508242	3.79970045377741	2.90507665627544	3.82059641168658	4.15427759361262	3.23672561314131	2.93243835468455	4.31350207220665	2.79199244001964	2.90661442843971	2.63043646224423	3.00598526569516	3.24078533165499	3.83252006046803	3.83858361440193	3.33516195808155	3.80540558850687	2.9010267673997	2.8475239776392	3.62524052959779
AMIGO2	8.3896214721398	7.20895199852259	8.72123266675486	7.68087849517731	8.73690190556931	8.80760334890545	6.88902547940826	8.67021619680371	8.24912027901127	7.8112616931611	8.58284562439869	8.67979137579554	8.2490092357621	7.87970611548379	7.5427668729251	9.68253974288795	8.53710737024247	7.7249232728182	8.23746040993606	6.59467071776296	8.40917753210829	7.88415489182918	8.51355619741735	7.26111452498069	6.29526651514501	7.19611806268902	7.45987462595784	7.45883499738395	6.75682842231397	7.59515032762106	7.49583145498212	8.62955922097718	9.53094455318091	6.55113913137873	6.36916105563305	7.88573640970223	7.9333224098626	8.46251954841828	9.77861714269554	10.0115690339991	8.65136871917298	7.47273493619457	7.68359733974802	9.55900462899506	9.42822389477166	9.84774662187015	8.27900526912888	8.00640387684987	8.68502349295402
AMMECR1	5.94993504632667	6.81963823370355	7.24328438986365	6.73748577839705	7.21483548724759	7.30661230362626	6.38711774225176	6.84717641843696	6.93090117371487	6.76435384700127	7.0238932854947	7.07314575084709	7.28063694954895	7.33240715962206	6.85023852248852	7.2325286868925	7.04196266831081	6.4093044108458	6.71693397247271	6.0662483136546	6.69606170351389	6.71091628306016	6.93762137901759	6.01818889081897	6.84163904509375	6.93865696833922	7.0724708393156	7.33523864743669	7.30504602911715	6.45227292462458	6.46265166754044	7.67598696553344	7.25054693909241	6.90252475482289	6.99725993770232	6.32560853039277	6.42346899765585	6.62580492310227	6.88900615063726	7.00596331050704	6.5753990226994	6.92936954829739	6.14914754959781	6.92232599692528	6.57028642284169	6.65538045324283	6.97831691827844	6.48671164668669	6.6508488036805
AMOT	5.29691449026446	6.13192242916362	6.19565725292261	4.71769182525774	4.54297785605734	5.15029114807968	5.25962763707095	4.83531477806167	4.37611372636087	5.04843104152658	4.09219592111252	4.13048646876392	4.03210998268831	5.03877867869996	5.70311503091644	6.07837648238818	5.23487480799013	4.39274967961317	5.59745431229938	6.12832336179752	4.94371429232538	6.63310845933526	4.09911528033954	5.54869504353879	5.54047863542819	5.72437738858786	4.73537657935081	5.55058067552644	6.45799648715572	5.05040171075639	6.37057305418609	4.34927754770704	2.80310883962288	5.66652728130802	5.83523669341224	5.49968135232873	4.99241525105277	4.66482257256467	5.90131977598724	5.28078547706689	4.487232710498	3.64762153046671	5.51415384643113	4.51341716015831	5.79135035013908	4.35787093993522	5.3050983232558	5.68945610723264	4.83999618655631
AMPD1	3.09290927762913	5.09303006596596	5.49218958715421	3.78458924811519	2.62651094477773	4.68710286002883	6.79419499636202	5.51626015566814	5.39473239603566	6.15283525053971	4.53357819476167	3.60667165121156	4.6609477484783	4.19396987555645	4.04896903969846	3.47512247216332	3.99438633096655	4.35732556540181	4.18799898222559	10.5615808750142	3.44832972184253	9.30902645032284	3.92946460740388	5.20272533618198	4.64638529379686	5.15175346985756	4.90791232919686	4.72095206122083	4.83431552202603	5.06980298730316	4.76239425681457	4.88332855782559	4.55096867279022	4.8981337564503	4.58388895210694	5.37200655055727	4.68342575825961	4.280984957378	4.28286307510707	4.61072165787041	4.87195341333495	4.89951745196184	4.6303989754303	5.21782578890547	4.99007740472761	5.09233524982047	4.16291036359697	4.32267105010012	4.26779955584142
AMPD2	9.03674320937641	9.34637824126125	8.74254931734926	8.82538463449608	9.62264076275866	9.18111332978902	9.26687590092573	9.49284575796422	10.1855598063188	9.37780893723767	9.36755504917765	8.87251217449539	9.16139181763347	9.5349526239461	9.64778450189161	9.9747708072264	9.00106185950366	9.33850727533771	9.35184443750103	7.9742483923002	9.32010250550849	9.30083326143037	9.67732156198894	9.95312790805252	8.78088874445383	8.25264081345262	9.32587668274605	9.24739821578386	9.44804387794269	8.75343651866373	9.95894025730469	9.98118722145113	9.41668490300827	8.86531244172098	9.38168723920213	9.15192595062614	9.05029135691986	9.1270901154057	9.30099702018066	9.75439192296384	9.24416212694137	8.99434524146659	9.39051284338705	9.9977539578435	9.80995888092122	9.46230916910473	8.14431180280579	9.38857659920697	9.68074181429406
AMPD3	7.31399515820383	7.6806765111305	8.23115737363428	7.45607652808672	6.71805345664449	8.8744959117004	8.55368080634613	8.23953031925118	8.07673578077838	7.9337626266806	7.61454973419502	6.77167425903081	7.6708187410516	7.53886198019029	7.98021110012196	7.22720171177842	7.49696716299938	8.71799356691091	7.75421430099713	9.60316299242426	7.58534657576455	8.15250012329012	8.83971231775919	7.92024745572292	8.65252698215449	8.36613501993138	8.02980227206995	7.90917249871042	9.14037860904362	7.69770700658126	6.6510760456458	7.46615679948491	8.56780197122509	8.48000164229464	8.6236453285406	7.24018888923525	7.74469225870419	6.44275213527574	7.77839332641201	8.13689045180047	7.86127909328828	8.43833108338018	8.01904375627837	7.962770534071	7.51680864621906	7.39366679680175	7.63845585943047	7.61304056788368	7.37275946224657
AMPH	7.17452086867601	7.05879354879648	7.13816428354678	7.20374947310035	7.24933638716649	6.27385466703943	6.0050541426001	5.81426673403186	4.05350054382417	5.51236832586634	7.1972045029359	9.01273827617709	5.15951912413934	6.04559722268037	5.55985788118756	5.94527155375707	6.34520158036988	5.85630506986082	5.85832064858533	7.2429253083176	5.16674684860237	6.54215664374817	5.89610466070908	6.64984450421371	7.08152442694701	6.54887681003241	7.31226783111715	6.88302598359919	7.44472870705266	7.15145404726694	7.73125945125176	5.75345148771262	4.98492692655272	5.72082827589809	7.00339687175599	6.69736466736619	5.84383755835214	4.68473888724575	7.43727042139904	6.32131670629189	5.73317011891666	6.443851302476	6.2100828266329	5.07670054167362	5.36082134019454	5.45855989856163	6.81706332953488	7.43348662843482	6.83444320587342
AMT	7.16679251381268	8.38262950133724	8.59913540311625	7.74095873041213	8.33795393238823	6.81748557847223	7.52979569706667	7.88210234550269	7.691773640767	8.01151123455815	7.79172591153453	7.26178073803694	7.65655259507131	8.06499139606843	8.00316114228355	8.90675926520096	7.88533410361786	7.09409073717694	8.30857436159615	8.18427390851439	7.13834775410313	7.41270004508661	7.82938446073109	7.93803405407667	6.90948078869171	6.6235983224819	8.26257674346059	7.35447745576769	7.31881213236064	8.36922038879948	8.78112584612607	8.29836172437483	8.1465074842378	8.06556361238657	7.65254135165958	7.93907233201327	8.15235223642519	7.22461434502218	6.85583729414338	7.91671632108751	7.91544809923667	8.45825813079723	8.14193169252785	7.527338236055	7.85297801696696	8.11437058003954	7.92988678335504	8.0129099196371	7.25470743799095
ANAPC10	7.95913433291453	7.18586564530591	7.53606072991806	7.89354775215315	7.05392034177437	8.65405061985018	7.7918781118434	8.11469844023611	7.44959638417275	6.66726153077212	7.64693359746223	7.6574856991494	7.66764623112582	7.96149823851764	7.33329920747662	7.97830063520919	8.36531784105418	7.30219000798308	8.15531588510427	7.46114281793813	7.97448712063582	7.57061338475679	7.62805868937337	6.29331298830667	7.96406770715873	8.27615960190817	7.83491716075178	7.85697046268477	7.95641512767154	7.77124034433123	7.16637262819705	7.70454525129715	7.96148894185	7.90476357973994	7.58947551094408	7.59759600552787	7.37949674267479	6.88450386286595	7.19486462125162	7.15474949760262	7.27119158958086	7.93623647599776	7.59169549151421	7.71835397892426	7.42819429625853	7.90336132938656	7.0414424904476	7.75188767607135	7.88957073616579
ANAPC13	9.50213736011107	9.79907903999025	9.9898540341136	10.5373776934439	9.45241868019586	10.3080641886629	10.1439672466565	9.97038653915936	9.78962964815925	10.2609423569044	9.84460317552987	9.88511059165664	9.56272544520172	9.80747778985882	9.55065949446971	9.71284880214299	10.2400332864501	10.0968580810336	10.305866387583	10.3183279060263	10.2778440021985	10.3890104188176	9.61114875770328	10.1627740095833	9.62579984029482	9.54205550896399	10.0739523852197	10.1654816340362	10.5232364017525	10.1846058190616	10.1752264595644	10.3388612443502	10.5847539448827	9.98771853576342	10.2280303385202	9.62144441114826	9.82282040295169	9.48648222522954	9.50858555465588	9.7741895708622	9.90646793137993	10.2844755498483	10.1123922566648	10.0083165099073	10.3810778319371	9.53676993018813	10.7506655932499	9.91359513290979	9.6678193560695
ANAPC5	10.4975961022275	10.089081961604	10.1235804728148	10.3011493236789	10.5393158962037	10.678171765599	10.3069339437262	10.2782748969266	10.0072310212442	9.84762775612026	10.3389169735012	9.89819012866984	10.659974753791	10.4042358337183	10.2914016909616	10.4522550680553	10.2942077175315	9.85001424025199	10.3439338317722	10.2633574381201	10.3342581385395	9.996684455968	10.2099047091041	10.2499247661099	9.58047309120692	9.64322881843301	10.4211298283992	10.5129637530305	9.92299608643828	10.3733018620658	10.3333920312322	10.3576535586746	10.3399444645778	10.3449843460755	10.3632025191114	10.2891638403974	10.3179581283942	10.3125031517616	10.3603908369706	10.4140007652552	10.3315123551492	10.3367186662999	10.2809020766137	10.3795576590297	10.4214333177668	10.441036772916	10.4102460821259	9.78288315952046	10.5161274039975
ANG	10.2468748198989	9.65408939292048	9.54977622198903	8.25649367968512	9.23003753325871	8.83999313470804	7.62556690196948	8.94521111710604	8.53133164682882	8.26234638993195	9.28926239141451	9.7503013989078	9.30252305457202	8.5612348449987	9.11272818906519	10.0675079613975	9.38234052586887	8.22095246183488	8.28814175688905	7.81558584823945	8.55840689869682	8.55521682046381	8.22544870294926	9.64443364924298	9.75666968315915	9.28250254328632	9.1119805975187	8.66620201930209	10.2590661694376	9.12113547442942	9.13820286682556	7.49191235069753	8.53741256183936	9.36199316951125	8.7235448392247	8.80235156357764	8.67406628774187	8.97959914750786	7.96539800105065	8.54994955664964	8.32662001324984	9.24770677396873	9.70872418155162	9.03702036887963	8.88950502682679	8.34555336013621	9.57798757360626	9.71322753390027	9.04650892397945
ANGEL1	7.76810292712493	7.73478216652518	7.25568141458447	7.02912269108284	7.67548194492235	7.72922183859583	6.94754979125826	7.49393784537081	7.51261644496667	7.45529969349322	7.15176843297345	7.56934400597047	7.03987513476981	7.3917929171968	6.99342915939874	7.02060392807456	7.32794495260126	8.08601211424688	7.86897901895461	7.20509020258785	7.92095570456314	7.16613752453502	7.78836383807724	7.77893280543907	6.8724285575002	6.84253339580011	8.3302338804106	8.01182097192264	8.0879783991442	6.99801137371607	7.78756090578441	7.50270468043141	7.45183560131497	7.36888205434728	7.32163567075134	7.26566534190592	7.05726130377745	7.4378685728942	7.62741430975673	7.84970613974603	7.58540467040728	6.79184576840594	7.20945254918707	7.31628641058974	7.34652228949757	7.98396773637223	8.17319374481517	7.27395093501215	7.31104670207535
ANGEL2	8.31559184557176	8.05659480857522	8.05244276142582	8.26202206371853	7.53486799655855	8.03967592470736	7.97349594866141	8.84313232407542	7.80737537292337	8.87601948514057	8.11202586814487	8.71458127215081	8.17211743865771	8.69250273095471	7.72104809133541	8.37229928433516	8.22545716990926	8.01923583652168	8.37930935312843	8.05552806177374	8.18434019145528	8.32678704151147	8.09187189941765	7.83492094716645	7.88464989470784	8.16447407806089	7.36955542247692	7.93212389695059	7.95685696981775	8.7574858175854	8.4758978055543	8.35180754348078	8.08790735093543	8.78041017276034	8.43516644282148	8.15414960479845	8.23314962607212	7.98620664560924	8.100510328642	7.98489867260972	8.04005101812359	8.82191161427099	8.74876883539988	8.47053511625629	8.49481155949641	7.53838068297941	8.35741935916588	8.35061367352088	7.5279419492957
ANGPT1	6.70932456793183	7.1505466351337	8.28560183395808	7.20594149469545	8.14390517652861	8.39079732219466	8.43965543367236	7.46218777235677	8.17123924552773	8.46928298348206	7.49793298640374	7.64432258527108	6.77739078851091	9.15608574092742	7.4291488886847	7.92342541269906	7.3270531010042	7.01094142997149	9.07732113563935	8.1552062225797	7.56842417769048	7.55863911322955	8.63396218854475	8.21239889162935	7.17830731714053	7.24013751966193	7.3306962066873	8.33651735511766	7.72025906875995	8.59295812007517	8.9353813015282	8.7742601491902	7.72797781755579	7.83628678596447	8.12484499895874	6.85173188502836	8.22858688781361	8.07638432441768	7.05233245721955	6.92156575660317	6.9393962501411	8.35620108364468	8.76403644164895	7.8109029811996	8.99103266151385	6.50467812273245	7.89330262502701	8.5159045661268	7.48887678104314
ANGPT2	3.57415005697441	6.01483702923775	5.50128038789725	6.59651514827257	4.36322506397682	5.98226880845532	5.0045469011192	5.97422454806869	5.79677979326172	5.66136110840582	5.95937779343484	7.53014407970329	5.18364876228028	4.81889775921825	6.69705950127936	4.2275037981681	4.46333713039856	5.6563748577032	5.09857356839459	6.01714991766872	5.33118328132496	5.31978895457977	5.19520758958815	4.95018577664703	6.08608337612274	6.05198105399172	4.56198789038298	4.89129808504318	5.3736967017245	4.57517918856096	4.89559515718879	6.71964816990145	3.81684557215925	5.96730143020404	4.94334135979589	6.04844033541496	5.88351344273736	5.98175085797703	5.47666901328949	6.34561226753674	5.95653415297598	5.51864356175252	5.16936194334515	5.02458111214932	5.03814628266052	5.00744693666772	5.51517711377563	5.91614451430598	5.14945784344075
ANGPTL2	10.8687417670352	10.6199299516891	9.85788476716719	11.6545336708235	10.3753621696344	11.9994037267909	12.0373620420791	11.1259532264365	11.4476013936235	11.5620974054318	11.550941789382	9.28667692215369	12.0245091368305	11.3775261512811	11.6387043256429	10.7616665037626	11.5580404238217	11.0046105148234	11.0046105148234	10.1208956733779	11.5953419158178	11.6929403190879	11.0251921209421	11.550941789382	11.5969182560674	11.2252913055175	12.5884963072586	11.7094042084951	10.8868438551615	11.6028822919127	11.6867039693974	10.9904673231359	11.4967070638736	11.7596012343868	11.4319251240188	10.4508561210062	10.7592889486807	11.5309771022533	9.69759376019713	10.1827914094279	11.1221973856759	11.6319718601999	11.716212211677	10.9810157163849	10.9817554289328	9.00468333814457	9.90875849479359	10.9304753029949	12.420458460146
ANGPTL7	8.2794860675439	7.73131763047271	8.35062443048948	7.43925604678507	10.2470457656071	5.99856594623154	6.58240858367359	3.50022203526731	5.98142686206459	6.2851487083924	9.89285883398794	13.8295606853892	8.20477680248958	5.43094725048602	5.64835309698495	5.99050875614114	7.3187792258177	4.96580768060162	6.44494004810669	6.77219490100747	4.74781646516195	6.02388958973174	6.67712971611931	6.88754864613615	10.5669157079417	8.99513194803255	9.19192502895507	10.1465183767992	9.16617638749915	7.14112381099574	4.33439489993458	0.700612802287458	6.2711013672927	6.88856229563988	5.73815799126427	8.68248050063602	6.9056491560282	9.66540066039177	6.56078523090062	5.48074596868265	7.91633029780542	6.49214923864638	8.30056260776103	4.60575729689982	3.99977302182282	5.67454533608272	11.0981298035671	5.60233928267636	6.69684132875243
ANK1	5.62356131018786	5.158650691609	5.90724686159149	7.59028200224398	5.69099011560267	6.7557783981781	7.25371752963397	4.54731702165113	6.41709277546622	6.71699324123685	5.81382757014004	5.81544411170665	5.82765846834847	5.90642980374291	5.95979504939351	5.85875883452717	5.89556478591851	5.82765846834847	5.70215295132944	9.43196783624381	5.73660089105816	7.46485652569922	5.47884929947908	6.12049532379886	7.31252595478515	6.54342437735275	7.31110895701217	5.8219252989737	7.53319995168947	6.61805608262644	5.93806231021079	4.7424864817404	6.4810017857785	5.02818668528069	7.47503150933119	6.13236668337707	5.94954451562431	4.9402065874745	5.50714876399689	5.99213545017102	5.28531760484292	6.65523780963889	6.33992056430179	6.50283848939498	6.40077783094198	4.78024258201495	6.15207172960519	6.0666098943577	6.63039540915448
ANK2	7.21242239355348	8.2072179753143	8.39731636307537	8.67326642594382	7.48713170861917	8.98981857250991	8.17791847453846	7.96500697493559	8.96328733400824	8.91126739843375	8.94342175381595	8.21926202915504	9.15272026230377	8.91193788539538	8.16713042609025	8.91193820683427	8.98989613945377	7.35708115689961	8.55641039424467	8.38741764468384	8.09341302253583	8.32154999326741	7.58684460844601	7.24721227071278	10.0894348748196	8.72280312330446	8.21052400962735	8.81057728331207	9.30138833443838	7.9209633545603	7.6549793694194	7.848696625032	7.8145520853053	8.74171193395248	8.25682207437175	8.17370481794063	8.04589852414576	8.9967774668404	8.05572578851554	8.39226084030814	8.33875319350547	7.97236896740859	7.28679256521292	7.84271773345779	7.99191174799143	8.37279182811633	8.46258573038677	8.19904196222311	8.90688357217812
ANK3	8.47705969055373	8.69116219020639	8.42844948396907	8.57560876159054	6.62713788183624	10.0217566895161	9.54488694300689	8.93670944610825	9.2635317912776	10.060920042997	8.92880916443547	6.57190409091941	9.01450212818323	10.0909002323581	8.50074514716786	10.3341051740702	8.88466631686401	8.51148878129586	9.6349902635417	9.33034991592128	8.68364658232897	8.53560232880749	9.276228625462	8.01968942045013	7.70979709618556	9.42067348757604	8.85811695335545	7.31219315773743	7.25430031123719	8.63023149201013	9.21028836902669	7.27679221776635	8.33780351854235	9.23893277612008	8.71062686538791	9.12169873311085	8.4900216528492	8.08832755273564	10.1250056985701	9.70127769445082	9.23359405974959	7.23292619637381	9.29090345086134	10.3260011016182	10.2941168245006	10.6253873945827	8.38557183883031	8.08669222377094	10.4782139537352
ANKMY2	8.90162364917877	8.98679488454319	9.14353772635891	9.25927587483435	7.91861612809319	9.9696806144498	9.70108838888441	9.69343211604926	9.02906141290023	9.45527672669561	9.48637198976176	8.12457755297984	9.14163857573475	10.2238410528499	9.20939503038773	10.2169526170528	9.14892793860216	9.10193897764131	9.61950047863914	8.6623256934276	9.07303721215277	9.12706601641462	9.25963842682316	8.87853748093385	8.63063051098111	8.86086495686785	8.90051424195707	8.97858391378263	9.21997892935149	9.43948597525177	9.73570343634641	9.20646240536854	9.49819201115239	9.77860760469735	8.76855500103495	8.73620577953145	8.78401739390151	9.05567182482461	9.48133505628758	9.34785361088637	9.04672327217767	9.35043497637678	9.12433261633292	9.58750644238148	10.0513972389608	9.22592924159715	9.54659206234059	8.80189233844845	9.22943044317187
ANKRD1	4.11761832447519	4.10570723204577	5.17381343806883	3.65160565284022	3.86589350530079	5.18989903615323	5.36782497988572	4.39462853366704	6.39257018640528	4.19113284241426	4.57271165762062	5.78238067060017	6.65404861676943	2.58132869150668	5.66985426935377	4.18842398214698	2.83495966770663	4.8819503273687	4.98648796834466	6.58589494821979	3.61005349709433	4.58836082877218	3.19773947677623	4.76878615440067	2.89914230557041	5.07533320354881	3.2359296151552	5.02170818048016	4.35784541793947	4.69158104455916	4.51350882055674	7.35730143155752	5.49242187193217	0.547770145481811	3.32789098517716	4.55239928535122	5.58377801615673	3.67011053253014	6.3876106763882	5.33015343844598	4.99188130823824	4.05304160185465	2.94123575977933	5.32056262697657	5.60764341429429	6.64754305185404	5.71982563323962	3.91651020057758	4.8957555412355
ANKRD12	8.47277511734372	7.64290149864726	8.64246935673461	8.75251536060041	8.36218964790979	7.29986996993629	7.86100697207286	8.29084739820486	8.72340617973326	7.67484390958728	8.81940112431361	8.29668149754448	8.76937132424452	8.89514963858484	8.51395325274635	8.86101945330763	8.59163979409972	7.46563789622518	7.95622381018626	8.13622181402475	7.72660272306227	7.40960372441248	7.93131592283217	7.25523587492327	8.35535614438537	9.06116000640027	8.58922649852606	8.2119305984715	8.14074031709031	7.6452602231643	7.71727858706043	7.36677451097137	7.67414752785572	9.20376206515167	8.24054585829675	8.32689804561457	8.4527059292323	8.47204684870436	8.26200983060954	8.13379214415699	8.32967088129444	8.17699029550776	7.47937535159284	7.6951804561069	7.63997924410678	8.71164485016256	9.05734335881765	8.13201543303254	8.49549347915924
ANKRD17	8.87365271804142	9.1916778074344	9.07916029752861	8.8481043876169	8.14545958103564	9.54614643418796	9.15122787015149	9.12519578599168	9.22337265010717	9.31056773252518	9.07061614434417	9.06690087788057	8.99885714098765	9.38115393618289	8.83802951662137	8.92713337830194	8.91277512933768	9.33216040615989	9.42580611548456	8.90260197246084	9.40981284935572	9.01476343014176	9.33401841429244	8.28715904765883	9.26035768868528	8.26227054564342	9.43148971807103	8.88604620925804	8.21988975187866	9.04914194644887	9.21120534375862	9.50099661367685	9.04653566228536	8.88297811508011	9.37505613533589	9.39648092822991	9.47942220630731	8.99843361097684	9.13024994848626	9.1706857540693	9.00428353696955	8.87637213727112	8.93360865102487	9.150918689564	8.79705352436091	9.20474598813564	8.88024625971707	9.55380100438235	8.82965746440921
ANKRD26	6.73048989015844	6.6432466150731	5.18598487181981	5.72782695850455	5.65915522888294	7.3625753357525	6.08738166922497	6.05545421254386	5.35941470628787	5.89538001913704	6.3145874503312	6.53090006903205	6.23493888312687	6.7970882983928	6.18101901009067	6.86731524345026	6.28301446402992	5.50182452346015	5.81184023905746	6.60903810210031	5.39086057095436	5.53442669174461	5.90804468076675	4.90268467999337	6.11656113708204	6.19147961376907	6.81301279437124	6.34717662089977	5.90955424651334	6.23701670515695	6.05425259150726	6.06781748523882	5.81340167822532	6.76980473022096	6.05222590764721	6.22097529961339	6.00152931423114	5.97765156163381	5.88726072405282	6.27181200337515	5.8087227301021	6.05738172256103	4.73689087594277	5.533383778132	5.85542003347535	7.11652498716843	5.01851644491417	6.19139906537193	6.03328558255128
ANKRD28	8.42787137989271	9.21074205675799	8.7798534716534	9.12074907539414	9.65824152075405	9.12977551573043	9.34773412181125	8.33178398986175	7.99287997268732	8.82448948822124	9.42298712063219	9.2812785133385	9.78502186167492	8.78795920049182	8.95987991887817	9.46278014669703	9.40808419023484	7.91740459836797	9.14236138972923	8.83805778050248	8.86079268225852	8.52575125494049	8.30565155258652	8.1976412417316	9.10830551966532	9.36968175686654	8.54230662080535	8.60775809654655	8.86702275265948	9.03578528831306	9.33002812968238	9.1403278682979	9.60595269887969	9.57568104978394	9.29376094713514	8.9624245704232	8.66095373328043	8.5164164317991	8.07840610677491	7.79195284187007	8.78901580257579	9.61785896332933	8.75219551958284	9.05225675150112	8.89484737985148	8.30900376465927	8.89636572165925	8.60022594515518	9.1798308501529
ANKRD40	8.23477209384294	7.00911176859676	7.67789878577043	7.2504861328561	6.99187730281764	7.4191886847514	7.0557637815879	6.33752702654091	7.37902333656532	7.10644929912954	6.96341140202957	7.91068159069555	6.69633216906808	6.93250257227523	7.15683272499959	7.15530711496339	6.70310444169728	6.96555992131912	6.63700184415618	8.98544408041015	7.03345608878028	7.46263424516178	7.23430902972342	7.97290354291411	7.11009089983532	6.56824635766394	5.9235691655129	7.0788036022527	6.22458152202631	7.58412369026174	7.87752285800706	8.18304473279575	8.20920292751213	7.12604491567592	7.36075367440235	7.49932106683007	7.8136251796058	6.99249397437063	7.44184798634891	7.17341842247198	7.31500097330808	7.48696041171559	6.61017004897617	7.81841517773303	7.07730464435543	6.7909358650301	7.13224272607758	7.73696551836117	7.80599632993594
ANKRD46	8.59660891166655	8.27502889472192	8.80612463891898	8.97579370538447	7.57557914156927	8.93527380207042	7.86895777710098	8.0208475767233	8.24836184665086	8.13911097940418	8.33694186552285	7.81261505589031	8.26566215318436	8.48587645775845	7.36029415759779	8.51562573149721	8.69155429439385	8.13689824723429	8.29629824937981	9.80952123293783	8.33844674893662	8.51718400524255	8.49953895311686	7.92042398063319	7.07747633593559	8.54751909745769	7.77607965371333	8.60858452510588	8.31388807905781	8.17356467103132	7.7343608323897	8.67238272573188	8.76263987421662	8.31654953411687	7.90731975226908	8.14173959007339	8.29780480780365	8.48592634944052	8.86387782104085	8.9361790626168	8.69806906280409	8.4293496283759	8.06454334589187	8.58821677585367	8.51853160520666	8.82339409640114	7.57861096191044	8.2345655911261	8.82624102908978
ANKRD6	6.88954001852129	7.95123212948268	6.9452852201653	8.08091412048171	7.65575146941201	6.8921943104879	8.15824702712424	7.27942624914287	6.92808295823085	7.14130247122851	7.74299193442801	7.20116823342958	7.94036824622271	7.54311770194964	7.6195987104331	8.39176411546517	7.66973518897323	7.15193472994404	7.15625984440062	6.48863665677831	7.40026957845704	7.37976586257291	7.15505563896831	7.05839577557068	6.6000792795819	7.81592707511889	7.08001842491074	7.08543232058023	6.80745312989465	7.6361956208396	7.91227018373533	7.38719641840309	7.69177569491719	7.28393712277211	7.36914421739303	7.48167136832263	7.43710025462642	7.40916728227171	7.61418711145568	7.7589164714598	7.65243377858101	7.02318663744934	7.25587827322561	7.81656822530139	8.22078459302093	7.20144521094241	7.55112275771773	7.72801168795498	7.67183704506386
ANKRD7	4.15946315910394	4.36688544834498	4.71340785117127	4.03373691828797	5.46485300234596	2.41213372302224	4.53286162753241	2.79796346230051	3.36560346254401	3.15418737013475	4.44324968135447	5.41965794666378	4.36196905953112	4.34486235971329	4.26344923850075	2.72899377172257	3.95263161863442	3.27893317742784	3.95810078809153	4.43396658683746	2.31427160478019	3.63051408851956	3.75831228268904	3.64090369879305	3.76081970596905	4.16844597725732	3.29153614666852	4.52469001666599	4.387393069183	3.98161002873328	5.53882728257542	4.62973100374242	4.37108551589362	4.21033748190285	4.31016273973029	3.41246182137998	3.21713380368778	2.64490620754198	3.48998989459479	3.00003805235292	2.29977947996656	4.33757022681233	4.05980310163466	3.21283100083777	5.1370493012136	3.32006046249246	3.94271851759971	3.87024680092687	3.88987376815289
ANKS1A	8.77499760372252	8.73064206320423	8.48213165555857	8.50232613854375	9.42429797386755	8.48390160924179	8.83256805586532	9.29135551739875	9.09290616887349	8.68695658381288	8.74904110805915	8.86393166761123	8.47628008140804	8.87648652480879	8.74060493726663	8.5739340681066	8.74904079912677	8.85808960195996	8.39933738443526	8.86540820989092	8.86475327325886	9.04172672814661	8.83288689892037	9.70677471680082	8.51335360458177	8.30501710766007	9.04698466537816	8.58753299178526	9.44924798772661	9.16034213451699	9.20204853918088	8.73199059854321	9.07833129106255	8.47157751763782	8.73799679507033	9.29266358417105	9.01095580648769	8.56574011870661	8.65285128904745	8.54908397370543	8.50563967217629	9.07642490868433	8.7814452567356	8.97912244487695	9.34965952911982	8.40175691305686	9.09599671990675	9.18300564468256	8.75413329295169
ANP32A	8.83333988378493	8.35908705701569	9.0504639329224	9.37484074090199	8.65759219929998	9.31669661188535	9.29792388198045	9.53170956308096	8.95556757791836	9.08789876863337	9.24045011066301	9.48866250775711	8.71378415787008	9.65421282840667	9.0540757366958	9.63245693501271	9.22071440840219	8.96453989452723	9.08883533696075	8.72324721928994	8.79262782884075	8.50011559844262	8.87804553905928	8.87056971909243	9.3103029273851	9.9534111447823	9.28433866670619	9.3994227502142	9.52542463263036	8.70310365061816	8.68984455019661	8.49659745263836	8.46012109570676	8.97006947404641	8.55707551911661	9.09378892439043	9.2251848080212	9.34543663549366	9.49038738529304	9.30724384425051	8.81677486753584	8.80718978766546	8.91155324943004	8.57779756244152	8.55792238794636	9.51213219650111	9.37711781213072	9.12098025889271	8.60435902965884
ANP32B	11.7593008966294	11.8122198344343	12.1941628099697	11.4672263543242	11.107096368373	11.1444648066265	11.2041420123475	11.5734018835011	11.7545764687046	11.3701037515667	11.6590001902291	12.3886587452271	11.495796193036	11.8208230966652	11.5699768201823	11.9066116261873	11.5243482530684	11.2849108646411	11.403781480897	10.8367475267213	11.4482288293945	11.0483056313589	11.5918487880892	11.6191164459722	12.2266117092491	11.0794366118458	12.2554237286339	12.3021725754081	11.8583119101566	11.3784199320175	11.6374007245914	11.9771668191238	11.3147702968546	11.3952145424961	11.7436092009734	11.5877062451924	11.6082934984416	11.4361573881	11.3554605677332	11.2309323799831	11.1937363275978	11.2665510469023	11.4082575334876	11.2362444929963	10.9689778015508	11.3582292371746	10.8503049540961	11.7578619722997	12.0826471343313
ANPEP	9.95984555952433	10.0064386339822	9.3047050644068	9.42075967603531	11.2240489562821	9.67056558665859	9.82344288587026	9.24480883465816	9.65055059212286	10.0092625142567	9.68897087012289	8.94349980243321	9.90400499084377	9.29241983689671	10.1969184036005	9.40775485006922	9.25426176852253	11.0259013249329	10.3005218238946	8.35766986781298	10.4694033261601	10.3558815441027	9.89313866240184	10.1845386655807	10.519881223846	9.22195158038881	10.6716639643808	9.80182298699502	9.75638161398269	10.0348701102272	10.4460965360522	10.2168952529297	10.4361018674304	9.53377947137469	10.2794083428024	10.0325081673288	10.0325081673288	10.0535699746617	9.89340315216547	9.08205757845804	9.34744437869922	9.82713202675182	9.56663468663712	9.61703952648385	9.02820327341177	8.71667893536344	10.6114482291773	8.73205719253594	10.2997561506211
ANXA1	12.1346068208633	12.4492251363568	12.9816786078698	13.1561116166223	11.2950080712219	12.4366575843279	12.3936624043921	12.2971232768562	11.7780318993824	12.429960624199	12.7159332112868	12.1927692090879	12.8416253735656	12.7403981952823	12.5084204146624	12.4885859788131	12.8561704691934	11.889121831067	12.7159332112868	11.2985739819507	12.6397957764522	12.2804050746144	12.1236935433808	11.5290715919137	12.26004842292	12.2316375999748	12.4935152171467	11.3527029286683	10.5708200044264	12.5955765883762	12.5149900112915	12.5525767742298	12.562774243342	12.6057214013483	12.5923029966474	12.6033097501291	12.6201613351681	12.5499220946715	12.4331404969375	12.6131167537096	12.5680641601916	12.5969586095317	12.3705274857244	12.5969586095317	12.6368079663078	11.778385696923	12.1573414464307	12.2677577977846	12.7719347066124
ANXA11	10.1800166508919	10.3596315310816	9.84566683434046	10.6892960916012	10.6018098361899	10.2828360096209	10.5938305256845	10.4988290921029	10.4340255487569	10.6342098894077	10.2829028217888	10.4634960305582	10.1190372306563	10.2665443262652	10.5993292455804	10.8081003029454	9.8090571279628	10.3408827708243	10.3586387185693	10.4052869909946	10.216394977844	10.656944654313	10.2892987429707	11.0642361133623	10.0231481474933	10.1624256598616	9.9579581969941	9.97587717625018	9.46956355151377	10.666801771862	10.7571970674311	10.6098504694628	10.7438008263243	10.5481723110233	10.8071488941231	10.7498793606814	10.7658994006612	10.2167772718001	10.2420123505785	10.2338846011751	10.5638066164062	10.6019171945854	10.5453853785603	10.6782830014177	10.6271394155438	10.2900869355653	10.6514468569538	10.1663075078785	10.7660998898581
ANXA13	4.92441678166126	4.92909182745605	3.36701557118959	5.03312645837141	4.70785437389071	3.13631094029775	2.9331476565859	3.62529717990877	3.94641848451025	3.39418803637338	4.66474231320075	4.7216441697084	4.19779048261511	4.92612495207419	4.81107490021211	4.32179736197052	3.22141956783415	3.94664093010512	3.5901652237143	3.55948043144845	3.59854392621493	2.0995924048933	3.33751747809529	4.78137560556413	5.09557795679724	4.29272763430498	4.07110064355215	4.08071777606083	3.95859613420006	4.08847814442911	3.17437594907558	3.67346237541384	3.88455109749663	5.73719775020022	4.10657299028128	3.50625668874689	3.61496887055954	4.13776572210143	3.18900996771776	3.58636292819548	3.5429572170245	5.14970670731369	4.47823558096467	2.22930836229177	3.30182876836581	4.48454586182622	4.07163513222762	4.00278350630744	4.01121164402579
ANXA2	12.8531521218434	12.3614508925868	12.7323005562097	12.4222896600584	11.6187455374684	12.9223895313201	12.8698852095691	13.1944485795418	12.8339052517948	13.0615931669171	12.8989861644638	11.9362349877952	13.0878452088382	12.9901693605002	12.7503711749778	12.7584035906564	13.0979481003099	12.8279341755313	12.6522539913748	11.856622290213	12.7089572471846	12.9223508888911	12.7584035906564	12.8009032800543	12.7237196157828	12.6229909705479	12.332202341919	11.8111225488011	11.4015064867177	12.9510117931458	12.9876015829343	12.9738741157072	12.9680305496581	12.9391190586814	12.9051071427385	12.5615100830415	12.7859733700154	12.8525645910357	12.8798510801777	12.9351705023939	12.9213844095925	12.9480417059509	12.9451541899874	12.9975737105554	13.0361988811989	12.3099626064427	12.5651120240517	13.0806257552835	12.9570577241455
ANXA2P1	8.29436363191787	8.25712303935037	6.84212772560407	8.41251141354319	7.59567498589622	8.36895928311375	8.71628971161025	8.64925102616792	7.65380702767042	7.94543868887148	7.30842002618558	7.21610302473903	7.88925534369188	7.73990085412596	7.10438491585529	8.15872521273747	8.24665597064103	9.12552161318497	8.34078080732586	7.59309623312156	9.00056430877755	8.37938582116527	8.52684179737907	7.46823208854479	6.92227339850548	7.07110297255118	7.45751686151891	8.06626391467583	7.1147818900386	8.33873260574086	8.33240206682865	8.46361329182494	8.70006297246115	8.28244889189162	8.46278370306635	8.14842021687803	7.94691231947666	7.73138470974394	7.97511496038088	8.18394507606531	8.09069682321572	8.3306607183761	8.22307757700465	8.45659949595689	8.43361189537632	8.80718685709785	7.72162450302219	8.72569700121717	7.5240223981396
ANXA3	6.17201398681755	5.20568083296144	6.36707387949645	8.33879367359841	5.67216666814259	6.66228963523924	5.93017567369001	6.24414909658067	4.87676889691547	6.80249717137805	6.41696332770849	8.13219702913504	4.34710434265337	5.94732072089254	5.91877623534829	6.15064823479782	5.31462755940377	5.40499825504547	5.77539314758148	8.49638955158666	5.88565518738043	6.94636638053219	6.33263895000483	6.11657065336573	6.43751244189582	6.405084865764	6.92976862945919	7.13230318853653	8.30814949681784	5.81972095196113	5.13355403781666	8.19134246782074	5.46479486474559	5.15240166684749	6.65487848330108	6.69092550633038	5.40663270521716	7.24648515311309	6.16815151868972	5.10148893296724	5.64539596179223	5.22739372785648	4.92430191167986	5.80105236443541	6.31329713179748	6.65003295315537	6.16120662320014	6.10915479825841	6.25652885046653
ANXA4	10.7491255026418	10.8530953471474	11.1863982490916	11.5754191297084	9.8017288561576	11.7672996928449	11.7246993538661	10.9822408762625	10.9089595532689	11.1984811234106	11.4688722066995	10.1772275412934	11.6814842253666	11.6464486258049	11.0578033099659	11.7450526464729	11.6521718909998	11.0422868192212	11.1462788441202	9.94437875228359	11.2048106841072	10.9489214065202	11.0191262541739	10.4807910108381	10.9598298906068	11.077233830189	11.2997426671752	10.9342400313249	10.3188307761647	11.359429955024	11.5953832825726	11.2288862890493	11.3062938054542	11.605728476492	10.9980932904113	10.6517352681992	10.6390165296007	10.9818478105078	10.755503593926	10.1849295388269	10.7701865117719	11.2930972586233	11.3718542604414	11.4838912513369	11.5797176294161	11.4560944345704	11.4370070578065	10.9574821546489	11.5030924881734
ANXA5	12.1753563106472	12.4442781530192	12.2007563437276	12.2383867536969	11.5710318759398	12.2711409592674	12.7667468439299	12.2840344712332	11.8816845558905	12.3025105543548	12.3994862789245	11.649948236627	12.6539106124026	12.1938245944321	12.3504182853286	12.4697633690841	11.9469864427514	12.6087352010475	12.294446940288	11.1435601636447	12.4293389665954	12.3088368500616	12.3430576436651	12.3294182130717	11.5916218693777	11.7236260865727	11.6196713464046	11.4162999363806	11.2620343987365	12.5631584312691	12.5468903743767	12.5849480683906	12.6419458551683	12.670106353404	12.5760431638679	12.3984763443957	12.5135332054381	12.0269184661805	12.0830826530349	12.0336355629287	12.2426169938058	12.6485588303309	12.554549583303	12.5841633930678	12.6360297419431	12.0234441923092	12.1179410989906	12.3423961347655	12.7851734211931
ANXA6	9.77984754802526	10.0512746301974	9.89634028342465	9.51605627095998	10.0747450950755	9.78558689984936	8.98609508838006	9.6157672289837	10.0857092055523	9.57739045362004	9.48692396589159	9.11844921998542	9.40258498557893	9.76528757334589	9.2260549794279	9.95963275973191	9.46172406983951	9.92764324805863	9.88058780052349	10.7274922507649	9.51650117773735	9.86349479372484	9.52284786729006	10.4243305357622	10.0870649704212	9.28832954204141	10.3127302053339	10.2315317725859	10.6773439404493	9.55160772210266	9.67790948638912	8.09596069474969	8.89661453649099	8.57248318500144	9.44854749314633	10.1685180134721	10.5075594490198	10.1960237804808	10.359356617013	10.3437331004867	9.96249704338982	9.22065098182653	9.65943813071728	9.37513594670383	9.02552000202343	10.4046170345995	10.3183278224742	10.1378269386926	9.00736828241929
ANXA7	10.1435694680268	10.7148511635533	10.6776548294801	10.9796935798602	10.503671369868	10.93696857063	11.2550753070487	10.3136712259743	10.4971692414081	10.5443842867663	10.8943379902665	10.4515067364184	10.9322660145653	11.0508749744555	10.6702649327282	11.1308548962535	10.9186930322469	10.4565169232368	10.5867560407805	10.3630080130547	10.9061900874687	10.6260761119529	10.3841908953905	10.1209364460665	10.3116798131298	10.5652397216072	10.3408436449041	10.2885600975986	9.87010435223243	10.5885100120105	10.3823123734601	10.3830904571879	10.5757765559776	11.1062334340935	10.5547771526715	10.6544386405921	10.8431907153498	10.9121689960906	11.0389911930536	11.0130929963997	11.1710399051447	10.8208729302456	10.8080883741431	10.6395255962533	10.6722575755606	11.1837835811915	10.6792155053124	10.5334001963376	10.8867663756751
AOAH	5.3014007584834	5.5308626002435	4.16475276176612	5.93090086944558	3.51941247989728	5.81963952343987	5.77813628464996	5.28692502568518	5.42627115280318	5.89407935166168	5.32313944441247	3.78889349959624	4.33721004433606	5.38142439742429	5.78070158339763	3.8903346197977	5.24678498682669	6.84181960964409	6.09983684868347	4.22788616108334	6.00554458025224	5.58292903760181	6.22523596992283	5.49217507303216	5.00015448923796	4.45356960192762	6.39500034139176	6.47554404151881	6.42665861660708	4.26615928056722	4.29944055884387	4.32479397339559	5.72751757764861	5.54262101906374	4.27793858066833	5.68173396009986	4.47943129154014	4.91402896761831	5.02041390363308	4.99324726637957	5.2007022380249	6.17009629713615	4.47908051016015	4.43156957555367	5.90915892593467	6.60166375388809	4.61766042289649	5.77894638539428	4.92882983468317
AOC2	6.00825296969807	6.54640746928014	6.27833309853078	6.2354072467943	7.71248679231147	4.98987594841188	5.6618213113336	5.25575195058791	5.91630848945357	5.6992827174916	6.25677683654845	6.95411108291555	6.81102615241127	5.28163390446081	5.27609411635976	5.10250074586024	5.40000867982896	5.89631275104028	4.7946907881151	6.44353243498114	6.30880855846185	6.36892148826884	6.33002567153099	6.92771117656421	5.06869051143548	4.88588341271024	5.69625911513428	6.37556699367553	6.02674180210522	5.40259003253379	6.54606779338028	5.45360002603307	5.71194341081413	5.88341773638292	5.7205100931956	5.73983561726225	6.22603928973461	8.02808485816639	5.58499235853719	6.17202672843308	6.51969111123821	6.28858832649805	5.3065864008527	6.10320846128288	7.41562834478589	5.92703825430794	5.87438981818915	6.03436247636484	7.37498804338417
AOC3	8.49551817977366	9.58242708561918	9.67924528046837	9.23505291712753	10.0727530689747	7.44445599716512	7.7499696594546	7.57803567346469	7.81582535236866	8.12483676651606	8.15912437268543	9.04480082068034	6.83758550334359	7.22351002423773	8.32373689295943	7.84712219665305	7.34022159309566	9.09143471511333	8.20170792719444	10.1590746025691	9.34144239902204	9.48004545155256	9.58407081031435	10.3609364671599	7.6452083561232	9.29656458851807	8.14816300291774	8.91437382615131	8.86034092170643	7.81777340082582	8.05866640310187	5.93395357364307	8.08054755711008	9.06071404755738	8.01544373814296	8.06780283446031	8.99518583133825	10.4847387821062	8.56050426316214	7.6142410764653	9.35586587264307	10.2899578217699	7.70689596014149	9.19738002384599	8.434551573539	9.50026429369134	8.48961286706079	9.62052244361435	8.71069112818236
AOX1	9.432276332298	9.57769718525187	9.88212335440754	9.74605233285585	9.90588823960902	8.60163543078986	8.58596283604237	7.46023841722614	8.07031734048397	7.88040348224479	9.53214374551787	10.8906136033912	8.89149013131115	9.64076568708964	8.6742087193164	7.68886424669741	9.93560940077523	8.68521591130781	9.06481121030427	7.34241585398308	8.98542364175906	8.45486603015164	8.87854468453365	8.18726023488378	10.0282117059156	10.0155971997894	10.3151738651775	9.5973135498617	8.7967183457974	8.87891085322068	8.68575892656145	8.46807252556805	8.28766656005092	8.99090017592717	9.45816789805629	8.59003690329537	8.87039008400501	9.09962693005158	7.81396271754	6.88489041953058	9.55234351349826	9.22625744330175	8.83718578909862	8.76853728862226	8.84775601446675	7.97078441112091	9.70826299156661	8.5928008621832	8.01656728163471
AP1B1	8.07526312481998	8.00609862452068	7.75648066450398	8.77066023594011	8.11982406693965	9.20181583092755	9.04029409741186	8.79573994036756	8.84520601856568	9.17550929660815	8.53588299020673	6.98873019455713	8.66712620704731	7.8630947568741	9.00395089114815	7.66366742909793	8.48746521248509	9.58030963327073	8.88166465122039	7.4740919539335	8.93933407055005	8.9066586993693	9.52769585847221	9.10497414545957	7.94217826471346	7.01005396171095	7.96378221011524	8.62686918772588	8.31702223638582	8.82432241514304	9.34781707621339	9.04940459265569	9.22447662298331	7.79824977055269	8.64830881481783	8.62510472206558	8.7134766740278	8.6438787410203	8.62024950724421	8.42189122500942	8.86277550787012	8.60292044612511	8.64830881481783	8.92252216696931	8.9157642504492	8.41602923451196	7.34869717967467	9.00382469115356	8.6755078717823
AP1G1	8.22726373357397	8.73878935015167	8.26066150451384	8.01245796330129	7.9589462932719	8.07330375352586	8.61043353181565	8.74866520776736	8.73808035363361	7.56175315875104	8.24711336032541	8.29973147874012	8.57172138996002	8.73205967584455	8.32850342837366	8.18129364347101	8.4806972745342	8.30650800819974	7.95136302166673	8.32936479301154	8.23634827795888	8.41944555611032	8.2253974885374	7.96161049500774	8.09855376368461	8.17600414950926	7.92532118232711	8.07519012091129	7.65452116504661	8.07834545939784	7.80123219460372	8.03650091556623	8.42414228157801	8.14959184568091	7.96270069727796	8.64887949803592	8.74179039980953	8.34488994684985	8.71975187067353	8.83839773884885	8.77728956437104	8.25948630866073	7.94403857311311	8.37587267172022	8.58924167273474	8.9704721106932	7.54133199303248	8.48360133185742	9.00581081869501
AP1G2	6.54104000526412	6.58438320529243	6.4478933494156	6.27531914843478	5.14198659517037	6.57500907825543	6.82754363663091	6.71143589335087	6.32978551659005	6.81177477162785	6.49636237176166	6.08546789994219	7.16242567583434	6.3093829439212	5.87615147026986	6.65044058004888	6.86628352680081	6.33401827615359	5.88062703021913	5.4630931287821	6.38175470918656	6.60268547191421	6.96807389246198	6.69318214165074	5.98844221405558	5.32466455313434	6.62322877761764	6.50862051658898	6.9263157715374	6.63270626592376	6.98738007627399	7.00904249390539	6.96664614428559	5.99480869756203	5.67338700167121	6.76460227467667	6.10388360794855	6.88719031117446	5.89373571531039	6.50158271099418	6.56281845810054	6.35573148597426	5.81738799752079	6.02993223069814	6.26339628562437	7.13925297374207	6.3189656312927	6.45512280276145	6.80799539115853
AP1S1	6.06854166523165	6.34281139163184	6.24907772427981	6.66590478854192	6.48724414744086	7.2788836367996	6.38965091170695	7.88044934324616	7.72501645510712	7.72973382133298	6.52779373158889	5.68917871394759	6.57158825853007	6.54319487535911	6.84716061006076	6.41870087839666	6.69015388609115	7.71359964681346	7.52476619077164	6.95826772981771	7.28022278678448	7.05293488413331	6.94895589138633	7.35315009263487	6.56924588518482	6.13924443772047	8.01421275592394	7.1831051051415	7.19206900411773	7.18848649652569	7.79008296624061	7.22893265715765	7.50350480004246	6.5247719842458	7.09270311576682	6.88964109185277	6.65218753364309	6.19120919956041	6.03004842142157	6.17089635458415	5.81519491173226	6.77354935435064	6.79704704947388	7.05460878923437	6.91599958669934	7.57134713499391	6.79172970395061	7.36290240392914	6.70526243155658
AP1S2	9.77017040025013	9.87031289784814	10.528312479279	10.7770707353396	9.25313524685983	10.2645148451095	10.3769657385524	10.1509007835224	10.0062796348267	10.4665376071756	10.2987645254824	9.35806925662206	10.5156298659143	10.3735089497225	10.2210682183309	9.81872634201476	10.7651553886624	10.2424147763033	9.82054686249174	10.6396449154325	10.2050987629985	10.1849935030475	10.2395448901395	9.47987820826823	10.5613500258319	10.8907227178853	9.54101881947246	10.1589879519577	10.1527603170239	10.3737145143947	10.4462991838488	9.43882302420708	10.2122372413066	10.6361823295774	9.94038503472826	10.3283857421972	9.81575040647593	10.6724297511027	10.302801010885	9.92713415957355	9.92891489398797	10.1414797001237	10.2316802156751	10.150700232366	10.0343661560487	9.68177087096125	10.0646747040899	9.84985268310515	9.90589775042886
AP2A2	9.374159104468	9.59699676727097	9.96439465770157	9.65120430542544	9.01321178821256	9.42502141210437	9.81060560344574	8.89985123674102	9.48292689387555	9.89519771186996	9.3572418787409	8.95549417044357	9.5446692957027	9.39262604187944	9.68538060926764	8.94976662930709	9.81434383922905	10.2128872198106	9.32214999820522	8.46522268647329	9.65076308902185	9.95046296186647	10.0064961721692	9.72623309241456	8.73103125321646	8.65245395893054	9.21851735552598	9.21200276756763	9.82309170260419	9.92181874452333	9.82531084243266	10.1696009872447	10.4011287921406	9.78535687343389	9.72856243725599	9.39899969320806	9.45903409454016	8.98570301665472	9.46776572186334	9.28753333935361	9.43681854092369	9.56755979930814	9.77383793086946	9.71557001945288	9.54111391193443	9.07975967768546	9.14116013005441	9.92830431784246	9.7263445111182
AP2B1	8.94476765631675	9.05617538047614	8.87723005245303	8.98721582756328	8.98933140071347	8.99662473308202	8.67106132066627	9.96015123674074	10.0401383260036	9.7664073723937	8.86720778291157	8.41619016478394	9.10042504931882	9.27868100725947	8.94950699255899	8.72315999345502	9.35511461570834	9.81955046746166	9.6115515237246	9.12383641159714	9.47165768210298	9.48925005924737	9.3930190093039	9.6674921845279	9.07817549496837	8.89048816333806	10.0233305664161	9.84215166534153	9.79368185622183	8.74601693472564	9.07618634812179	9.01697328411461	9.06382839836821	8.81134328935335	9.05739651324494	9.66492312922125	9.33457579941449	9.60376436307242	9.3916486945056	9.44174561126424	9.44966185713886	8.88617679357386	8.84013781913407	8.87867534119143	8.73685113638576	9.61805249900162	9.4094487207898	9.01156774608399	10.1008328997138
AP2M1	10.7170517518791	10.8966093409449	10.9523389683559	11.1632007835153	11.2109206013592	11.1632007835153	10.9999326059114	11.1556462784873	11.2908171923866	11.597028765766	11.0448201640116	10.8677841417994	11.0749550918584	10.9332553759496	11.2383015932467	10.7022161725397	11.0364386692686	11.6872326225487	11.4589208731239	10.2191489982291	11.2166751931281	10.9352821099797	11.3041348284883	11.7041117013	10.4480527553042	10.7581417709716	11.1059615110941	11.6538135167205	11.8322194742347	10.7271648461938	11.1426791655977	11.37896216789	11.1421584816003	10.4654268106478	11.192410146966	11.4083798704797	11.2521727846987	11.1086271867769	11.3755220690878	11.3918075930308	11.3776764934542	10.9022165423039	10.6072688663605	11.1579902935817	10.9855354145822	11.080003715937	11.5453660261623	11.0504206663831	10.371847865122
AP2S1	10.6225404974167	10.4269570048854	10.379182265741	9.92763096134592	10.5583546225458	10.391603910781	10.9661971409205	11.1183522097016	10.922586523707	10.6661900460543	10.4208935797755	10.1994409750253	10.5476938168876	10.730222209359	10.689896691957	9.83655197407248	10.7022468069017	11.2176788535205	10.5569477637673	9.8692580219162	10.7022463285998	10.7201993921029	11.0659040803536	11.1949308130194	10.3004297595515	9.69083081059047	11.0386173068442	11.9036083057644	10.7130579719883	10.1551364489131	10.1888220937574	10.708643590694	10.5896727457165	10.3799988170901	10.3590413417092	10.7799767306605	10.7816355213016	10.7794742449215	10.9332980590696	10.9657047160901	10.7039221347814	10.1521281461339	10.460625004714	10.494885128868	10.2895572611066	10.7929164730665	10.9946424789481	10.3678926174634	10.2856982504219
AP3B1	8.1770776536314	9.03938223173054	9.10892232983611	9.12798933504189	8.31250892258667	9.35572304458841	9.1608177125425	9.38764479148485	9.23466030515377	9.39957230681855	9.28409668756211	9.11295320743398	9.48710751556623	9.18408411160913	9.04693849224446	9.09975341846752	9.44974878676043	9.1180294804873	9.05796223921316	7.82025150464294	8.84088995487327	8.53972602749536	8.96017533287916	8.92589396207856	8.94357029167395	8.52545011154436	9.78653699289342	9.04487914703802	9.16942404963766	9.42680309395244	9.2532836850732	9.25484325555312	9.35727797438597	8.98924929020403	9.24023587031131	9.04987398762909	8.97481383485155	8.61584419199923	8.73088525400719	8.80227830862927	8.43869872629293	9.12065142232488	8.79622415807495	9.33334200611709	9.42820515446923	8.73716235880508	9.78395546373133	8.49378149349571	9.08118988902
AP3B2	5.07457318851722	5.07691821697287	4.9151616958751	4.88981766167383	5.35793718894341	5.19362756472867	5.1179647721298	5.12315907231124	4.54792162849177	5.43828391331204	5.52330971567398	6.36931586723846	5.58958409344486	4.78655125581884	4.31901737200408	5.24245163815969	3.54279766793829	5.13893326580874	5.09342969663826	4.70263156712795	5.69267841411328	4.80812863629673	4.63602746986428	5.34943839620426	4.5410475874092	4.90039444057345	4.7517428976328	6.34097140805517	4.5456223306761	4.47371837559979	5.03143507790797	4.12078141405036	4.76493387515086	4.53684584913457	5.54148319076653	5.17876661774489	6.28357752824872	4.43063629899208	4.73760582735521	5.62486791357836	5.82312549908383	6.39298206532747	5.15085733401467	4.68524117748101	5.30130962193016	4.17455569686866	5.48445186828513	5.78782644749728	4.1796313733482
AP3D1	9.72411387546165	9.50958532733346	9.23968754888738	9.30917909716127	9.85150156723626	9.67555167705735	9.54231284123477	9.70914606256443	10.0148749594555	9.83736728472921	9.53353095488456	9.69546325028155	9.64529640821963	9.75363443856483	10.1833909732877	9.07419640125541	9.31530369509055	9.58111775999707	9.14301245664457	9.7136753297141	9.58571515001467	9.81626891359544	9.97493996408691	9.9887962837679	9.11384445967567	9.09066450384764	9.09108173157448	9.06116644616988	8.79831183045543	9.87356048162338	9.97447334899098	10.0218691561724	9.98236681550394	9.97792308195662	9.9882986804071	9.8848135782779	9.8382694436503	9.40577646192101	9.50480061340274	9.49043925626878	9.67528376513134	9.90780758942437	10.0702210863152	10.0668792471771	10.0208464604238	9.48679554397485	10.0552504809338	8.94474970609891	9.75866428103293
AP3M2	8.59327659371877	8.02823139536422	7.98114478753835	8.29789906757265	8.31346984832637	7.60214823943248	8.21732902432027	8.41409271674412	7.84914713207423	7.66277678485923	7.79035931597614	7.85750713811718	8.08862980481111	8.44764433889879	7.31821724868486	8.22559168818521	8.22663065339069	8.33438183681647	8.13782368031427	8.07176191490599	7.96888182002821	8.31335835441719	8.27254033089991	7.98680209152835	7.59289304966511	8.12093999517647	8.30097955925713	8.48637081636329	8.69667311934283	7.90615236292861	7.99934381269507	8.32653552560557	8.34762468981287	7.85998629094737	7.95414291581601	8.16902230145567	8.0052892560348	8.05355154012099	8.43420283741659	8.55673243421072	8.40431328779397	7.9305790567626	7.57998493547849	8.01627848919102	7.7249799973569	7.97267533647107	8.0365569171097	7.9171751454473	7.95638873254858
AP3S1	11.764393577335	12.0235221510198	12.233784270854	12.243395468841	11.288684081911	12.1060210401732	12.4618355966192	11.8597171266421	11.8370320871911	11.8645974005269	12.2688931535771	11.7240771480171	12.3223639136012	12.2017269539791	11.8255446464675	12.3508935353159	12.4818059390202	11.7957763874025	11.9642884534078	11.1346851724029	12.0113761879476	12.0473112592226	11.9589121045627	11.5453022938451	11.8189257771384	12.1786737609878	11.9857384156518	12.0214279091398	11.9213331194128	11.9419118772236	11.7534484963296	11.7306318259535	11.8352063014999	11.944739188268	11.6602759214901	12.4945463043518	12.1569367965589	12.0465069431099	12.550535299166	12.1460457936602	12.4098196295505	11.8280601666664	11.7169649878601	11.7385410902587	11.7441854171775	12.0124080533774	12.189738114968	12.1793535097204	12.1012075831147
AP4E1	6.10482827081223	6.38403538079688	5.44689517724852	5.26683775672596	5.29328425462477	6.79812808037431	5.43879178699378	5.29819380983681	6.15947727683385	6.98733738681065	5.88232396606952	6.40059578639568	5.98120373087704	5.81397604258169	5.59142294104223	5.67359165224298	5.87738879161823	5.63387255804738	5.12366037303365	8.01904428639398	5.84020390813477	6.03481237128929	5.9852909202784	5.38179162072829	5.33934828323302	5.96894226685961	5.12272244173813	6.42747281190597	5.41021653535281	5.65184596998896	5.17089315256114	6.25197943288952	6.36945449057324	6.05694600895787	5.90259571148113	5.75038144681295	5.85853649274131	5.60371439053137	6.61173971291942	6.11431394001029	6.4144879453761	6.03849354612965	5.32283349767144	6.29862941789115	6.21758431204921	6.65760302254051	6.54437017447246	6.26768413895723	5.34318965029065
AP4M1	7.48691946338709	7.48045070968137	6.38171406123745	5.94166619175376	7.09834230759056	7.46510385594367	6.14644371528639	5.67195981422401	7.3838344970361	6.14701717608914	6.37531410781953	6.6330940523147	6.39444691890844	6.55162086432179	6.17247313763172	6.56503315027166	6.66219192609293	6.69855031629131	7.32873691565729	7.27738527025415	6.85059811231857	6.5205595602001	6.88180966901077	7.23608376561922	6.63090043802137	5.95977494893334	7.04290386766857	6.20332172449027	5.78578098393333	7.0537266276207	8.35320245696289	6.89015755382585	7.23890106942792	6.69835926657968	7.10461854223767	6.87666408470059	6.63860960126552	6.0248867169017	6.17771455125221	6.21586614889798	6.34552877507213	6.36705870619669	7.30428781701957	7.06306741774465	7.54885055711388	6.15369155265806	6.44889795846981	7.7297111006083	6.54395250887476
AP4S1	6.89710850272773	6.13903998875599	6.58007548612925	6.36474211589851	5.23575392018191	6.31255010769362	5.32286829601349	6.28018688715961	5.58752885388878	6.2710017804525	5.73456389300978	5.74165112209463	5.81787349286302	5.80516174824098	5.66716208102636	6.15931030268743	6.09792711842145	6.31414503894256	6.73467235465903	7.15584657453927	6.41538348937891	5.91369113255025	6.28504213196401	5.94098474491811	6.9024429623506	7.15006301679592	6.49910111461261	6.68458924774996	6.7713817637211	5.6837283785225	5.41247042408457	5.75350002651727	5.83611074312181	6.59769454818033	5.80254128430492	5.88243941277821	5.73007164583584	5.93898815965462	5.95999247060054	5.85912008518088	5.76076193149539	6.19836448004003	6.18501792818064	5.65909440311607	5.775549357962	6.32327663036065	6.317746447078	6.00073641400739	6.46281767277374
APAF1	6.50105433412208	6.80664813711896	5.87353359818691	6.69087255746767	6.89708913782961	6.89771899029266	7.2834365380311	6.32092982294609	6.244453161667	7.04466409939855	6.71216640405295	6.48646031975108	6.91022390260681	7.09221101155775	6.74831406859401	7.01930709967409	6.87419710682621	6.4488970586182	6.94266484878177	5.61140887407845	6.77273139128961	6.47946138839839	7.18311806753639	5.97248625159316	7.40003219607656	7.62358178497521	6.57582237495972	6.81748078026147	6.79169161707968	6.50951066114603	6.15800723850554	6.32506209819483	6.3015195293947	6.71740765742856	6.54468805746918	7.16276572458007	7.02594417146557	6.22447241686501	6.50951066114603	6.05835812080944	5.87847315045957	7.09630291938367	6.86880122290378	6.49016226256122	6.52701985834445	6.93446743635992	6.29710998766667	6.64930661506986	6.11765450431869
APBA1	5.84955036046984	4.17885342541624	5.51869618007743	4.3223121653319	3.78082710202777	6.10784972030438	5.43395719141382	5.32678837179538	5.35288250083152	5.52361131150153	4.71427635223874	4.19423719926264	5.19339943361672	4.52013994564012	5.02756371350444	4.92787937606225	4.58772820411549	5.3922764859776	4.44515842911055	5.4218498209176	5.79925759471171	5.55969454040657	6.09724320493368	5.918341344822	4.37700929020801	4.68535041055329	4.95165225104345	4.68535041055329	4.92445642375468	5.49299075868493	4.97243040893512	5.262962061902	4.82827968093875	6.26862570656917	4.43261169959154	5.72176053803975	5.9603033161325	5.80559293323696	5.60795493767836	5.06680372912289	5.37041420969578	5.01795211393943	4.79803489209984	5.02669764340552	4.53595664599923	4.88222850696293	6.1916759585958	4.1408146118442	5.6315898612327
APBA2	5.69491778275188	3.86814351530268	4.82743288738513	3.14610152355319	5.65926227501911	3.86443706247884	4.97794323073365	5.19274665012438	4.34530351140655	3.51401969315627	4.02716099814931	5.04079015504301	3.83587561082914	3.74064579388077	3.96145280980653	4.28722346674961	4.2635428246454	4.18880734259139	4.46488423715602	7.67588053064883	4.35664526484549	5.11755817016639	4.27950495289291	4.1647047798094	4.29295850122734	3.70274489100701	4.34186997712183	4.85382760166403	4.70821505736635	4.03114259569316	4.57721339433998	4.82213901553551	5.25159597561291	3.22881647351721	4.07787365823081	4.33238016354092	4.52914135119062	4.03778414533699	4.60212976440679	5.44853930432995	4.43576237747214	4.13277599140537	3.77945399747556	6.28486641227193	4.21343016780346	4.94757613696841	4.44149094925808	4.41744502677462	4.26053808674972
APBA3	8.33844033979726	7.78353119366455	7.47903266365092	6.35778016399319	7.69455891750757	8.27903444029767	7.59391871093418	7.47993161110081	7.46603080586876	7.08138383066468	7.3859527953698	7.19993884124699	6.9224408089104	6.75283620615794	7.87150411441272	6.95507121920957	7.11884917561972	8.63854035357557	7.83548239350934	8.48924063465191	7.72624672907039	7.54895785968306	7.52708653903105	7.81341384954902	8.18262000701206	8.51725681475539	8.20203660759955	8.42885934888778	9.41313056219616	5.85264626270542	5.69011611553973	6.08279574687531	6.22084210132285	7.10097526672002	6.75880801101823	7.63480915909026	7.60132612801303	8.41350253886812	8.60751600614362	8.43367374736785	8.44461825712353	7.04750536707592	7.15235598045854	6.7573963552167	6.68492812337074	8.50985411113635	8.4891944566183	6.67151615815313	8.23011612894551
APBB1	7.71654322412997	7.5930776286115	7.40202799483321	7.4101223020851	7.8134475477023	7.50321348796803	6.90667023492513	6.98471113931265	7.4927252962094	6.91678083493872	6.92730351737585	8.60591373582812	7.07593103080659	6.64850620185767	7.47913712108092	8.11108015247241	7.29436148909399	7.01028973191211	6.60114834630041	7.44415197901353	6.71581249507534	7.11300392458303	7.32351232728296	8.3769330294639	6.19928516947537	6.00810276750582	7.14288035108876	7.09897560249608	6.88895882819413	7.37494482431162	7.96772654429066	7.56954228637746	7.93872125620247	7.20465624993541	7.69332463665109	7.3707948778655	7.68182471828075	7.78116960346419	7.4848718512475	7.11539471486426	7.58925453199654	7.67343393446741	7.71333504882841	7.99215181669632	7.74908067461395	6.92611548010839	6.29909657103513	7.81150943572321	7.14285197590706
APBB2	8.1612187760743	7.99164723402919	7.72537782059181	7.4272095819077	8.22310781797357	7.53688709188029	7.67211199736132	7.42931487405305	7.09570898199846	7.16821008087665	7.83035382329074	8.44171075085026	7.55352304004376	7.23488984824587	7.32451756021777	7.98943854655106	7.12908245555227	7.0225938676428	7.83632753305564	8.37419057257518	7.28870131179673	7.51696950812903	7.37683756866245	7.89545690496924	6.88124419580282	7.00441734743094	7.24260808103638	7.37365693335992	7.91728312214637	8.17095052339746	7.60374173767974	7.96511418159695	8.12220710826971	7.22049672182467	8.11683739014724	7.77044178675047	7.26230931493204	7.16953746349975	7.8249837100516	7.2960253933058	7.34359798051013	7.69802334090802	7.84806391225257	8.43358913685126	8.41852670949431	7.74510893901262	8.23312797500131	8.07433833186587	6.92978221011403
APC	6.7238810627638	7.13080826071223	7.19940159586191	6.32062193208066	6.49716354425947	6.46348678129757	6.94729014064748	6.91891304592809	6.93037741626668	6.1730240392913	7.03316968975812	6.68663404303613	7.10313009516369	7.1375576490821	6.77701667003491	7.00262033327559	7.19863622837398	6.17539200658385	6.38342832091071	7.12860360882429	6.50576812067265	6.27818776216104	6.69553928995332	6.31427018074789	6.38066857737005	7.09615330495724	6.82453664180358	6.60036253365049	7.14057623096821	6.83901015019247	6.35285982403033	6.31084266004565	6.98745328877481	6.73076494232699	6.84938872686788	6.94855433700328	6.72735263730416	6.60748952081033	6.65489148271887	6.59650121932385	6.67269693837695	7.01359938220173	5.69970288976617	7.08422722020156	7.21430571257218	6.87772850412594	6.59253418781623	7.16092535612425	6.66119879226867
APC2	5.69272454548363	6.16662759587946	5.11380710591798	5.16605617342708	5.35511955497457	5.27580645162625	5.27697282079314	4.61131586286659	6.27170094573026	5.84244413004533	4.80217690316171	5.79615613507821	5.40743318690671	4.00020522853616	5.54843757460253	6.47309534547981	5.11548863738568	6.22447757479895	5.71450959368051	4.89569905832582	5.73093832480128	4.75423426170793	5.55203538499678	6.14043771036748	7.25174082577712	7.50805438724921	4.58479368207037	4.55512764080892	4.30380641474621	5.78242164228593	5.07344323822474	5.38647543928933	5.66535008315234	5.45279896160308	5.4115055616637	5.26057359821362	5.09327819330467	5.42817867649439	5.34549087802266	5.37050681051206	5.20127657305355	5.1282929864978	5.70617855568443	5.61875884792734	5.78777540241229	5.20373893544407	6.6496232240785	6.36862285810937	4.68937376044575
APEX1	10.6445349831628	10.6051050339107	10.5906422780023	10.2060486252505	10.8103652771966	9.96195020218418	10.4383360071771	10.7742073949681	10.4876967532878	10.2686197779221	10.363512308816	10.8660702419301	10.1936546242799	10.276730395612	10.4823932454959	10.170733531298	10.3284982518996	10.740368207451	10.6543130413145	10.147129001083	10.6444858655621	10.1804404317516	10.5195242549404	11.0562175782674	10.5505934353425	10.5917757317456	10.7170270858327	10.7067536627802	10.4975840335839	10.0336019571585	10.2215384463663	10.5269089126706	10.1238663133106	10.195585967236	10.3039784304599	10.7035452583045	10.6511490908316	10.9716693197428	10.9958862448046	10.9404790892166	10.7322436901995	10.0575927083584	10.0586116565821	10.2008750157965	10.2353459331666	10.7041343984674	10.5325086369885	10.6015751289703	9.87439587229573
APEX2	7.50888095434715	8.30921188669318	6.27593329299829	7.51496860062535	7.85545995584983	7.18296949666311	7.96696437148609	7.38319275412673	8.02906943573938	7.97827737330704	7.42598139105849	7.85588384729796	7.90300341824389	7.60114897274336	7.38847549527874	7.21203759901414	7.64538700050381	7.87596281358046	6.85262689611203	7.27658443401476	7.5239799548446	7.51441328499801	7.52985311061158	8.62667624140938	7.33713556995148	6.81048822676776	7.49496126348657	6.97942560722905	6.85593915305725	8.36252417930399	8.15960903320128	8.41289588634436	8.07549646718712	8.04336733776817	8.04847076591763	7.45628510367582	7.67789982800392	6.99028739583168	7.12000220271659	7.0761087467129	7.04715645928516	7.85090283256752	8.22897148440371	8.149854592216	8.20239132051235	6.82104738620788	8.11462749482855	7.90029626853436	7.56494198092908
API5	7.59747626109378	8.37352336403882	8.1960338916706	8.18514180908106	8.71009127953903	8.51171588207282	8.34467963753044	8.60846798791021	8.00828288559663	8.04696199503608	8.33031446280945	8.39621580930514	8.36519310351413	8.56042302126603	8.14234231799727	7.9512741879037	8.58307755152178	8.2779449178697	8.27954957342157	8.26949896971126	8.31987705933851	8.33998048883409	8.48929122778157	7.52913264266712	8.07354067218629	7.97715333508799	8.55154589697167	8.70804151385367	8.76278562879015	8.09928225960442	7.69171057853968	7.97800906503728	8.10956357556157	8.11249553364168	8.01210014078675	8.66400563810656	8.55314058080967	8.75349125889337	8.6823922171931	8.7760572908577	8.55615352873825	8.02686980113678	7.7404834186796	7.96554981276752	8.05556155365521	8.28025690122807	7.99754540733543	8.63379416777977	8.52817425902721
APLP1	5.3400122674286	4.88891045994619	5.21558734186178	5.06120538027674	4.97701027210969	4.96441028255382	4.71595560904898	3.3185512564504	4.5961417014741	4.72323310014641	5.10769328946206	5.34446314085208	5.33999159348798	5.64634473134185	5.39560412137113	5.40943199501416	4.91186061201913	4.60913993213033	4.11434409704077	4.21544254245985	4.22853057899275	4.96371593731323	3.5448229557368	4.05848311878223	3.84259685969791	3.43699487947883	4.37970679323219	4.50413646558331	3.91271445268154	4.34402334207453	5.71308448110709	4.81039828642094	5.37939763053822	4.38299444936824	4.4309617793615	5.00707697765584	5.06326430192587	5.08824109525658	5.18359934799846	5.35330559593123	5.23968334593278	4.68186203267807	4.92610328792999	5.48271969655926	5.00125142177009	4.54855910450625	4.40245842213301	4.38246732249914	5.57200253668491
APLP2	11.0918579137209	11.2871716715907	11.6318467376797	11.3262121804636	10.4408221904304	12.0175624425661	11.201306993344	11.4691129690911	11.2405228169597	11.5707858119646	11.3770991967327	10.3561948475111	11.2786226479555	11.3881319094612	11.5643606907427	11.5217300726397	11.237932130373	11.9288704378469	11.8863890908428	9.9709157591396	11.4566228714257	11.4518502220266	11.4697140209538	11.6894868450467	12.0715576673285	10.6228072231132	12.1742063836792	11.7872526955702	10.2738011573486	11.2220314319269	11.4186662761236	11.5310938773005	11.346453303693	10.8149897871844	11.2950122613646	11.6962272264648	11.9956247825902	11.0917119021396	11.2786635747784	11.2587960812912	11.5398005584347	11.2043954556523	10.824681562182	11.2296938705486	11.1645518502497	11.2657541132746	11.5327398494781	10.7272812045774	10.7523487224768
APOA1	4.23009194493861	4.32634498316846	3.91941074246814	4.56956945124535	5.2925042896608	4.60314860317795	5.33058445109154	6.35147380886584	4.992537326119	5.24345551707414	4.67838855858722	4.08649008722609	4.78575154362912	5.12381717835538	5.04713666312175	5.08451998026934	5.46378416625055	4.24274669276617	4.96636877440126	6.41527369729021	5.18378896962318	4.29099822734067	4.28732291181612	5.21845315703053	4.75824789361671	3.53839676320798	4.93244081066246	5.28410630238347	4.22094197758968	4.56599897706977	4.31613788503211	6.01264898325716	4.19337425566136	3.95830291739953	5.60957476878086	5.68956962405335	4.6914154810825	4.71905920380104	5.28410630238347	5.98943029478302	4.38140199890706	5.21557415452928	5.17662419660758	4.49373653160644	4.25563857364017	6.00150994979248	4.81928300471716	4.868395246806	4.44873714662923
APOB	5.60841138984853	5.82178910123536	5.00819301705889	6.23535786447716	5.36493661285524	4.09282298537721	5.47587102443189	3.66536887162081	4.84275538482088	4.94567693906185	5.39414817767499	6.75857171271722	4.40193807197131	6.21757421815196	5.19826821964098	6.12624598398167	5.49254183119976	4.27543172985533	3.87934135317186	5.01408181661243	5.27510237287833	4.95442132399096	4.13221886812301	4.53548834757846	4.87374790782928	6.06764997169642	4.83093503183592	4.61449148849596	5.03329783697718	4.28149548226318	5.99600964659678	4.58157409829693	4.4661774358663	4.80093971754445	4.62431820536926	5.78583975921031	4.81246514741439	4.63182970190127	5.65560107456049	6.66129345982297	5.953885666286	4.73349550309985	4.81423504227665	5.27379723148187	5.0093843495437	4.32538453154703	4.99826911531042	5.50314154960585	3.99592473970301
APOBEC3B	6.49598651060105	6.91936279463167	5.92489997051497	4.18043708604998	6.18582616784778	6.68375901543604	6.36474341755025	7.0307176249155	6.81241796730126	6.84943879739772	6.17865128469195	5.23707741254174	6.1033737689798	6.26899153058551	5.59971995339038	5.41394654463862	6.1280568172891	8.13991270582031	6.79920324649114	5.67284234348957	5.87820633527593	7.98765141565818	7.28879674479231	5.86763566152015	7.78275353312794	6.74006553084646	7.08072102782239	5.19073194841011	6.70497411680175	7.88008214535019	7.56808614078546	6.76712870735218	5.8478710328053	7.11886815918495	7.33684827035186	6.45257033657599	6.11358917382003	5.56098392245665	5.143945436045	5.34557076681382	5.28070159785011	5.91090906603461	6.52032694806158	4.82206328721662	6.35404008933337	5.70953461768888	6.0621389380453	6.18371999777191	6.2216876424862
APOBEC3C	8.24362068428962	8.32418677395089	7.77505284731847	7.93949816518774	7.45893276490902	8.12611165156053	8.9436654621669	8.02093562056486	9.19530768515402	9.08361242904162	7.82408817270216	7.7051037181333	7.81896803085312	7.86549101525397	8.53955539707889	8.74153123741844	7.92927988217005	9.1630495898414	8.91404562871858	8.56377427938506	8.71384808242122	7.56922279546261	9.13530300622127	7.92290079678637	8.69137669251603	8.74124636644808	8.95230063487054	9.18009344669379	9.82974502424305	7.68654592975041	8.01107230345703	7.56388736682247	7.09800993197798	7.54296864777004	8.09356968724899	8.62174174566145	8.71871809748339	9.02500730107574	8.37063024012143	8.47627566655513	8.86223177315398	8.15213015502052	7.72143166360771	7.47549321270136	7.43549803052018	8.19973172102802	9.01150259678164	7.41845171036193	7.37431696108208
APOBEC3F	6.16489034698837	6.69189810121837	6.17053125355082	5.27263492918512	4.72760537133935	4.96734254502272	6.63509554329893	7.23433854991582	6.84514987762266	6.69984120875053	5.96136490693963	5.20113900105833	5.66688074585876	5.99067882209258	5.33202806557558	5.30132524222799	5.49023092207467	6.98870395940724	7.00213862728199	7.36663551442755	6.81941508257731	6.15284013005943	6.36121142206818	6.19262099649637	7.08267430475331	6.63066928604839	6.87767810667761	6.90188658727901	7.30231776069206	6.66293853858267	6.2251510711721	5.53833204260982	4.65510390297599	6.06188572085076	6.28824849941071	6.42590253316629	6.39856232694003	6.66031300125772	5.81991362475638	5.99991337913162	6.31234930178529	5.47921568974779	5.59121714705632	4.58102027658617	5.3644810168875	5.9015669298577	6.25814947108202	6.1213051463858	6.06475356655216
APOBEC3G	7.07413452097923	6.23879007852583	6.52446795187113	6.05913038131499	6.24202572489302	6.5902642354769	7.83939670918887	7.68873891411459	7.77254237833971	7.18372489759919	6.91954231831955	6.53655024151714	7.13513735893903	7.7297673010731	6.76272260396922	7.74872739012543	6.95062514019059	7.21037961180406	7.27027338600113	4.96232368725958	6.94310428800101	6.66852709701142	7.71545826885244	6.58129792286179	6.77618968774242	7.27731281876138	7.91276619090583	7.33983008480929	7.16476410711191	7.68109093622004	7.26975302487048	6.54862469096835	6.4449511368117	7.19911962085042	7.69158040358796	7.04142191493535	6.29924877677956	7.00312335052264	5.53179390430873	6.06782686639306	6.68025529524057	7.43361510427594	7.13125374995583	6.22984966618565	7.00218597661526	6.34888196514263	7.07029917451024	7.08555116423251	6.70597653165401
APOC1	8.79706678587983	8.70756007800065	8.53524732854818	8.1596532409267	6.96428334044741	8.29899285921613	8.69199869724834	10.2314757443191	7.92981804664465	9.66442363859753	9.08580312889826	6.27295110953649	9.1273014711476	7.22705151370904	10.1631345448065	8.74902059826505	7.20017121035871	9.33034683531425	9.91821205555412	7.31815049047566	8.40223827252403	8.19824550268415	10.8575468372734	9.28415991157977	8.65977820974247	8.12325942472962	9.54241210940368	8.57510390961229	8.84969924886905	10.1708604747471	9.63807549364807	7.6229214179929	6.19015943593176	8.42926494706226	8.78580670349299	8.9106606188798	9.19664334478564	8.69277106186995	8.97176504651178	7.77046126036575	7.79193722105021	9.81657902873163	11.3787275939677	7.40260891664049	6.6882943553017	6.73723512045577	8.19128378117801	8.08499582789101	7.43414705870778
APOC3	2.83828882505505	4.14010707594976	2.71987347671066	3.02488545914384	4.36226542968596	3.89491496988264	4.0027121005191	3.53789421802552	3.75819903849991	4.24761200513547	4.17747747887717	2.24250809507868	3.95704385010632	3.86111138178673	3.93576731331969	5.16268139284663	3.82513514757726	3.54406870349959	3.7962617895019	4.08235793001958	2.93196099353209	3.06798549687264	3.54889573218838	3.17968169385959	2.63038247984668	2.84923738879314	4.46141736517118	3.78758756015371	3.86710627628084	5.43205756386429	3.51385116561724	4.27821100160354	3.67935095960984	2.79510400911865	3.12868552591868	3.07303917952142	3.60122457498507	3.57364099673811	3.4863212030238	3.94965930329937	3.36488928750186	3.57626983924977	3.50895203527683	4.15048929972801	2.86051007994576	4.22883684892355	3.72127791818872	3.61331573062111	3.60204287431587
APOD	10.0447413661784	10.7418656019878	9.95498687931773	10.2153064453323	10.2227904636444	6.80745110137356	7.70845376884496	5.16254629335837	7.12437826207383	5.65537722223098	10.8982609418347	12.6038444968347	7.18438432636539	6.64052748487835	5.69025278910001	9.05002782953258	6.12668314203541	6.73590724739313	6.72573529947875	10.1372200761635	8.5925591104289	8.67198161749491	8.17921697834046	10.2953332702906	7.07537381063175	7.84807998631377	10.7338915688673	11.6518652548315	10.6807230839898	6.459957512953	6.27243127840101	6.12809754425248	6.34619316789627	9.1577931063947	8.29660200444916	9.40435391029695	9.54516992128135	10.2833606470314	8.75478089548993	8.85153488058858	9.62724156169098	6.38144535863092	7.43204309752609	7.17188471409927	6.55838308583224	7.04765929215047	11.0377747906121	9.36355877856724	5.977592614382
APOE	11.0235223544664	9.70786175343662	10.7336453567765	11.2461569637392	9.91848994771572	11.0430634482517	9.2429525153898	11.1511938266659	10.871144592805	11.1698563425577	10.9827380914697	8.22845084662659	10.6337247224725	9.66710449596708	11.6683569078301	10.9357138069274	9.46410357562984	11.6833064893894	11.7286726434092	9.84994556943432	10.7320490017169	10.0970796361492	12.0008709428852	11.394850093607	9.60179687296785	9.56567086080328	10.4882934463453	9.42173293703392	9.11974488388172	13.2098523212113	12.5181382601153	9.78724100763869	9.63625268255732	11.2619701834489	10.3608764420236	10.8747139288713	12.0500576161845	10.0886951325781	10.0449613141458	10.2627148133296	9.81475172587771	12.2054421290881	12.8938801783861	9.84844085211644	9.74963864371998	9.57902309070688	10.7565796618355	11.053008995519	7.58765491024812
APOL1	8.44697874599874	8.48640479263891	7.5511506288407	7.35201883102581	7.34594026189225	7.8663683315439	8.0022267018249	9.12302787091916	9.61666684177101	9.07336477890336	8.13500607502615	8.79684150190955	8.19705177941812	8.58857165288885	9.09824986752375	7.85576947303185	8.76217541294857	9.06167770069171	7.75079756586459	6.22804856867496	7.9596541606312	8.39904770213921	8.42303830507403	9.01697941943422	9.44954493124449	9.64819512789739	7.92558662755294	6.73590393985123	8.68655794356678	7.97068343541762	8.49336339186956	8.52259689792283	8.94316240374016	7.99849377928425	8.28590645339075	7.49994263185102	7.67108101825851	8.74943573295474	7.84100134191378	8.16587542771787	8.72333341160035	8.27283820109402	8.47933459055495	7.62893764224954	8.08606554057689	8.39551614891227	8.08153921665678	7.83415516330388	7.86403048311514
APOM	7.0905218948694	7.05293200386087	6.68128415207816	6.43672564480683	7.26001203570643	7.36836157239596	7.01954528200091	6.6522191820338	6.96980131917447	7.01699787220729	7.37664360666831	7.26337015605677	6.13701438900627	7.58321606153644	7.60978479159751	6.60477575514803	7.19803023320084	6.23477216160506	6.92355060789344	6.55254218413089	6.58722783353273	6.31122139349994	7.05086339234962	7.52219892583968	6.64079877751484	6.39997202586636	7.18161182670174	6.51095316676606	6.37813433141714	7.36103634624209	7.58290166702017	7.41611686779264	7.25226458433951	7.6583084753442	7.3836223429245	6.97323074933052	6.52174248590876	6.17854339976442	6.47529815669936	6.42746084548911	6.58623044700817	7.31924318541389	7.42924953497718	7.17183652740026	7.55105552272204	6.6562192807061	7.66636803875254	7.60991771032226	6.65457757245318
APP	10.7123512977511	10.5658793668771	10.9833811808277	11.1987609508631	9.77881675471901	11.3012914248464	10.8802279889766	11.3081414743562	10.9316825958332	11.0956305507001	11.0740099791844	10.4340338436002	10.6368228318477	11.0876840317988	11.3058243971799	11.1976951565878	10.8024169705774	11.2239820477048	11.4536545864773	9.57843219477235	11.3568356157912	11.0876840317988	10.867886117081	10.5139297963969	10.7645739263297	10.6030713652352	11.5545865962916	11.8188626559471	11.9475032219057	10.2115834047078	10.1188591282727	10.2435023999422	10.443806236668	10.5751024468412	10.3395521338267	11.7688735431443	11.6760008690137	11.4976551694787	11.5443606460009	11.4045956491588	10.9305493288739	10.1818768842064	10.2532271707431	9.92836437922027	10.2131206699263	11.0658111301922	10.6970302555378	10.4727032707183	11.3968170699154
APPBP2	7.15075043097386	7.97543089707077	8.14903359337304	8.47592011532758	8.43565910174773	8.43451938967106	8.43654797516786	8.14903359337304	7.97722340702085	8.49065611469102	8.35178006365309	8.37742283671831	8.1702287160816	8.65453320915045	8.02607493274395	8.75509260690068	8.2783645922311	7.97094406347684	8.3342678945921	7.77265696552845	8.28140482614774	8.16086772181297	8.16115442717238	7.37108445382092	7.90454713272564	8.17726242716982	7.45250734468568	8.09509772349353	7.69368258117706	8.49511433344799	8.43154380380696	8.4708421922157	8.38194079153836	8.55907437475483	8.33251287403763	8.41763638252012	8.25673764553458	7.82001048848631	8.01941078430139	8.07929987225529	8.22823800435604	8.74994102641727	8.20265932970758	8.59210867365038	8.6859609530819	7.39623663462541	8.05457870796615	8.60183895526648	8.61106673857774
APRT	9.88834464111558	9.46226775088478	9.67530588526252	9.32828450860015	9.86418752262833	9.48794313357336	9.03246374887819	9.38971796523791	10.3320979052198	9.66105831501231	9.50176313667896	9.99435995769487	9.59836128735278	9.59644418190651	10.2253532481633	9.44906647249784	9.72579630735665	10.0083730855997	9.49710502689821	8.50469724860404	9.67878728422629	9.41627392738575	9.67229993633222	9.39344553783064	8.88276989533867	9.52496098192208	9.52657229759881	9.61839281875231	10.3847891667451	9.7506559465675	9.86313891862921	9.79858711385632	9.70440178408373	9.60446414750675	9.65486831727304	9.61901493343805	9.29505289691008	9.44342402940411	9.80445791869609	9.66624412866946	9.42001165126183	9.52496098192208	9.80951726959793	9.7695563832105	9.78902998969855	9.08042719439564	10.1424403660059	9.33105635374257	9.33488206861492
AQP1	11.3923551010843	10.562864564629	10.44014246113	11.9071853748514	11.4058797866532	10.977394481075	11.1939758952048	11.5912595758975	11.3429109822526	11.6282186628221	11.7236185506716	10.9733326339502	11.9568230968423	11.4738191766153	11.574380549123	11.0583395371538	11.4259748344396	10.9043661386525	10.741336118991	10.3279056656983	11.3728411680033	11.631040595957	11.0092346121097	11.4012584764378	10.6440268685522	10.780497504673	11.0711555585888	10.8883562254306	10.8747373083193	10.6654366779801	12.0728407637491	10.1194100766031	11.1425981741072	10.9710219811039	11.19828613672	10.7067115636825	10.3513365043043	11.323330475528	11.5912955055314	11.7550896712578	11.6297025509179	11.8831555110686	11.3081609152371	12.1936210185014	11.9813993576085	12.0496372613054	11.0481672261473	10.8425706072247	12.2442854419573
AQP4	2.40033160414425	2.17770041460685	4.5662031766614	3.18001528603609	4.18181094324475	4.24868575740094	2.76629398724267	2.01950014771409	2.80934176096615	5.28026668058357	3.30146653304302	3.06438041603686	2.73976625356973	3.35512102978532	2.66831861034546	2.52987475530285	3.17137265286541	2.98382339416963	2.85495850604588	7.30571489740115	2.9607550310696	4.57210346997077	2.97677610333851	3.07444769137171	2.87469362680404	3.27705318449814	3.65645096346642	3.38096279410182	3.41163333614426	3.51113105383037	3.23791779220029	2.98094959851229	3.01426395224619	3.03835736878589	2.95072606171499	4.21342448409036	3.86989679888205	3.29719999339029	3.24802775469616	3.30951008579156	2.85256271284613	3.15160756011036	3.06513780198499	3.94524460122425	3.25818258388949	3.75475389761629	3.36491874635042	3.40126254682121	3.34709389412144
AQP5	4.32367874043224	5.41894813387217	4.60129344603536	4.01604061392562	4.13058967835128	4.1750244406188	5.15201739888706	4.2248372782163	4.8545857951978	5.04131274944979	5.10547448513811	6.16828948062508	3.82873808590982	5.08803896580086	3.82873808590982	4.24263997285525	4.3868642688431	4.5628990189557	4.6039966170126	6.30718072850191	3.82873808590982	3.82873808590982	3.82873808590982	3.82873808590982	6.51893648398352	7.00557404583011	4.40635316624873	3.91407533316386	4.8815392107412	4.62583868248186	3.5168861280888	4.47929801465469	3.48044378279947	4.17526668795371	4.14636940068662	3.94375530542595	4.03605450997055	6.12495590744382	4.43798795127748	4.67822158552143	4.35081292713708	4.26969547958424	4.29060190766687	4.07571688212041	4.0940928820153	4.98807429018284	4.18747305515406	4.24162459351635	6.58338880636869
AQP6	4.65990627393142	4.42592425022319	4.28240631793641	5.98980340191212	5.15121089093161	3.7760964918472	4.61548080356727	5.47351799755496	3.8652298048649	4.95576080594464	4.7727725573648	5.2729306670094	5.01501086588714	5.76044138648788	5.63925672903187	5.34842753995534	4.81330821028932	3.74657202898978	4.36677626174621	4.42890951149941	3.78936004812666	5.00353531677443	4.28159851620379	3.87966008799427	6.05524451511898	5.61990878992833	4.66849769824395	5.07530482632872	4.86549441368298	5.99043996820022	4.01759157209061	4.03305571226447	4.02210088068312	4.01124398262631	4.60585517423038	6.71969416156013	4.06125370575242	4.85353841454166	4.4586922758415	4.50787049967948	4.5178478673565	4.04324079881842	4.04479775472476	4.15025344726051	4.07930216816986	4.594542292693	4.48239497706367	4.74833135069451	4.94775843582395
AQP8	5.0950636332314	5.65372921186566	5.1112117930382	5.91824383323855	5.3271093029035	3.08889965312227	5.86848757586446	5.60177034225589	5.67726195864311	6.15802293094735	5.21269362320005	4.3064366475062	5.85196861272284	4.51645535235297	6.94873132035205	6.38622836611293	6.09848237087176	4.19902724030151	4.42402427348347	6.03866848224603	4.64935637892476	5.11512177797095	5.31761212716265	4.68022989700951	4.41617266779485	4.49808289068762	5.2189008081142	4.45782568162458	3.87890015219874	5.77151313619652	5.88331557701396	6.57790336278557	6.0871077529329	5.06787660435151	5.21196624411407	4.64918431416079	5.00823490796702	5.36190001196515	6.07107881303044	5.72721944226753	5.9763360782508	5.11703631003629	5.38351100093874	6.2980029722203	5.17546355097416	5.13231879273745	4.88456066677398	4.96755394046634	5.08578799781785
AQP9	4.14805631240703	4.51561954997854	4.08087687236842	4.19139824391636	4.5407909063208	5.1396878359474	5.18607773966798	4.30976025409214	5.00162971385653	7.94255960436122	5.72245823708103	5.17177698553002	6.90664520550002	3.18200348579381	6.77143557233048	2.30949031891831	5.67511754334394	6.85043974253372	4.30548052075865	3.17925243884982	4.06010676612394	4.03543464592226	7.1781348471511	4.15392086883449	3.64959546123542	4.04714250897925	5.37974967371825	4.2720597625676	4.51331204891511	4.77798388142043	6.01839294462582	3.87298984020796	5.02280422523555	6.31120649317204	6.96756545258549	5.45864464740963	3.86711104076131	4.13080873694214	3.86769124340419	4.00363486220745	3.64497020155517	3.93932046903189	7.75460593264626	4.15994598506659	6.44452850220279	4.8632447227207	4.89639792583006	4.75453029801103	5.10503038282112
AQR	8.35541393404555	8.19424419567685	8.28907802545412	7.82771243110599	7.34462846782505	8.40362578709624	8.01762992434941	7.79680212369804	7.94485826617138	8.19469279907426	7.97808939967047	8.22196238897669	8.0391622372209	7.96023945378404	7.87282862038697	8.09728120411419	8.09435178543771	8.50313946277277	8.23038386529611	7.4181663500977	8.24917083963873	7.94546117641781	8.17035871480051	7.76244970243495	8.26361612330383	8.35500239919034	8.20758957144839	8.490642949302	8.89820327552116	7.49771707526234	7.35586334139168	7.51570789804415	7.74458775533275	7.90038714132732	7.71155554583032	8.28607633692684	8.38727061025837	8.31399913935575	8.24287088511382	8.25550768728829	8.29926938357548	8.10904918741526	7.52170461558006	7.6905288345329	7.59387365014534	8.56789726467444	8.15513893629404	7.97288383993322	7.84605027207623
AR	7.52053938480012	7.75155230717338	7.64256936425655	7.80721049807259	9.18325788202734	7.32723259441922	7.31417159216063	6.99291248461324	6.8345617433932	6.2498565132571	7.10975017662466	8.49788594752567	6.689233988165	7.64713065771254	6.86621932119701	7.93684728392526	6.38580633426672	7.10466439592379	8.23708780467989	9.04542300762476	7.06391887932126	7.5819029271178	6.8833679019824	7.57092956085969	8.22798436793113	7.71154862205129	7.72940341609968	8.39845037523609	7.95449474805933	8.31571627684374	8.02474348945588	7.15375229942576	6.22782294963392	8.52908654033633	8.46348447902095	7.34923163102139	8.13454429705694	7.24465409096601	6.46109438027158	5.88914011156938	6.55669571023866	8.80144995382282	7.80489592113512	7.00032232118216	7.4687853427696	4.22387676591251	7.37871107663156	8.18319336792656	7.40382341701703
ARAF	9.16781000131902	9.12106452125106	8.84266581442377	8.63838569069604	8.99297371097044	8.68530168564731	8.16480852244159	8.62394581969579	8.67704990305923	8.37800377506815	8.30269816964157	8.94569217720124	8.33925639697534	8.32582610740652	8.49236914303815	8.35342734907825	8.4126267705226	8.96739710889437	8.49863307701897	9.80444109069946	8.63400421428467	9.15658867081214	8.56594808877937	9.08069162956748	8.16938296873854	7.73789957337468	8.68186118760549	8.78418351610959	8.23335487260259	8.60539201485886	9.14833835065912	9.30311330745	9.23622599316312	8.08768162023458	8.98396031313061	9.0489013676842	9.11336403672407	8.94911244860123	8.88359750828348	8.98101306929097	8.83751686892812	8.45994159640852	8.51291151771846	9.05987240108307	8.80427128637816	8.29171525249233	8.38911582893916	8.78341531024715	8.10430850034557
ARC	7.19625637617876	7.34339075437698	6.45615273712004	7.44647314596018	6.16288073889271	5.79668277706883	5.43598795424176	6.58075315706711	6.43379817137468	5.71350285424106	8.28231338111392	7.24177510602627	5.91584461819309	5.7185620119447	10.2595939386505	6.80527642182167	6.40972277167529	5.17511205382873	6.18097369179782	4.73624049458944	5.87251332319364	6.45125968590151	5.23242492822124	6.16296072354833	6.6663113400049	7.33127765450886	6.94484992638717	4.45406212272442	5.36742650253339	6.99097912268028	6.83572574306897	4.90442357435784	6.58599037159584	7.46011530404646	5.55660157085808	6.54473840956292	7.42742996799635	8.22676539745289	6.79781835754082	5.92699342472269	6.85857139010761	7.76457009731612	6.93710141711898	5.08124691581016	5.39347906220655	5.22663307363595	7.81144827735742	5.73238035869271	6.87630534904132
ARCN1	10.055318758772	10.026747190481	10.0256703573436	10.1708972868312	9.97480752993528	10.6528971988699	10.5317054386094	9.71359355665588	9.77369691621568	10.1241867379243	10.2097380416216	9.89344413805152	10.1450963111452	9.8724151768773	10.0409158228772	10.1599490190547	9.84257661819028	10.4618695023316	10.5537914986932	9.42487739379567	10.5296254671943	9.97358773138385	10.5889481601232	9.97358773138385	9.90155794211631	9.39388535133031	9.99914331677284	10.065089482668	9.5203009837305	9.84747959427089	10.0421920013077	10.2625776165706	10.2111768333243	9.98532508999226	9.98532508999226	10.3655732423137	10.3373848147756	10.637208621951	10.6105492604912	10.8072490758824	10.4414194503575	9.83847207365529	9.5687153687846	10.343758566265	10.2946668615703	10.1221481879507	10.5338050677576	10.0864226791327	10.7618179799428
ARF3	9.83671819455373	9.40083118453483	9.28552035460222	9.64924998700941	9.81217274726972	10.3116422684513	10.0383323563911	9.91250681270038	9.97253936309412	10.1179915884495	9.70987279215972	9.4383533707377	9.65977562279192	9.50796844905897	9.93539618203702	9.36662529229886	9.66466038617619	10.5106382257757	9.9248867771217	8.83153663062525	10.0072221453157	10.1761363809045	10.0917321245692	10.541075489374	9.65349967703095	9.28239869727621	9.83733210681687	9.69220788093344	9.17316129347737	9.6127772695116	9.85897731192679	9.79392195625462	9.78949263269587	9.22888652443383	9.76385750831942	10.0809363496664	10.1943988769757	10.4624237350145	10.4427328633502	10.376212826704	10.3667437176623	9.3753492762877	9.72294907562526	9.86083970189525	9.70638962773691	9.87884779410465	9.98691677376237	9.67893318372829	10.6306526152898
ARF4	11.4025888876228	11.6943993500928	11.3359373383376	11.8277873196871	10.9516312227879	11.8974676446026	12.1062449659617	11.3981755943849	11.7601465979447	11.5048240641372	11.8993803034509	11.2319568126949	12.1241915065457	11.6800479685302	11.890697635075	11.5949907321235	11.7607067102142	11.8775075465915	11.6197174689598	10.4759344929862	11.7454425430134	11.4139800112853	11.6126761004241	11.3184415449355	11.4075718610633	11.460512318631	11.6373155194048	10.8864112201588	10.4196098447066	11.3734634297817	11.1681591220587	11.5813572656156	11.7869359184496	11.6730727376409	11.6585903942375	11.9444915008384	12.0024824436517	11.8179749440333	11.8947372493624	11.823954399853	12.0832404089645	11.8224966585039	11.6235113426291	11.747006481495	11.7389083208573	11.5264927705529	11.4927343023037	11.466020081777	12.3553466177642
ARF5	9.22244999005363	9.14489169058361	9.3690914136025	9.49777806563013	9.23492149194627	9.505738850799	9.26012961608938	9.8202298248978	9.73320811348568	9.94337247488004	9.50741900046603	9.41930175431261	9.82589485333109	9.85884630968349	9.99414325833096	9.71130811003209	9.88314739631338	9.33995341711219	8.88348755671026	8.72216927358764	8.98969652968818	9.52102583429269	8.83669382121692	10.0387809680043	9.31462449791118	8.65436413022296	10.1021849114969	9.21574068992436	9.0849875892889	9.68628647737111	10.4568815016553	9.97123101108111	9.94848539404147	9.74946562921924	9.67244006107685	9.32807720633917	9.21224028501988	9.03193961937122	8.84052394055392	8.64780876272148	9.13131621983206	9.64718400835545	9.85975731992332	9.73799899722126	9.79713497095954	9.15921160591079	10.0423174258165	8.59990074675773	9.84314100464859
ARFGAP3	9.8761559856375	9.66011265371871	9.26820740944711	10.0273104050761	9.71989590396222	9.48806013082575	9.7919442823353	9.56914342337628	9.10975911832041	9.19612307232976	9.91956120610411	9.1339066874893	10.1399060528184	9.37151476657328	9.7050829825498	9.85823736677968	9.84138939836448	9.72706413150214	9.8929606535799	9.05952324551094	10.235366791974	9.10291996043638	9.76418497615331	8.43719636414762	9.64228258277607	9.8982782502733	10.2435811334018	10.5599900653319	11.1144096458336	9.31521419865255	9.31492729656121	9.3215460030683	9.36719087839953	9.46597251584705	9.43136962883109	9.39865031641477	9.27042337679321	9.41329313387636	9.5172731045788	9.54302277517631	9.28158927354792	9.37334472035863	9.33670191789325	9.31075765283379	9.33555347792764	9.61061358149411	9.29789476717902	9.40065834041497	10.6102513355814
ARFGEF1	7.73433998691535	8.57053261709084	8.547549765956	8.79228060482561	8.396689905966	8.14892817790241	8.59156570728144	8.31994972403302	8.57968730311472	8.48983224305446	8.60005137064283	8.2140446213591	8.69923310558123	8.70083201959518	8.3116122957999	8.9623728594446	8.69868729884278	8.22370498463468	8.5060162401856	8.07912497156877	8.29656810424281	8.10179285767681	8.45374913838619	8.11177673704341	7.94291884235553	8.41696596026595	8.15018925578603	8.59222804716469	8.0666569926083	8.58253480394953	8.69855781408915	8.2265919188894	8.20833526469323	8.64613180504036	8.21229147089724	8.47986264471005	8.43121081333866	8.39744407330598	8.62021112218924	8.74238813123594	8.61976905291033	8.53192549339787	8.26984117945864	8.31508916705162	8.63788223634661	9.04966932130993	8.47333614566504	8.37371835263442	8.33199798380232
ARFGEF2	7.30343088647396	7.26775905428904	7.6660811974776	7.39647745601561	7.84680487762549	7.51947211754244	7.47970746228098	6.90486637552539	7.91721491003655	8.01839828900994	7.80307829560248	7.70979739800712	8.26094347834593	7.915880995278	7.52292894418039	7.50644620503501	7.78472764777602	7.26336776502818	7.31246132037399	7.65531716158199	7.53777306428207	7.26566716299851	7.4224639991469	6.89974864188394	7.2446399911412	6.98620194596817	7.44422411497486	7.26420879435846	7.17528113033451	7.77783719606587	8.1670905510163	8.13926352480448	7.93126150873199	7.74494371073746	7.73308360895325	7.57775947543138	7.28199854178289	7.24485072212349	7.52190198655946	7.71960898364316	7.3078576648216	7.51652915701476	7.30400939288342	7.85575254525745	7.88096407577749	7.32261126509346	8.01448091038793	6.95599709777573	7.23190303160239
ARFIP1	8.6204012738952	8.15853079768454	9.10378445583045	8.93435248225512	8.38720419658072	9.19041955013637	8.54715943815911	8.83885661460774	9.18476790930214	9.55036294249392	9.01369834801563	8.72833587926638	9.04188062388505	9.28793845071223	8.7712840769542	9.26294649845664	9.31637373055637	8.7434436176642	9.05908660005047	7.75257855253532	9.10867772468688	8.8453531495638	9.04326132404208	8.44856657887527	8.71769946352451	9.01210509346256	7.82178666930089	8.86485416598938	8.28954802806249	8.97598245721108	8.63420398041161	8.81071774444759	9.07731782499687	9.30918995224641	8.79732391889353	8.8953401035614	9.01406669242711	8.70404710571921	9.15813639793887	8.97473501011542	8.97436518146903	9.25906947562968	8.83785087811566	9.17283447812362	9.20596950176774	8.93226732000283	8.89632869911467	9.00064782427923	9.10833470969323
ARFRP1	6.79145239695727	7.44373765714733	7.75011915354359	7.73060014267776	7.91722275965097	7.68122295542205	7.42831568964592	7.30674603107064	8.1846883749371	7.96888849649432	7.6647442396878	7.43782266628007	7.66642003159236	7.65519205072294	8.36466403185918	7.27584398287566	7.67931110897313	8.11431875753176	7.53005049538401	7.228031556043	7.02015709996386	6.8677257024759	7.10164051134826	8.4698396736184	7.12235373278524	6.48637004096721	7.81152870804338	7.68480052258737	7.42070589498733	7.79586483133934	7.96351981805016	8.38336170481439	8.31113744778535	7.52324747933534	7.95199081092674	7.52665217594001	7.57833842441828	7.17902545691467	7.31172909320811	7.05724336018581	7.23599788506012	7.81480615458586	7.8983518799464	8.07950219021795	7.93249579842149	7.2923196715185	7.97974978165978	7.69946812065154	7.30797772899398
ARG1	5.02363273958926	3.5160948245252	3.70675117705697	3.57045517453469	5.23027227506452	3.70278373818934	3.72604608716678	3.2054479957275	4.15995840028891	3.09865696424191	3.36793598084416	3.31724181514106	3.35545507631328	3.91814176509962	4.32672893043107	3.89939816702198	3.19740095633884	4.22778552828281	3.93837649603779	5.23683394235726	3.82125036290599	4.19468792298243	3.84507432090902	3.8239612205275	3.50529380306849	4.47948856728309	3.65593341233023	3.65792414944325	3.40683436738998	3.53556907794649	4.06441025939727	3.90391768975694	3.54435027707095	3.93763912410574	3.82637740404833	3.99011355104279	5.56366504946595	3.58332073855459	3.20683715325444	3.5163203816314	3.25960809703266	4.24871584756805	3.75548837587992	4.95604092775847	4.48891825552964	3.29442166402163	4.06992679801841	3.7755387358956	3.90401425000283
ARG2	7.68154905095347	6.52489504472571	6.85361345054666	6.0628721378247	6.24837675961184	7.04617293041554	6.42355312440321	5.84971596248362	5.80603011286598	6.89375619854915	6.67169981504475	6.69940171939156	7.1977964464902	6.37040440225456	6.64431159759253	6.5643283896964	7.09180132046129	6.02176095676704	6.01831673335515	6.61231398984863	5.63096670359611	6.71651487626427	6.6004337358198	6.7981136257249	5.85672194085902	6.7545411370123	5.95583669821407	6.83680353817117	6.50463305068757	6.62948892378669	6.36885203170257	7.41406715306632	7.1719211834695	6.70423900220057	6.99337296751088	6.20866521542531	6.57666212221775	6.7585697074608	6.42441423157809	6.47514091336488	6.80757661421305	7.04504331545529	6.59379511116014	6.88131312527244	6.22980210380555	5.31795024238243	6.34889135532172	6.35223366640328	7.76283063680983
ARHGAP1	10.6148639438394	10.8986940066928	9.78521041395153	10.8335132499011	10.8750776422034	10.9404853184618	11.3424623036093	10.5616803138482	10.9367882671517	10.9832404179653	10.7659016170924	10.4996054893046	10.2196850951941	10.7639446694789	10.7961082367888	11.8397328442398	10.0503282414309	11.0732164631061	10.8661888862773	9.90232270830688	10.867418459721	10.7600396627346	11.010943753127	11.3770588752014	9.92636542784235	10.0562386938405	9.87211338043973	9.82415711316871	9.40290710022209	11.3238068276109	11.2183822205193	11.0955530149296	11.1324861395075	11.4417076091797	11.2183822205193	11.0361949737635	11.2082683454572	10.5376938316276	10.5993948260889	10.5795919996675	10.8863357841387	11.3186054851141	11.3058232273843	11.3058232273843	11.3267515834187	10.4405998019116	11.6620190600846	10.4065528587408	10.4208314551167
ARHGAP11A	4.05111175024441	5.64686439644746	4.92044910361713	6.09399492166242	4.14854668180974	6.3989891988806	3.89128554428316	5.00376567270914	3.73472786137552	4.16481028725821	3.97527120790457	4.02781251402146	4.95876851156903	4.24568329804647	5.99387489453233	5.94676355432594	5.83837908992792	4.01556160270581	3.39830516815439	3.58333355761269	4.78634036980976	5.66415214430845	5.47093490684131	5.1549539146626	6.09496362146125	5.42442501973033	4.49469735206824	4.4811286871333	4.88858726146805	6.82154457019217	5.5192642592941	5.17507966615963	4.49737091500271	5.54647946987806	5.4333444109843	6.14246163433033	4.97660886431162	4.09922216023853	4.08250957384596	4.03426247147704	3.21591344765709	4.41959677453731	4.13843407502861	3.7757517875553	4.33345250680142	3.93626701350079	5.09015066033407	4.86416056452085	4.28421550532277
ARHGAP12	7.78391017693157	8.36200330420772	9.15072344561645	9.59761522813842	8.90400584760161	9.3048681484209	8.68034318894384	8.85388598522078	9.05780837585277	8.76427973973301	9.19190866641899	8.54012304830573	8.78813684812678	9.53592533114616	8.82958687200127	10.0793284102247	9.02584018052337	8.24979875122118	8.98452029155635	8.55220534464026	8.83402327995681	8.58334294803876	9.03142847771521	7.63772267968908	8.58581434730645	9.77006472461199	8.93683894416412	10.4856201447883	9.77124780123491	8.86386701535574	8.82523905513176	8.48000102502287	8.5395607972164	9.24113709927301	8.79103407262627	8.80882174829852	8.64029773771539	8.31515167076994	8.51020253047486	8.19801013557908	8.68196898458185	8.86647893666795	8.55106528515059	8.70907211744545	8.86305259083237	8.34932868656443	8.87147003996597	8.8360025730496	8.90590765650157
ARHGAP19	6.10712444606351	6.54172419557702	5.75495232257429	6.20325699271194	4.73385619301845	6.11469305662511	6.22086129659884	6.29524857115607	5.83662300872188	6.58279258470102	6.06788931717323	6.57306192780527	5.96446591075936	6.80520669418629	5.28194552895285	6.36961258974465	5.76129753718951	6.20659623747604	6.01976857343768	5.48957674386622	5.55046867878602	6.20688097560465	6.38593837625375	6.03371902644977	6.19879159037936	5.64944405513506	6.00694675306345	5.45171008614564	5.42696277097824	7.29542308839015	6.94844823949746	6.9091358011669	6.41028789407636	6.49155618288556	6.35600245728553	6.16007627457065	5.88341670730276	5.14831567577946	5.37986440801405	5.39987967842076	5.33771412545521	6.18097901940563	6.35136373992334	5.92467951543333	6.43856263924981	5.37387849237174	6.50856240135577	6.19168657397146	5.61338175664735
ARHGAP22	8.21613228455621	7.78340720511397	7.6175699986169	8.18925689924393	7.65077111971486	8.93133888422395	7.49589476498009	7.74037396959684	7.34711591235678	7.36115004573674	7.87177462540262	5.51218563462681	8.31242697697935	8.23147055451341	8.09796348257674	7.14007860562844	8.29023646350064	8.18394078066604	8.3658588679745	6.43568048906991	7.73989104328636	8.15035516618508	8.88130058176537	8.23680304398758	8.33335586290764	7.00174783851828	7.82910513555925	6.73744068238357	7.44197909778315	8.99710664154477	9.07527212131826	7.39374241505503	7.96994578540026	8.62341086759607	8.32486044443221	7.62466374830052	7.74037147509918	7.0577078766721	7.09398212367677	6.53888604880165	6.94923392649466	8.30607024642075	8.73370416164245	8.68430211786398	8.91833804428302	6.81582324812045	7.55205627465854	7.73483775103137	7.70307466429
ARHGAP25	5.18373677103716	6.34130513102646	6.58471512932419	6.43575341502633	5.90648285946942	7.26851992752238	6.77823915679765	6.77181483811226	6.23687476501571	7.16921322692588	6.17433896103983	5.56075151946121	6.59940730849449	6.5269281121907	5.91650374089942	5.89851387707595	6.27672122010062	7.54499050243468	6.98410385427331	5.00290708867762	6.96518423153218	6.69293549070712	7.44214373140871	6.93649872771466	6.26454787687709	6.40373662736138	5.79169287953678	4.98674588878425	5.53028276467257	6.67060799317406	6.12125423913814	6.89995018408049	5.7041743487344	5.44013321513883	7.29061950224994	6.88775069261295	7.24329229219233	6.8665150019414	7.87257034106508	7.10886910181184	6.54910410861382	6.13811268036752	6.06159057834156	6.23824002409638	6.90706194988529	6.59821801462151	6.50904247545352	6.38913418065565	5.26568565121903
ARHGAP26	7.07728538503223	5.83487099488356	6.57622397767795	5.8825614444762	6.62670432484427	6.01497044178625	5.89924665825708	6.29031005560073	6.0567681550983	5.54978435960679	6.25937464111614	7.58899678792237	6.12304811656807	6.2195051503093	6.3312881691377	5.87751240094239	6.26656988541338	6.41822807260983	5.88870086329415	6.33307175133688	5.88561960350978	6.13557423599859	5.61458939066093	5.72209992639254	5.80405224209648	6.12870616933012	5.87513585016763	6.61101842565181	6.80064668862387	6.35179687028709	5.37200002489936	7.58150280410295	6.56840911136125	6.94265414992839	6.16776732137882	6.1138008241229	5.91926465910248	5.84809934992707	5.99113536977621	6.23566093901337	6.27778004667841	5.91334497641484	5.83574497580533	5.89432831492572	5.64318057939917	6.22411336329613	6.55965046814297	6.24712110349216	5.57275136574499
ARHGAP29	8.86886659704495	9.13091828194113	9.16886143389009	10.0300563319963	9.38385759595696	8.03416625801192	9.05723558826882	8.88111599533884	8.2647598190564	7.73975785940962	9.06055885958082	10.4001390584853	7.87409384268453	8.93090122418148	8.53074092742587	10.2660724899149	8.24772664651003	8.28309346222738	8.3405988288309	9.22246657885899	8.5413871969006	8.57346510588944	8.74997419782974	8.86927412677667	9.00148686625604	8.58343890718758	9.63471733173672	9.58721561129955	8.97800471341189	8.96208000675389	7.20432271717265	8.36440670611621	8.46738521776783	8.99526023949384	9.2433637067977	9.77408743693304	9.25390524068105	9.94006244388073	9.24017696040893	8.82605335972808	9.46426250108082	9.24973309717258	8.24413902868082	8.26770158861717	7.9333360800337	7.84594259609958	9.21581318892982	9.04059647670412	8.68204102478838
ARHGAP4	5.95453947666156	6.29888966621932	5.62937406062356	7.1040833366814	6.58487710273609	6.47304868530408	7.56681273660251	7.22558398056764	7.13163597073431	7.96434721438113	6.03262503684757	5.78256347520539	6.44619083045804	7.34705847409216	6.70786798594866	6.65564002413519	6.36776471798169	7.38295582819567	6.93653451684266	6.29594203694028	7.24914517867332	6.519613658127	7.89584863412401	7.33765491168549	5.46105912533274	5.52231289680029	6.44858021529648	6.06171461583599	5.58426307530747	7.65024116735335	7.61488348608262	7.16142175404476	7.74910091896067	6.98234793068039	7.08097171695829	6.33618648221096	6.35654048034499	6.17286400740908	6.09460128938743	6.46615035280256	6.50968463043194	7.93201205116521	7.5217487659508	7.39528814092401	7.99981982593969	6.59511026603755	6.40635126319332	7.21012687473486	6.28571324760072
ARHGAP5	8.33423327070547	7.98475317433373	8.36225982887615	7.36610738318212	7.05002780576429	8.39806462869494	8.38317618247554	8.70685297595261	8.27866182630173	8.56593274974379	8.46225973624518	8.26160676267136	8.18844685531384	8.39756288272109	8.20849920943687	8.7659247107536	8.28593135004517	7.73215782783812	8.55837222053716	7.59763995226283	8.60749441668536	7.6765640145115	8.30746941636777	7.27537066522351	7.44193626569556	7.31722851433636	7.90342809637018	8.01214637725471	7.53128206609109	8.21591985812746	7.73912693606909	8.4097599457809	8.86374678561961	8.11483760891783	8.22156622541786	8.74352842705461	8.38082231341761	8.02087800986829	8.47239829619326	8.43802163963924	8.43236614925246	8.16580337219078	7.64688662600208	8.78509408356062	9.0497899433528	7.78727449193124	8.30887563155443	8.11394390990676	7.89988383519906
ARHGAP6	8.33312245189813	7.22830245576493	6.79244918606765	7.18485222623644	7.33456488256894	7.00277720713249	7.28618800562061	7.06570510143341	7.14663093788013	6.40009482330589	7.49573063073268	9.44269546827639	7.84325649619877	6.87832782977913	6.53969882465409	7.33900550760357	8.10408099602605	6.12087255921698	6.43632546611184	6.91156198799874	7.51482246395016	7.19482781472415	6.63686733740066	6.47183363342808	8.7268376524665	8.63992328242114	7.94479677927961	8.62028872386493	8.51140595970456	7.77891649964327	6.25806380586629	6.81853558223049	5.68098153837121	8.15406364541297	7.70185091565606	7.57485233642937	7.49068197354227	7.46103701081547	7.05370335539544	6.95517581960948	7.29737912609001	7.08863562258071	7.31155192597972	5.04325805463399	4.9723713002887	4.36587220249269	8.78433298686222	7.41006006514424	6.57472487807899
ARHGDIA	9.84037729577749	9.51018422311838	9.49763780990403	9.17967292156388	9.98240872468931	9.40854710392604	9.38939846547403	8.40198296171694	9.68716715500691	8.86925593093854	8.92797987809883	9.66808684936242	9.22280498317284	8.56883115618556	9.78331537935578	8.85116580844175	8.94393261430102	10.0015984753926	9.2521875301222	8.5928804413957	9.82632654098235	9.48684106277168	9.5608328154934	10.3443436891041	9.2432353097305	8.49025397856301	9.34377199243634	9.44905823716254	8.90835403669	8.7520878736295	9.02217420414983	9.20810512566538	9.10454566965808	8.69234541345108	9.00732753622789	10.0745301171951	10.233609724184	10.1160266290526	10.1465601401275	9.9244388134219	10.2100398083276	8.69962407438119	9.04297497103049	9.21831368338332	8.93251050345178	10.1047492769931	9.4482917584026	8.96099152595301	9.4516236266393
ARHGDIB	9.45805427344741	9.15242222395752	9.45147921201286	9.19724578636624	8.57757086143621	9.93996744867694	10.1123714543145	10.315462147971	10.0970482306181	10.2794471087632	9.56203476375987	9.06764975246738	9.85961505660411	9.71155370923245	9.57640969239218	8.81173285159075	9.64086311147268	10.5735420514431	10.0130512969729	8.66014201645648	9.75573841694287	9.55588678704772	10.4036875880209	10.2551808634517	9.75097053237691	9.99633927965281	9.58385708653076	9.65311008636747	10.2516821566294	9.79786355244715	9.09137691246077	10.6333997096228	10.0663366865978	8.58113674500049	9.35721751632258	9.30815275793016	10.5766581702875	8.47713262647109	9.78194408249337	9.68208907498681	9.41547894192957	8.95519801138526	8.8184611355323	10.1117527923875	10.4621047584835	9.56890812246952	9.2185549133137	9.77926470263569	9.04675284687172
ARHGEF10	8.87536958736253	8.33050037323113	8.46717910831864	9.13138846904192	8.88134852338273	8.86127308813852	8.82007773932825	8.69464425925397	9.57633064622016	9.28688675081632	8.93467375869689	9.09887508853719	8.8996178245431	9.15711281477329	9.36539342197341	9.43531681917376	9.12739170710331	8.00106217241886	8.85787370882489	7.96563468974545	8.7573383196775	9.14235720682875	8.98745491505205	8.59950185792416	8.14592193178873	8.26397299974699	8.08797446932828	8.07695858501353	7.76690023167839	9.44686348865713	9.46289524929086	9.28595923759301	9.34449142764065	9.41048959845459	9.3547366218241	8.81756048792579	9.0278579244207	8.56975293647421	8.69923271281425	8.51175946266264	8.84134899550305	9.41549141574961	9.50773650619317	9.38028378548873	9.51984004772475	8.6884098205556	9.52979358994203	8.99604714344989	8.54191003277445
ARHGEF11	7.66068679678035	7.65152679791109	7.44767167150776	6.74776119419612	7.38463483954283	7.69594161393452	7.68938536841361	7.11707551323819	7.6813814086616	7.55737493044027	6.98537098328753	7.40531568219698	7.35592752823805	7.33838769983769	7.59253825467056	6.92664523820894	6.96005722944926	8.4606236699671	7.63343037824071	6.89205741962526	7.96493588563404	7.52509629809991	7.93981349681177	7.43649992792588	7.20211717229877	7.1475580466245	7.42246502655764	7.84552341517884	7.43679848828835	7.03348097696469	7.5929198594142	7.60802667510089	7.55755861783433	6.65977867866774	7.25892794442943	7.68652166862454	7.98989378985589	8.01197204937875	7.90886136397946	8.09725315891483	8.0733025687617	6.94290936427393	6.69817444685653	7.09595463993319	6.8083986030223	8.06808394509006	7.68234691422114	7.70256613647191	7.17811786388815
ARHGEF12	8.94171588135109	8.34303039648547	7.87714161892892	8.33501168561134	7.71424480302941	8.45379608196869	8.29856421482275	8.69772704122486	8.41744268044494	8.5020577271499	8.45779681870381	8.29156638555403	8.40476876865783	8.46699835713727	8.27126961280195	8.63001687510729	8.4957485994802	8.13648609667521	8.66830864106203	8.9058487144403	8.5669129122136	8.10336131919169	8.10983130941874	7.51089434661235	7.94884960518546	7.8469409368488	8.8686976330473	9.02321682370662	8.48255049478628	8.01152902330105	8.04569305112711	8.00371750199325	8.17032977025148	8.46397223342266	8.22847796853842	8.81998550283665	8.45849784023003	8.42663193059141	8.40558824179472	8.43856723470481	8.4993871795982	8.1372632217258	7.99336600094602	8.47963948728971	8.71793553187285	8.93922498173659	8.10281591248979	8.29847549381161	9.0736452023683
ARHGEF15	7.79869138533552	6.55948188468708	7.91037532948907	8.5331291233286	8.0714337571297	7.84319936313373	7.11789524138243	7.47806506280363	6.30844334447946	7.70568465390938	7.17268158168039	9.82103342494353	6.17587260239016	6.13187476186642	6.89526524821989	7.50626399297056	6.58493033643421	8.28176350379636	7.35705892376313	7.81467118136371	7.3318829494342	7.50145107166037	7.44425958986194	9.25631356738782	8.63089053011152	8.79564043949695	7.7528003645387	8.45386174589176	8.1376393710947	5.29218809234326	5.84388458022244	5.85910731568713	6.40000100679024	6.61322921848673	6.04569768457497	7.58854299964055	8.01368251461487	9.04961193118245	9.13562627116839	9.10169202986533	9.40924976942906	6.42982276085834	6.62621735738275	6.40450908501869	6.39758857573826	9.13991970369396	7.58154489088691	8.2419548797202	7.36728695592505
ARHGEF16	6.67900618334168	6.1555217382312	6.84548378750784	5.3424138474279	6.75918438473262	6.23424793449954	5.54830417971858	6.05704509056049	6.16305500380808	4.67219091039129	5.86458033573643	7.15368680590152	6.50161474641728	5.86079209478368	5.70474007527297	6.46676642404615	6.52086107532654	5.61007725487304	5.90191634908459	6.36113914775657	5.63689196504677	5.76984254469795	5.22014575121958	5.97031276152332	6.31594349783265	6.0909846535585	5.5137112396211	5.30509899078983	6.29919955098131	6.95664137096221	6.37616431129403	6.93568108416544	6.12459763937126	6.26835882707857	6.52691594044663	6.2245030049586	5.56871313666661	5.40752459447719	5.15224746981885	4.98573515459188	5.25799813216736	6.21040990708691	6.50407191363935	6.63009301658936	6.64266109447207	5.29305519601553	5.44900591893864	6.81870396347743	7.00360220730937
ARHGEF17	7.55123012988772	7.17978121660421	8.04251626315865	7.97076727246285	10.3354277288679	8.0945099258462	8.54146848241265	8.62946994201634	8.26029899057894	8.39153135897854	7.79429885177252	9.76273838775582	6.97862777631738	7.83014481322947	8.53416928833647	7.99682182271377	7.04050715331126	8.42477282390919	8.81280813707248	8.49439792500919	8.05762304686385	8.46446403525247	8.99707205142252	8.86242822337158	7.83385690212419	8.01016129593914	7.90991795541427	7.38191066966031	6.37121709099891	7.96764687049715	8.39503022558694	8.53079721159972	8.66813783528431	7.643353305537	7.73903868032164	9.02707193987021	9.10962581535725	8.62559036459071	8.9213601799485	8.98841013497015	8.90913343685034	8.04819752004136	8.27866080227314	8.84979214138685	8.72625189847224	8.75456826063342	9.41020085197826	8.50476016984028	7.70602214315289
ARHGEF18	9.22476439255808	9.2431077790476	8.80329133443649	9.55016148147777	10.1322676571135	9.72917022871202	9.77508972676521	9.90600052053278	10.0687136807428	9.97831845500945	9.4022380501345	9.35875744196541	9.11770521082949	9.5297351538627	9.85812026419013	9.10869695783926	9.32693590327925	10.1100671634511	9.72964684776204	8.93770144230969	9.8806957511003	9.9644449997035	10.046282041964	10.3428520614072	10.3052937740373	10.5334621347681	9.76854323638751	9.76377316189813	9.07529929031789	9.90147036435084	9.60882040619583	9.56170241410295	9.35433104395588	9.74472564378565	9.71628487896298	9.55293805479045	9.42395543484849	9.40955537032353	9.51943826721459	9.47599161776765	9.38594902561202	9.63982406927431	9.96843837372583	9.64914082967938	9.74195392577617	9.30377966661078	8.85845795633686	9.75338965677297	9.56422582578098
ARHGEF2	9.64456180287008	9.16770325106711	9.24706255670005	8.97538585852036	9.42442251065556	8.68801527818535	8.98565191859536	9.15599971570058	9.25807441151679	8.67464125457612	8.82037328010019	8.54340054613368	8.82914091599339	8.99049863652975	8.92352897089726	9.35697675683767	8.54527322640384	9.5628535316487	9.26282385083445	8.81490514156614	9.20922417789164	9.21136838444638	9.57955143723893	9.83857213814503	8.38467556092374	8.66152242853993	9.14589766004044	9.37912289755852	9.14035947421158	8.94198566977993	9.22369668617059	10.1884695590202	9.99517102214906	8.68172740817166	9.22955540783073	9.09657231576296	9.1720812992473	9.23815797231794	9.03003272442395	9.28793501260274	9.20405772933064	9.42388779550124	8.15153378897223	9.20385923558829	8.84084784761945	9.16230250152364	8.8227556612005	9.55984058639137	9.34983276719705
ARHGEF5	7.52701365964515	6.86665163130723	7.16535804649757	6.64900687538346	7.66589005629609	6.9748653680519	7.13933258144541	7.22062918123123	7.39248975736127	6.4855961429176	6.87681706874528	7.12873246971997	7.28455194809818	6.69987208568181	7.51157421096774	7.14865542670675	7.23384164299118	7.47508377807546	6.02946330377076	7.17050258331771	7.36118083989246	7.19057844049891	6.1634282271415	8.19796876985915	6.36181043579673	6.4794694496957	6.88415352085388	6.72492355485841	6.63027633194044	7.33861822461445	8.50575633015391	7.19411885016879	7.86930826037281	7.65731347694024	7.45564279643413	6.72029097414862	6.50074979056579	6.76943947173383	6.91999257714686	6.65660683176159	6.69539085283348	7.39373047774488	7.22985062807382	7.61585787794906	7.91503769191622	6.71028985991707	7.06277201217363	6.46801408801212	7.23438556825277
ARHGEF6	8.72955512928387	8.87720670821026	8.85357778607978	8.69337821691048	7.55330536668903	9.22759014172064	9.26864476652848	9.34299237850885	8.33761887793455	9.05232048713785	8.62594494244705	7.59482278150575	8.6324697026174	9.20967199819322	8.45315876977395	9.58523179417664	8.7495280598318	8.37250132916789	8.9525052633729	9.41304644489098	8.74709859561638	9.05081330282356	9.0715569988686	9.08204041657105	8.92328171081624	8.90956148014137	9.316400579672	9.48932446216904	9.777229146117	8.5983097700301	8.4088530134323	8.48347419707797	8.52527373999881	9.09021028278642	8.5648631832653	9.01096882440023	9.01683435626861	9.52089698330594	8.92378923806996	9.09780233430788	8.77183542380668	8.70871355629333	7.87666781459617	7.79283466367402	7.52977255043001	8.84022954932104	8.18939553888646	9.53005679784276	7.86889667104682
ARHGEF7	8.08157672271089	8.54101808344939	8.50806117533709	8.68365215941047	9.05675946014703	8.56900507402488	8.28415711858834	8.07931630744262	8.14004951937712	8.03527325283567	8.39167882754212	9.24717559869707	8.12168314437521	8.11797259532662	8.31244976212006	8.77924332950336	8.12574182810837	8.03449336307118	8.17618363826817	8.69283906204825	8.18841798262635	8.07561711107495	8.01254138673238	8.54596980967358	8.27364935098747	7.99541065586896	9.09857935294744	8.6984478893522	8.97914836837985	8.29715446375186	8.39801867407678	8.45203710603806	8.4573378191512	7.87588710822639	8.34044148729646	8.49936539404789	8.65011420879388	8.40472752758594	8.52412109303811	8.39357564647758	8.45054231084844	8.31634062282606	7.83106491623605	8.09699567652248	8.11961553179314	8.53154681802162	8.56758681985083	8.67650423713257	7.79399692373974
ARHGEF9	5.78453985222766	5.50701203400264	7.37360348323349	6.59201092453887	6.70005847081344	7.05213502478795	5.66210531805769	6.26123242695722	7.34917197280336	6.62396652240093	6.41596686447583	6.06900341812377	6.64131465852856	6.60808309400617	6.40008448713024	6.41113681125395	6.83275448440173	6.91510675652011	6.86586071381286	5.44669074148011	6.03731613101823	6.97217905509571	6.85497296602283	6.65188441710241	6.16167169035739	5.9776425713848	6.5169232426412	6.92254409872649	6.68731960682219	5.42828960785379	6.48061933426759	6.77263085058953	7.12493495684697	6.63296504229593	6.57086346553095	6.46286538332469	6.2532006728154	6.54621601997914	6.74922250873307	6.60764314789729	6.70179672974375	6.33912754721618	5.58052813602663	6.57125950816775	6.75944903543389	7.31106323250176	6.63481936753247	6.120394428271	6.75832845252898
ARID1A	8.27012934265196	8.98488651894099	8.88351918159753	8.75632481197304	8.4428487773015	8.38869849644951	8.97984854072173	8.09724456654654	9.17430792946677	8.86032110335327	8.2677176387183	8.7181732727716	8.34231533658396	8.3546458954392	8.60181800482698	8.3115938350013	8.22467938834385	9.04079991322623	9.03279921543981	8.97608473738074	9.01550211097302	8.92111946632852	9.06654958887897	9.08619135779414	8.78577809711054	8.47823753943019	8.72774440142464	8.82768431388777	8.85098319491834	8.621809477103	8.53378203443169	8.60820857426438	8.76390508704258	8.21121096541154	8.5452805718274	9.15794630289038	9.15673814354919	9.22972573103429	9.00557246189661	9.05187776156503	9.0263214072411	8.21599314600566	8.22460069732122	8.36065270740094	8.53244866754856	8.54647097786041	8.50383173139519	8.69632048406212	8.61015340359631
ARID3A	5.64036101603607	7.03874149483925	7.18323333940574	7.48064860503627	7.70493583101011	6.58600066008952	7.27313738207698	6.46195726961893	6.84140951235345	6.91321606371368	6.53386833781928	7.89635470555326	6.92918309683476	7.32775144198702	6.84870293466595	5.83189082044344	6.57898226128501	6.92134969060982	6.82867370206325	5.93863176264801	7.58444240591528	7.32945236398562	7.50750601095006	6.8574694219524	6.34180376917549	6.3402808288047	6.54257931895681	6.11073862757514	6.50772961565172	7.01135753549175	7.78313867419721	7.66219182641707	7.01595870664467	6.65395055473239	6.69940360594586	6.5073862075289	6.71392255299384	6.42398407027862	7.36577213749969	6.86821233872856	6.69940360594586	6.7966304086045	7.8721299030697	7.51767175293025	7.29746627109808	7.16960646849759	7.03559951367398	6.35279129662024	6.58141760830534
ARID4A	7.0098346442526	6.82364142433809	8.08998289930416	7.37648712278981	7.03972900993268	6.93307360382193	7.2315631592547	7.69584286445501	7.46437797380086	7.48612579940181	7.66591158676937	8.07397816115342	7.47099149656821	7.59033226627626	7.36881750402003	7.91800037111468	7.67410677451739	6.47608834502861	7.32234024687143	6.88717078512583	7.13601334851963	6.84256651385776	7.38051034282785	6.80471984781544	7.05336792104019	6.61945255957536	7.09574844782307	7.29254650577743	6.92367323400491	7.63493743044157	6.77719278419343	7.08733311580358	7.74054102366599	7.8662384540974	7.15912919079209	7.97147135084994	7.60091062696878	7.28086069108204	7.40519855304473	7.50702208647134	7.46698895593859	7.65362053262458	6.68188411073327	7.45583569110422	7.67309306166038	7.23338439308001	7.52086083788021	7.02617109825768	6.81219276149555
ARID4B	8.00918039716457	9.11286558052469	8.90828450049332	8.36711018558396	8.70851728952891	8.25439105558655	9.09391844555657	8.30865409101346	8.83906243237402	8.79398561208379	8.9689252674579	9.09197182257308	8.8865897665008	8.92190016973051	8.82251440498348	9.23979648315711	8.92931417329758	7.97697587783608	8.54647474320568	8.29858047860939	8.38905431763902	8.08951729271262	8.62619251613306	8.06814962567071	8.50750423025319	9.30035283168386	8.42495383366675	8.81831650037417	8.68570646289801	8.36432383388395	8.12116221467594	8.1574513612274	8.38189448906339	8.84495656596353	8.24444088375218	8.79810856543072	8.71320762688012	8.93380368923485	9.1014452979119	9.18039819710212	8.9979409171065	8.5688227547529	8.08097290305066	8.42921684595643	8.72882775702604	9.12024697864561	8.57033639861235	8.32544302728934	8.61941420739605
ARID5A	8.53254807597822	8.45844623078413	7.54781799642051	7.17950489827875	7.82791901721493	7.1374613513047	6.95676665074526	7.20381902868785	7.12208937391422	6.84133729747023	7.48484143866575	8.59232394163629	7.0944107186051	6.69428805980106	7.91983040230628	9.50505211073944	6.84631877448396	6.98729940630746	6.95971575644687	7.97063236866394	6.74677621311629	7.37458475913824	6.96242996681451	7.88984578013579	6.59412962374646	6.56053365130598	7.73191665212673	6.62847621710132	6.13350551201252	7.2466150124923	7.97982429074549	8.33604385711599	7.74164307728207	7.68127990369726	6.95790781415989	7.37850177734145	7.50562966493106	6.02547939380526	7.92050447034206	7.04401758179597	7.27990341826036	7.2609944961485	8.95002605210759	8.46212146880169	8.16768225621404	8.60098139315976	8.55815344938143	6.94471329343082	6.44418039225202
ARID5B	10.6681442952791	10.9966401318507	11.4392595603733	10.4500476260415	10.1982551822884	9.92788150078583	9.88164039479129	9.77586961432909	9.71372682455843	9.59414879507703	10.3586234603044	11.9951296475956	9.78333470530293	9.79686612890999	10.3743540906816	10.4467302693376	9.99009705407171	9.83102409585731	10.5945764913393	10.3417064941351	9.9039657581259	9.65579309463642	9.65919580846302	10.3630541137696	9.29618920474768	9.78931301380151	9.53298604082371	9.48762816515977	9.21106027265501	9.89065660390514	10.2682810614153	10.1624592017669	10.5113314285689	10.2914961937714	10.4816898720643	10.7983440965978	10.9485147239859	10.3854268522037	10.5113314285689	10.5416792476185	10.8828424774904	10.8942036992927	10.269597534799	10.3344143561002	10.6527003296175	10.6021217612216	11.2884682033955	9.86445828265276	10.5520820790014
ARIH1	7.84548707592939	8.06187597357884	8.2265263425022	8.94146391456907	8.55864682127535	8.18208615162236	7.80387901688951	8.38404636922551	8.04989099717074	8.46920759135857	8.37271531206677	8.75714406559849	8.2964618737368	8.264645796993	8.40360348294263	8.5260792409129	8.22982108633173	7.93711393673378	8.28079967999024	8.81068423417886	7.97539509675314	8.13974538064606	7.85706566598192	7.75822099769584	7.87031802010782	7.92323699151212	8.55928946326071	8.77497337044906	8.88462764283368	7.92565525975831	7.97356166980931	8.17400514178906	8.42649299044535	8.0086671096089	7.96447841834798	8.60869254542749	8.49162034578919	8.2549728914224	8.44889883556789	8.49462751396272	8.28290923492353	8.14751109623202	7.69518895063818	8.15956096563714	8.26679420498717	8.42846704935669	7.93510194902059	8.53725075032369	8.02157062539565
ARIH2	9.051775323074	9.11701708208422	8.71401996936039	9.03782841074084	8.91437245821646	8.9561891318532	8.6416869633582	8.42808380432755	8.76566300359012	8.16803011249698	8.62892172810751	8.8650904792628	8.77727766056177	8.79177687646975	8.76096855794948	8.48020739560544	8.54593635459194	8.55870393708115	8.48673215455444	9.8922499245816	8.6326465844996	8.86700846729158	8.50834347621465	8.90815069112052	8.73879899645131	8.84629174242645	8.77534764615528	8.71976315633066	7.99332931045672	8.83419324515544	9.15245762915456	8.99317776171863	8.8103950423448	8.93911358030347	8.82657673140489	8.50197659481306	8.48609978407322	8.86318799004963	8.65721274131388	8.6537937487225	8.75330793794181	8.82400704270564	9.14226462138511	8.85233758840214	9.06179716079789	8.81213175991909	8.9887984470409	8.6518347144077	8.70230197281514
ARL1	9.47640879921617	9.38142506782282	9.56569391728168	9.94228604154135	8.91682907401901	10.0706462182815	9.85381417153594	10.2233273542591	10.1921496999015	10.0661444246688	10.0842083688511	8.8747105979167	10.3449833096096	10.1288472121525	10.0494287882857	10.1178111925168	10.2760960474993	9.62830313267474	9.71566716366209	9.40882924032317	9.83878405480869	9.51313154585509	9.64356493993184	9.42908108627341	10.474601739213	9.72933305591746	10.7001221512326	10.4204620000101	10.3526183560788	9.50956810644521	9.37985001397398	9.27204397398114	9.46697074735928	9.44191319264789	9.45055445185923	9.66583101160671	9.81740389228493	9.89760855345283	9.86984667336011	9.96511183791174	9.67677574629944	9.72024013484703	9.56086479555294	9.60054893564771	9.52916297227865	9.99203572394804	9.58331985381493	9.58331985381493	10.1327541675574
ARL2	10.4414799722234	10.5119591133942	10.032327685285	9.90851503283932	10.6800248911203	10.2403547115895	9.88497507492352	10.6740275490227	10.8542799675106	10.8700268089718	10.4305294455009	10.4703517548392	10.4703521870374	10.7163968558767	10.299672366298	10.773038590108	10.8761540198074	10.3553759423175	10.0117971071818	10.1309913181368	10.3040250343033	10.2206006983596	9.56700465846359	11.080493579912	10.5010635801374	9.74898270842297	10.5465425221299	10.3377103086124	11.3218091028609	10.5521738090064	11.0117566078923	10.7713782742412	10.8591683349827	10.6075554296425	10.6264395908232	10.036396611626	10.0201783905413	10.1853776442873	9.85623348566349	9.80159858673487	9.88478769295578	10.415628564781	10.7030790860677	10.8425257749277	10.6851620730985	9.71403254250563	10.742171857003	10.483690967811	10.4966891245679
ARL2BP	10.0891938584318	9.46279308178121	10.3096077771311	10.5349815267055	9.71692238892902	10.6979527615824	9.96166001824541	10.5533355229853	10.0371323199657	9.92593767512331	10.5221591257607	9.99586960873689	10.5191567552718	10.4231156761197	10.4958138252915	10.3864949760535	10.2893337777042	10.2977643370843	10.0468308695657	9.21174802198518	9.76789811053464	9.75902062053873	9.62020129454377	10.1917392431861	9.51943593246509	9.68360620779312	9.91946767362403	10.3577939819893	10.0702929500606	10.0296215022181	9.71951792230131	9.30770500931705	10.0775089071392	10.2824367986315	10.0049091100758	10.1291535921472	10.2639293788033	10.1604890009365	10.3409143756047	10.4923522149619	10.4822483393788	10.3278637140498	10.299469972322	10.0609296101531	10.2038427577239	11.122067750492	10.4723487900024	9.98546227259992	10.7922323961646
ARL3	9.11227360306113	8.84855869170655	8.411174190791	9.10827368714286	9.19250496676523	9.68278960801271	8.80992325799562	9.17011174237019	8.51888129764493	8.50576771120523	8.85590893312101	8.66837112330417	8.91765724656286	9.48049845636032	9.13677045436524	9.07144522871654	9.39897934580871	9.07634422161438	8.89789092450903	7.85637431271272	9.32146093526076	8.98145066056586	8.36139586067147	9.18796703342386	8.27366619164075	8.41981916748109	8.27400563662143	8.18927883246053	7.44260460524735	9.32713925995055	9.37966187149116	9.17187326339249	9.19742968232107	9.13918775710156	9.26033173403687	9.12709697943075	9.28041469549794	8.94498289037429	8.93467995530415	9.02079350734018	9.11389204974457	9.09626319378937	9.40835945633507	9.45900806418583	9.44196376665468	9.06439844614976	9.8672518492255	8.75134310582036	9.60358604941139
ARL4A	8.58383001145454	9.03713864670721	9.35036002808887	8.61055566292516	7.7568712329629	8.26479976128769	8.43482745502489	8.09581172532687	8.37877773107862	8.26910340110114	9.24028435741486	9.20335959534356	8.98717145284536	8.42837224812757	9.68744540015571	9.07751238326426	8.84809975759362	8.26227462168922	8.5484743271828	6.58046081182155	8.16860067538458	7.85585340317317	8.24038318369418	7.83210669768704	9.52696677435966	9.05970952553965	8.92810702618611	9.32507094743804	10.1011299730331	7.83037542571089	7.41537262930763	6.88993923192512	7.74405216828782	8.31619019204009	8.33653508518526	8.98591624410087	8.49134665364389	8.80229568034403	8.92209853682945	8.31328367792851	8.54948328659817	7.87478250171714	7.99273800351839	7.71804878117306	8.28017100951388	8.84695749089611	8.75966257525668	8.42794782978287	8.01092267167702
ARL4C	8.90148125126723	8.51295152946311	8.46345998963568	8.20532974468362	9.00720682252126	7.34929575123807	7.64792018909758	7.86248234519038	7.90916177466197	7.97719218226029	8.80023615648578	9.49756071442195	7.96805044882768	7.31322656817017	9.63998804065999	7.75703524017738	8.56255287456705	7.71998188650132	8.75466785361194	6.56194930907798	8.18939907695157	8.4870269234362	8.16024912423144	7.34396187370029	7.64840862170008	7.83325165660756	8.12314638677676	7.85915463200248	7.40914256880158	8.57025371983746	9.6036942904796	9.00516163000532	8.42505196901756	8.98257010612971	9.50448459320864	7.26587385377255	8.05202043098612	7.57237612709063	8.03069787781331	6.76287560828898	8.0333829784088	9.1840391715215	8.9526775637525	8.8215454146759	8.26388751330802	5.81287281932962	8.15214295781086	8.0398134928689	8.44132068166923
ARL4D	8.40194336194826	8.29169633100421	7.98652018597929	7.35451998546809	8.39731990797826	7.47024172523285	6.5657531015849	7.92745325162704	7.24268405756088	8.44001595932922	8.23322121781429	7.4020111729435	7.55522933367237	7.3536279895168	8.59735411841547	8.71880573368052	7.8403927054684	8.28762626960303	7.81805434164372	6.41462093061421	8.21995663771355	7.80947773832386	7.26622753607717	8.20400052563895	7.55234671016439	7.59613297420583	7.4377779313316	7.65383705374072	7.333752587183	7.81895530954315	8.55646103897896	7.98546209535025	8.93333072263136	7.88079848502432	8.34176154395516	7.29669822489882	7.69689352664353	7.79371368864301	7.23817885064305	7.04182288470088	8.09554735535617	8.48257510543475	8.11193152770095	8.06191915774092	7.84280719616282	7.64858159412201	7.90607631522376	8.1872301427565	8.11351046420229
ARL6IP1	9.26991620372	10.1504661388748	10.7527550409386	10.8475453947876	10.0658963535848	10.4146099604481	10.7472460934543	10.0939235709725	9.85252587629283	10.5030338169353	10.5327673839475	10.051933896088	10.1478077678947	10.2513580162755	10.8033398400187	10.2240995914688	10.2912604280433	10.6751328155007	10.5167807337667	9.02874182904173	10.3509829901117	10.4404758401507	10.8212445188505	9.93367075835043	11.5793605836945	11.4853314135689	10.2755007807989	10.144283761083	10.5364978266886	10.7753939992582	10.3370083265643	10.1429101000832	10.0782883403499	10.395382003435	10.3452888744568	10.8538841297959	10.1508863605894	9.73213013615225	9.79307715252186	10.1912160866371	9.54188937105862	9.7249458964027	10.1833548438511	9.82093546349314	10.1225701626182	9.92595100977647	10.8543132178814	10.5352593449831	9.6564068356772
ARL6IP5	11.7734569887724	11.812784575042	11.8164737757114	12.5418123434877	10.9540146563868	12.4465235355813	12.2664433848062	11.989110902242	11.3580616625227	11.8824081230444	12.266361158078	11.1106934811892	12.3807077732474	12.3807077732474	11.8335739304205	12.2515866900491	12.5183153714407	11.5865607217645	12.0698012084975	11.659352353041	12.0736320005373	11.7478019206794	11.8918944773519	11.1961619897014	12.2382643345502	12.5090411758654	12.1477012630803	11.6378874528396	11.8791517980094	11.6153803371104	11.322425369945	11.0202271260939	11.8272326045572	11.890641578258	11.5946539747376	11.7440784999248	11.764550468961	12.3534308758615	12.554104181986	12.3589443254314	12.5487542709896	11.8151355319449	11.7074238630355	11.664920092136	11.6825210506589	12.3361340417034	12.1613600623657	11.8597673654044	12.6092665853133
ARMC6	8.33124175724317	7.10822180260411	7.55710831252276	6.79913016674293	8.27146174177333	7.04008360939421	7.048162525526	7.38371278309066	8.75304257350124	7.77352100801619	7.10897662313637	7.28170329323739	7.21541312611271	6.58619896307667	8.42528258601272	7.4660064018093	8.13992999110738	8.30243023647293	7.35969525500713	8.17916003301922	7.66007409658023	7.43347317576377	6.40274852782986	8.90921695466286	8.90125850850861	8.92643227757088	7.28069002561487	8.86948164933586	7.9199670123181	6.90070187724405	7.00655283586293	6.85278892482063	6.78551888622027	6.58245543390414	6.77301501134068	6.94975894295681	7.09994306277636	9.10288185259372	8.31245848945239	9.04771047070556	8.12804981797187	6.60856688435916	6.93787163318636	6.88580055256006	6.74988207825084	8.78568122164001	7.48542211278932	8.3819007509077	7.23123835968292
ARMC8	7.9554750654002	7.43074934469637	7.72589569928023	8.32093136198145	7.79553467826714	7.67159887104384	6.97215381992137	7.38946761065457	6.68813661690078	7.48416030543869	7.82820928992956	7.86410748246405	7.81857690781398	7.7103195191847	7.45324048114732	7.78593027972354	7.92221787040421	7.24712335349373	7.2625408468178	8.18133702364781	7.58069803933104	7.34655130772493	7.32006300453066	6.90339893002826	7.62272811003695	7.5485990322348	7.09960012724151	7.24892213891568	6.89247251478323	8.14098507805023	7.95788408685201	8.0906646859443	7.90948793150162	7.86137478252323	7.72869953616795	7.62936326672917	7.50581652517555	6.92723891799934	7.31466844403506	7.29735651045499	7.3081014567609	7.85136317389656	7.69099565075497	7.87135747079072	8.0782516546356	7.40677772228836	7.98787995442942	7.79364936716512	7.46116161270098
ARMCX2	9.29325821582666	9.29232759612227	8.42618962749382	9.70027765997122	9.1532173646064	10.0501076772881	10.2805987533573	10.114611305304	9.67347437953734	10.0199705054988	9.5937269598495	8.90286552474317	9.26786923040856	9.96599161803159	9.96478658412304	9.88431441312075	9.58831479488867	10.2292936685033	10.1844099166793	8.20187139404999	9.46823343495563	9.65325165951717	10.262183088468	9.43631919963578	9.46480263926717	10.0485424536446	10.017545336551	10.0926247700856	10.7931675325614	9.85354923488758	10.0320105152278	9.63274826316659	9.77697428887039	9.75811029236195	9.43656975983819	9.12379156118085	9.00604723183445	8.83819039730274	9.4981885112776	9.53024040326954	8.91164594818448	9.61635111342851	9.69448361751059	9.83774472743517	9.95589021356339	8.72143665776959	9.48208566564746	9.01193259178419	9.6019864635179
ARMCX6	10.3106770662189	10.1036991603958	10.2065518202198	9.76146613842097	9.94793380557058	9.90566192539892	10.0125597405307	10.7930895407489	9.80012142984411	9.77680691906457	9.93289384282042	8.81728217591526	9.85621220751182	10.405353379766	9.93685822739944	10.2018675947295	10.1718977572427	10.3677035763021	10.0448933466529	9.68981732300175	9.93622898568971	10.3828935149582	10.4239117746477	10.4797335380604	10.3267399581491	9.78754190797069	11.1675215913938	10.1470749680917	10.524168475805	10.0322229077039	10.1956034876409	10.4495262566389	10.116895324394	10.2554827677489	9.99218248081898	10.0136883276756	9.96631421479243	9.58409483740465	9.91933323004957	9.88641146327396	9.53894265870666	9.91645101434703	9.97387052860489	10.0961920236581	10.0954687547591	9.55616753559361	10.2308337953261	10.0559443421842	9.78490896053209
ARNT	7.77919748014833	7.40271625203553	7.86933828850492	7.31737348753453	7.19520316844157	6.83018423892022	7.61175429652022	7.75650513996657	7.50885785838482	7.87854827443568	7.36262770063568	8.01406709161574	7.3009751039152	7.61704986088854	6.74754867500271	8.03048945067704	7.6499913095084	7.65696428629297	7.31729182768617	7.24709639154415	7.58730261392375	7.24919285919871	7.52163063805711	7.80285971752406	7.22652591046367	7.24715563865736	7.29283766927424	7.95516956757924	7.63252190765225	6.98149580935967	6.95330842048581	7.07370847696015	7.23770741189435	7.27043706992828	6.87400362350691	7.89005245624877	8.12552844661272	8.08641889532441	8.17506526781408	8.30240916481184	8.4233931177103	7.27305808199767	7.05143754712231	7.06727257261647	7.10868471676784	8.0341206506928	7.65757256058179	7.69416709291684	6.95000145777202
ARNT2	6.39727782314701	6.74606199699727	4.91830042667564	6.85437563441707	7.59873825475775	6.42611354628568	6.81811003086088	6.998883455907	5.95560732519573	6.16096144972111	6.92499904844892	7.32558128745373	7.04762252357471	7.13334582755651	7.13074400640671	5.83238669079998	5.61235551866761	5.71709058422777	5.28241135594026	7.19280482770337	5.14942847410183	7.46029981107705	6.09803030469725	6.61239748738038	7.32621738976212	7.75007804510665	7.32816111109232	7.07768515206819	6.71683302302344	6.11773110057709	6.09583914681796	5.50587878875271	5.34299441309656	5.98215653779543	6.16321972564785	7.30411020055678	6.41515875752108	5.50437610201781	7.01827620752528	6.44440172802289	6.55908260696773	6.0667269021393	6.65108453628875	6.92214651130329	5.968607268387	6.34962286530688	5.80579699284282	7.86548081205705	6.73639426132416
ARNTL	7.7797024037447	5.90793797087542	8.37828762845088	7.60767696474775	7.93562287733864	5.87527615982805	6.75782271276289	5.82020692166207	7.48309828826559	7.31265484437824	7.63147613734755	9.15000046468646	6.54395032558288	7.75070645828314	7.98371440634712	6.18286536049699	6.11769728445469	6.86278882483637	6.28555867004946	7.82052870726619	6.0884953900114	7.3110235953912	6.61397018460555	6.85146428985168	6.38666323604426	6.72814647435432	6.60051912611308	7.88180401226299	8.22265827124549	7.53725906019602	6.67793611995962	6.73161242772546	6.81746883561213	6.90252697971185	6.66867071450558	6.87023305038556	7.23963363100715	7.52326244597177	7.42138530709211	7.24539659937037	6.91963930359815	7.96922192335266	6.62387454411379	6.41275931106856	6.84185747255465	7.56972519267928	8.70551362576116	7.17551197893578	6.80124170684662
ARPC1A	10.0455166156442	9.62331404651981	9.25167432565832	9.45403117451135	10.0659912980287	9.75974144696019	9.5883371593084	10.5020882572534	10.4316118028079	9.7381657888947	9.88061086220847	9.58162534487449	9.84293738066523	9.93964072750352	10.3597617297738	9.40635154415996	9.8610153371492	10.3932755974331	9.89073487031414	9.40846969648823	9.62214643604158	9.65511658402178	9.54548595415558	10.618929590694	9.47215232818784	9.53357461378431	9.97806949482522	10.3537189549966	10.5047432327953	10.004832802609	10.3356445005821	10.0675039300604	10.004242134164	9.05487159166211	9.80640557393702	10.0575650293903	9.85300449245771	9.77246383637884	10.1132554201795	10.0212003457622	9.39156104338512	9.8102702331909	9.81241110494228	9.79518648982103	9.76027677928066	9.64743740827712	10.1634330909483	10.1741091220435	8.91186159691584
ARPC1B	10.8949388184903	11.1780403908387	10.9878299923891	11.0704246680247	10.727454452064	11.6064804863651	12.1509488469459	11.9699010891532	11.212362398382	11.4846174436284	11.3248837659826	10.5980546288958	11.7398791509528	11.6632514875387	11.5519820615437	10.6013851057457	11.4722495444134	11.8845841456263	11.304162414915	9.9653568410076	11.5042350203903	11.6734456727195	11.9153456304559	11.6501131022641	10.4516354690853	10.9834622083037	10.5830886069644	10.7427824952227	11.2954095469665	11.4264051378127	12.1698056145535	11.8036969250729	11.7540075666447	11.0813984676204	11.470657540899	11.5219738717466	11.1785592657532	11.2110189239235	11.4146123928967	11.3203365098432	11.0181659663629	11.2139699152774	11.5928799479019	11.6512913745648	11.8122245046506	11.5189655311734	11.188044559247	10.8290753224156	11.6737736502859
ARPC2	11.7112691326102	11.8014321081585	11.8116444462806	11.7242700616551	11.1631560945648	12.2412689225381	12.4683729348157	11.965574450456	11.4112405293628	11.5364318227176	11.773741321021	10.8931442502076	12.1664342041451	11.8716186858153	11.5994055703919	11.4728873571418	11.8222530011853	12.2933452345876	11.7527168995829	11.4277996506314	11.9524370938667	11.8673660667803	12.0868116509641	12.0066955901079	11.3998949603731	11.4382949907761	11.5809894730946	11.0401294103287	10.6728753352387	12.1230271302893	12.0870059799929	12.1715119678931	12.1118643712653	11.956184297363	12.03040061844	11.9029138274886	12.0189995533244	11.7272383395442	11.7888502194235	11.7421248054487	11.9267298038108	11.944272476794	12.0042078524153	12.0690020244583	12.024479896628	11.5394628946428	11.5534673796501	12.0860074325488	11.6292833322936
ARPC3	10.990928977295	10.9096345309159	11.0300743960675	10.9934676823653	10.0614452300706	11.169304375355	11.4959913585191	11.5064599562237	10.4554115942137	10.8580164052071	10.9329680144332	10.2293010113387	11.2515542506521	10.9850530142078	10.7835951185357	10.4070157629292	11.137668674624	11.6959042640548	11.428804152481	10.1249377302528	11.2938480028285	10.9931594745444	11.5399288600472	10.7258401963194	11.3107252810306	11.4602173493095	10.7785576224448	10.088053613679	10.227065286919	10.7589653519845	10.9079401430254	10.8369024915294	10.8086798032806	10.7975483342434	10.7582974217015	11.5930733180649	11.2111436183579	11.2926743071065	11.3586045043253	11.163627858703	11.6744470326618	10.7991844473813	10.8337946140299	10.9159036840486	10.8891264222166	10.6908016970372	11.2428244238054	10.685421677252	10.864159164332
ARPC4	8.08354756752507	8.78327103976132	8.23104986191167	8.42980373448021	8.65382145611211	7.86611407736153	8.29977246705112	9.26005546178328	9.08757604197048	8.55464444934502	8.37946017319923	8.11556481271278	8.68248311903294	8.73766453633666	8.92303676982517	8.05074309051083	8.84410252533535	8.90834657958384	8.26401134900159	7.36657624176305	8.43419264203912	8.50174682784589	8.70118511902602	9.55357813734386	8.16744871431034	7.69261335042474	8.77200497618066	9.29273575558918	9.1724107694438	7.9841375126893	8.09722681807355	8.46433144658028	8.43365662562807	7.64823366443298	7.87817570387794	8.69191645179606	8.96277513231306	8.81391829285937	9.0733013931522	9.07685881151274	8.939196733752	7.86276406063436	8.47021022140578	8.41730009708071	8.04444559405788	9.37768566307144	8.35069923680542	8.29445727250421	8.20695534036198
ARPC5	11.0930371015219	10.9253971267744	11.2850662773215	11.2141322328881	10.2750980797931	11.4931724976573	11.9636754362753	11.7016755407511	10.7600410953226	11.2737457960316	11.4356862520909	10.8921684557361	11.8118006596677	11.813797606827	10.8746770140275	10.940579079841	11.8220973644278	11.5482036346444	10.9025305367424	9.84563577088853	11.0625705070504	11.1371642637626	11.1728024224816	11.2981584030866	10.0740611630044	10.2887153358523	10.5231058517996	11.1577835118059	11.0193572651819	11.5340911243891	11.2374651726825	11.5530620885921	11.6374313190394	11.3313931128321	11.3091208878851	11.5976185759	11.4543683356819	10.8392464575673	11.0298137653327	10.9842130323746	11.2025085229075	11.258406260283	11.3211924077253	11.5530620885921	11.4852914487046	12.1292499547772	10.8607933923703	10.8405110576512	12.222800808704
ARRB2	8.42220416228541	7.83921324405446	8.24480749479709	7.29813959250905	6.71328652008609	8.97963466634711	8.58164084075145	8.27879170159206	8.0000919591743	9.13390371326364	7.94536082792929	6.76017459831905	8.48464132153302	7.73424542074968	8.49455916949992	7.41043648315616	8.06949068420245	9.57693082038506	8.550407664012	6.19082048662269	8.67570874345388	8.18032129377952	9.09976487110396	9.15190111420821	7.95779159448973	7.64863900584661	7.9924856546975	7.0189977868196	7.34773092098149	9.05239046205842	9.45218790987503	8.70515399013665	8.40861753317199	8.68484886540786	8.92009195936493	7.62724580467077	7.80680740160184	7.6732034486983	7.30578382288143	7.04434719048214	7.93152680575853	8.69290618622328	9.13191544562214	8.5067122742565	8.80530291328157	6.94252328173007	8.11244044684481	7.97699891887154	8.2103895103272
ARSA	7.77174986009893	7.94047304016511	7.06500631371788	7.04335912374182	7.38790741775826	6.56070208057339	7.63310422423643	7.52891591287511	7.16939746199388	8.12149544643513	6.9146958644261	6.32852019022365	6.62273930552308	7.0734483720889	7.71774711733967	7.05507112537815	7.04328735373328	8.73443452863961	8.05626549568663	6.77462829137285	7.77983591184362	7.92527428790767	7.5733475800294	7.90715900840393	7.5724394297202	6.73282141674306	7.36733098493651	7.22738818309273	6.72168068843318	7.61033569631545	8.25345938578681	8.16086728157064	8.04555463996211	7.35662839110446	6.99744612469856	6.17039112106839	7.08419012724522	7.501641440318	7.58002587487949	7.52794938117785	7.91018433443987	7.55756462225371	8.119464992858	7.92442607070621	7.58476775796459	6.14241013105778	7.2240387068246	7.35564972226668	7.76519667523536
ARSB	7.71396781422673	6.44918502237883	6.64523776133499	6.26407495520029	6.84396804521827	7.47395168670305	6.7451911031427	7.45355616787139	7.49431214586584	8.0544178122243	7.21095900951236	6.42905349934044	7.4210415215349	6.48800318114453	7.31692301097501	6.1858506908502	7.19209668797157	7.93605345236134	7.12562355836301	5.90398517497879	7.55325092694166	7.5311926461505	7.70880522426606	7.06553752784226	6.09058791898296	5.92635504726844	7.03428583221568	7.35084270282746	6.93365057048508	7.32702303485669	7.70580208389457	7.62639614209257	7.6296516184632	6.32289456054504	7.13555162022296	7.09283154264129	7.13555162022296	6.84361026477264	7.4999573614231	7.74561847263193	6.72559516137279	7.12429153587635	6.78233868160209	7.77243314041695	7.57343577952339	7.1907313199459	7.20518527843775	6.68356915337	6.96172676530128
ARSD	6.20716447483598	5.45353992433829	4.50308476595245	4.75676046499748	5.40616775195138	4.34469148781608	6.01859868269644	5.87168562519263	6.39352929138676	5.63462098481578	5.33509979963112	4.86037398682178	5.58916388215061	5.46811086763707	5.68351009026673	4.86734372354581	5.40295934289162	6.4524021199578	5.83538496574502	4.45404645782119	5.0210394778023	5.41054977066487	5.97893711779704	6.36740148269716	4.7703387527936	4.84864999625104	5.49547685525607	5.25547406188925	5.32386349295126	6.34349366855146	6.16500405190685	6.19136226386518	5.73639983978288	5.4838932050941	4.7867247936363	4.39043829019958	4.28134871257004	5.71579282257446	5.99539015969718	5.68976880939563	5.45245562949395	5.4106281343038	5.40789502921668	5.45004985608811	5.58343064911511	6.02401909212991	5.38307070376626	5.63329124573673	5.70226661956411
ARSE	4.41089280446846	4.73703214698049	4.93033589625803	4.77163549642018	5.22230606441062	4.68622733197023	5.48127259584325	4.66524009288447	4.78823297749529	5.15044841804852	5.03261932369104	3.42147972315262	4.72231337649382	4.24005592064324	5.87406793703351	4.82246620427114	5.48329151446697	4.41062537668963	5.44012511703825	4.91757891673838	5.61065635396704	4.61167396257518	3.90946918362909	5.59989828880336	5.1180698227586	4.11286308196846	4.5467935192965	4.36276349868223	4.70896366703578	6.10657038329658	6.36014271090974	5.96116981206119	4.6911188901028	4.05194604633635	5.18279655047716	4.33865263622965	4.19586314528159	4.82589509483397	4.86548055968872	5.36559837437485	4.51207519600682	4.06496002888858	5.18170190853086	4.33186501087927	5.88465391737355	3.92987698629911	4.80300951023663	4.90491741182328	5.1289582183702
ART3	5.26677627442589	4.70884147532292	4.71540507178875	4.7482234224661	5.58429204915791	4.72853244889451	5.28766088031958	4.77968275248232	5.55553105383559	4.57727763006269	4.69645892677992	6.10403628873777	4.18434864895909	4.29774846667514	4.39580048184259	4.6191850828369	4.05824140074936	3.59140488354002	4.34684315667137	9.4960375291992	3.92416072350287	8.16843707509656	4.40340862632439	4.54109109008568	5.35201937133559	5.99043910777706	3.27911140801495	6.37973632772719	7.25551915781645	4.27254183947436	2.52613225302312	4.90785601586152	4.85924320230147	5.0183119246039	4.89144570032271	6.01928159338142	6.08080569218727	3.56442946277323	2.98416140041035	5.36268154594253	6.27064329066332	5.81942229551346	4.09216118026842	5.38730508725248	4.69472919944018	4.39081005636297	5.1764488574449	5.22104336105723	4.65972856890802
ART4	4.60598720727482	5.76564807260341	4.01725020760223	4.23658615281035	5.32583295328033	4.86686770342249	4.42531952658367	4.02796896681873	4.63610628976583	4.82950124722548	3.80759877123964	4.38341095675505	5.52927063877802	4.38261018781305	4.72672153234133	5.57274315594608	3.97417125231871	4.63892912346341	4.98053630674577	4.84949373177957	4.84609016719499	5.35916867325745	3.85852089695446	4.33127962756908	5.80352770786561	5.82862629786445	5.13726397585523	5.63161866871232	6.19594311657689	4.30961702301441	4.34109339179608	4.39116319151208	4.52165085090031	4.03258360835983	4.11490691343846	4.12289096925967	4.38844204485229	5.09526295737716	4.90955068705698	4.74009751636216	4.71872450744616	3.18475097106354	4.16406051002743	3.36004902688567	3.30681575540327	5.95082839581059	5.13971817840829	4.49323157936631	4.80619708388294
ARTN	5.45022911578629	6.19552584812997	6.0575311817352	5.6122868019409	5.96219947639119	5.17491104636369	6.00439342793683	5.49525491795753	6.57050272861217	6.87448894843023	5.61770610955007	6.2094881615363	5.08091554211464	5.24616511543099	5.81914600046932	5.38664563433345	5.89536277723798	6.76405242580698	6.27289651279521	6.04919195035046	6.6325076002813	5.75861604986028	6.1406889146788	6.04527900310977	6.19385586125271	6.1032779535713	4.81540074886409	4.5415029562599	4.3229155886158	6.44704759997545	6.33872721319482	6.49658989645695	6.27194149983617	6.87401104450816	6.82551464165076	5.30463697633415	5.41861423968744	5.77249649577798	5.72910133850543	5.6041409350154	5.48772241515009	6.66670663145915	7.04690090611465	6.38185838289397	5.91843699739232	5.75551832355791	5.61287446314	6.34653067027727	5.90172247275356
ARVCF	6.94481776751171	7.6678010470659	6.84367737964568	6.84808401374446	7.21448248850853	7.33271494927928	8.31820487980678	6.78099601791322	8.05893381022411	7.51238191099798	7.42136273424663	5.75141609577768	6.4299399325243	7.43421659562467	7.88239349958747	9.29149869428132	5.37825680773681	7.64867557445777	8.29829470241325	7.3870135845477	6.82418200375072	7.35305765871714	7.71910443880285	7.46564506079411	7.26337651370808	8.13280752154264	7.48684163859935	7.65053645053334	7.60541299206727	6.0607765950425	6.87490359532518	5.74200138004394	7.30597795077519	6.7750034900397	6.62949592774408	7.79707514016199	7.53713476267386	6.97823824100378	8.12420969233349	6.8397885125498	9.00213076158544	6.05304792263911	6.70103078502233	6.97808328494817	7.5235349774967	10.0836424068181	7.59863547971949	7.11617801625867	7.0971564762217
ASAH1	10.2035596739873	10.5298973605696	11.1136402226878	10.8970323098747	10.0806571495903	11.2018090181786	10.9584133518703	10.7260229661614	10.3031708901321	10.8902682137862	10.8409317319055	9.70827646666299	11.0371739742147	10.9203620183554	10.790935577576	10.1787558858257	10.7972060996344	10.990295096434	10.9203620183554	10.285848006486	10.8492065967582	10.8022024788628	11.1771142725197	10.5697077320175	10.4143788085951	10.2882534820843	10.922065561974	10.9328614702447	10.8407019899934	10.6118559921327	10.2182753154195	10.4238529455095	10.636415845173	10.9772165258961	10.686114231839	11.0018412776936	10.5901938686043	10.6060864926121	10.9719846044147	11.2316748183106	11.0356373055383	10.7497063607891	9.7589673406423	10.7399336895912	10.5291046683927	10.8881516347203	11.0681409071186	10.8170122179873	9.74847426011761
ASB1	7.8905370830415	7.6781039447486	6.39833584548234	7.39888683840624	7.47407629692767	7.75063647252839	8.09453457797276	7.80314698493243	7.32769444693926	7.83563285688563	7.35809796044252	7.17399820373069	7.57445661140514	7.91699711953494	7.33863668304351	6.8406602184645	7.34316846638662	7.94970770960706	7.21885351664247	8.4345365195462	7.39162275605868	7.57722043918398	7.8247389245727	8.0313400515805	7.54974310802716	7.29932595295271	7.26493496503042	7.35018027617924	7.0480325692921	7.96879923253795	7.81064272817315	8.82108071973884	8.13578572775835	8.02282309420819	7.98256460255491	7.29793485150461	7.17469916600413	7.31753859635977	7.80961062064714	7.41208389698588	7.12092880442799	7.56622769955048	7.63788398857389	7.78697825820804	7.50851942657457	7.14279200664367	7.45631526231659	8.02470501841257	8.40117701634776
ASB4	5.30616943916488	4.54536689403473	4.17850114763649	4.60368404348519	5.75169727419157	5.37693427304964	5.0030451376515	4.35247227780762	4.65565689138252	4.16246258852313	3.85010131784981	4.54741159858705	4.19876468924686	4.92605337324408	4.32780386891485	4.4860785641128	4.54973793664783	4.70983373441573	4.55696308352288	7.8398423278968	4.86531037879605	5.58270387006401	4.00628632952573	4.48167661010587	5.33001778425361	5.17622855619704	3.56163102870066	3.66762400134229	3.68034000194099	5.02103801161881	6.16827123019059	5.59516222993001	5.57829698581668	5.04164325590823	4.72724022000824	3.74002219884382	4.02330696042354	3.88203805363157	4.41498439658628	4.06402930270654	4.07468646213939	5.03493229637988	5.65296232829133	5.61289751065251	5.99149914873126	5.02957215548053	4.84922724871885	4.74711420476243	4.78278372997072
ASB9	6.10345769711421	5.54160953147221	5.2586320175714	6.79317422488603	6.43398095129909	5.34331732055016	6.56069706969594	5.8550131743353	5.51192001600777	5.7468924645411	6.18092169815261	7.28931412355509	5.83414718832964	6.00809957449425	5.7776358913828	6.39236455921949	6.27388894737835	5.47863807634438	5.29412438434928	5.62890813870149	5.47343388236338	5.8339178115269	5.2193192900935	6.38228793654609	6.91837760313443	6.44123699230332	5.37059914949362	6.89257800472634	7.20502267231949	6.2376438779767	5.85199850402813	4.1830239477587	4.96653729008461	6.25732185494323	6.14720106700025	6.05870372757923	6.36528423414562	4.97532578845437	5.63525684114934	6.29297334711854	5.2154163363192	6.7741817034506	5.558955640325	4.9493164791821	6.26494629670073	5.19533184290824	6.10004167474689	5.26135981395362	5.62603257320162
ASCC2	7.7837634932393	8.01201664721152	8.15413218255473	8.05267057345144	8.2062382800483	7.58376117039616	7.62593717176866	7.43644224150937	7.8211776766777	7.47398600061369	7.57980378270873	7.98231694781735	7.67918225211556	7.40889847781567	7.97789898422323	7.4886356765655	7.11894747652683	7.81711322059447	7.45003518276643	8.32458122204674	7.36564935188763	8.16422610498198	7.99307919398023	9.02846421553215	7.23039435467592	6.56145093541651	8.06044324430947	7.73282884444442	7.48421464628056	8.3135486590762	8.92519636361537	8.51959383487581	8.65591958564363	7.4359036597158	8.22703938188975	7.05861277820232	7.555242192653	7.59153911743131	7.43560761120187	7.50904141235617	7.7436392051025	8.0212753374309	7.75443694353712	8.12006374309651	7.92350244701658	7.82291021087071	7.56294065009424	7.69213951313097	8.38137546111949
ASCC3	7.35410176001851	7.33722115666276	7.26448191183287	7.54163536754669	8.63617530371691	8.66984610356274	7.9726856253944	8.48480640249994	7.57650693717214	8.4929465117329	8.25252213481624	8.09351494952807	8.45746688648755	8.18667472405962	8.40385363955247	8.00063777117637	8.45784394663581	7.94824584900249	7.884416170423	7.31288142485504	8.20839234278878	7.83363866134094	8.05847995740463	6.50922540552826	7.76639504271063	8.13437957927165	7.38852636567224	7.75255908837977	6.80737285725008	8.27645801234052	8.00421975361905	8.03137712374707	8.03791742173303	8.24253663182057	8.11482843094621	8.25132326555342	8.25216679291942	7.7655094047741	7.93597562620377	8.05373388883429	7.85067540176715	8.5101664149793	7.63437708813325	8.19557676589924	8.41122368164521	8.24473690913094	8.15590327336711	8.04947370655095	7.95925391411939
ASCL1	4.27801552713012	4.38329049708475	4.93326844365907	4.77872451427749	5.04261562761195	3.86871756161764	4.97832185869674	4.19233657114809	4.5507772339579	3.25559238471197	4.60533390753244	3.65088044849843	4.56571841440218	4.55936685073499	4.65006029677022	4.26419002589604	4.80817283106481	4.60212234704085	4.4671005067444	5.00448334213476	4.57475848865597	4.03925590693062	4.31587945310363	3.65717902567688	5.75000277711974	3.88924953583372	3.4468117423983	3.50362337283452	4.5130333743168	4.47610419798878	4.8090487409519	4.81433223405472	5.12522085278996	4.55633277880748	4.2628298351658	4.28090384532606	4.53707921264657	4.33539078051432	4.62644909173732	4.31935987398384	4.53632934459664	4.12179102293255	4.46239902963817	3.803081457735	4.36624592134475	4.47664443672294	4.45753283465923	4.55925660634892	4.31540062628777
ASCL2	2.8581564869672	3.2906099527036	2.77659442482307	2.78761592466422	3.74406358181737	2.20206995963264	3.58932186906111	2.99325659228805	3.47388606894288	2.6626525791332	3.51012570156966	2.59038131995697	2.42901652428197	3.63363319911149	2.90233816057126	2.76697042692292	2.61304640552193	3.53828547552924	2.78726407820701	2.03056265865879	3.47106042688029	4.06315927355858	3.23434767009883	3.18834003848873	3.3739812188807	3.66229766638425	3.01416143058933	3.37053576680811	3.86819553831717	2.03861491143948	2.0973740452912	2.12950654085297	2.18358019135016	2.42259370536478	2.54128097630535	2.80018885376476	3.00871002815184	4.3716298898675	3.7850080841617	4.01487910501135	3.9386991593746	2.43033043514333	2.54128097630535	2.25895870388155	2.48915941323909	4.14393883809247	3.01476125745129	3.48151944601073	2.64766166841896
ASF1A	7.10709348301501	7.40256471190142	8.4351992162589	7.95149520150621	7.16507357093622	8.32754847314172	7.36229525312576	8.06219313628816	7.4503841744712	8.37110685675349	7.86491794338097	7.74405946839612	7.94922625577938	8.11464223636806	7.66694054333669	7.91339958209638	8.25729459044271	7.13057073501655	8.12574178385695	8.24049741855528	7.88833638826043	7.38094709954754	8.11650888073272	6.4630704140629	7.72510563553919	7.94081690789671	7.71683166545785	7.65403537912511	8.33652442745548	8.1278555725877	7.60458628580077	7.88834502999153	8.03456707575414	8.62720823700422	7.85076397698181	7.46517195326438	7.25377562852097	7.40898091549097	7.59159114918767	7.11574630905618	7.10859814568946	7.83553012277812	8.09359003969629	7.93627499352226	7.77426328290992	8.0980249186099	7.91737564949355	7.80855390206762	7.36685169519135
ASGR1	5.41899121404019	4.47725780548623	5.76240992953317	5.556477889091	5.58630552506289	5.15903004822173	4.87680784567677	6.21025173715177	5.75151881986412	5.57430145651537	6.12623055351234	5.64758646962639	5.5896554375617	4.33232355327362	6.69403372611759	4.66864311181409	5.94342281962923	5.45279457625219	4.49616945439502	3.7077820027566	4.80959108253996	6.07389235516295	6.44776765276412	5.97650042541437	4.98094746700535	4.32191369743984	4.96507765204084	4.67856922539094	4.03552153962355	7.28412824288467	6.4220256704564	5.65158433767135	5.52251888575817	6.63815621978686	5.60469188391847	5.76317599321078	5.14859127024315	4.17841241284344	4.15038281569627	5.65365603688857	4.46794118669395	6.20816852915299	6.36560621894273	6.14260611935927	5.80723747702994	5.14859127024315	5.44008377550455	5.5159686128117	5.29413046833575
ASGR2	5.80620869183959	4.79514387300493	4.9136358986919	3.51742117114532	5.40895581295988	3.63871871223565	5.32705441343088	4.94433303335542	4.12294387242735	4.91205642844324	4.51542394977175	4.70337033925294	4.22756003920287	5.0767256981193	5.36802457803056	3.68738157928721	4.50293364318713	5.26731401042142	3.62138317691291	3.8096866369407	5.23999065751337	6.0092598735731	4.91817979997738	5.30861724470993	4.64844177467659	5.52563882322539	4.07178915672056	3.73609787856522	4.27781726026354	5.31743121683746	5.2265663080302	5.5892449269258	5.97127094473605	4.28885050667163	4.51981995517544	3.86086913178438	4.18472389602063	4.30645230070434	4.55027514194312	4.32301607730247	4.40409046797004	4.42197707707591	5.00507141094429	5.25044738437886	5.52850477489901	4.9224450006398	5.21123457389812	4.37948740368716	4.06839729083453
ASH2L	9.56886978895355	8.93124801737072	9.32890289607888	9.52272548525881	9.70546250280296	9.8236768352498	10.054412942861	10.3008291657241	9.61370345006334	9.54062159737201	9.41469541799091	9.73736344567938	9.32113789351113	9.6702516530205	9.45840921773604	9.79868376520587	9.56905387886069	10.0776446819211	9.53799289444253	10.1293952082994	9.1756955655575	9.59888747363886	9.59409664077975	9.91738505206009	10.0003480477901	9.37649423664717	10.0772436181248	9.82146700334106	10.9679185864636	9.77924451692128	9.72506777137959	9.87986915453248	9.6719220381091	9.49109278755538	9.75143626330193	9.62688566082506	9.53331278160061	9.4322062849102	9.41256554268341	9.33525540738219	9.31149809319425	9.61438640246873	9.38382015623415	9.58383404447245	9.5953189063879	9.22675735857505	10.086569389209	9.56027835926783	9.88515686906543
ASIP	3.70843090093382	5.15615210366263	3.56753755875042	3.70011009219917	5.48351985624498	5.32138708458244	5.07300541399591	5.47259666009321	5.33014763895072	5.65099941028918	3.69490242575371	5.5618535045021	4.73885211283544	4.77156568541234	5.16350171115329	5.32428147568569	5.69379222262991	3.64253718500601	3.68279871947449	5.01144599630324	4.86145557136796	4.43500289663473	5.67768258834335	5.25831598957828	3.5401922402097	4.65158158167784	5.84668363970923	5.48175080723242	5.4117984790683	5.17113390015362	4.90778143050864	5.28962620382181	5.42122153236432	4.50819795531061	4.24543584867734	4.14035376091527	4.3024431720452	4.5873192404852	4.91071933980029	4.83652196025866	4.64044811905669	4.19768976604554	4.89039163695618	4.81884267392315	4.06411476196485	6.20815393623517	6.19720255566367	4.26290653175297	5.18153741057911
ASL	8.60321838913477	7.83984665723222	8.41484814521216	7.18727007442678	9.12076371090123	8.1093644229547	7.23287905033521	8.84815210216591	8.33994591093138	8.43879517832448	8.47770885470364	8.75607495261355	8.77636200110904	8.28590867601234	8.89665449516469	8.00787971808103	8.58369503771446	8.2319444622313	7.70632950358391	6.95875118259427	7.87249575028961	8.01094388029235	7.93571687562628	8.72506846983836	7.39552971097315	6.76622730952553	9.13418155127979	8.59949277388695	9.67597081047921	8.01205361331184	8.55696487423944	8.46094141577593	8.46798269400991	8.07086723170882	8.35350587665898	8.07712544402261	8.19985681815524	8.11464077452373	8.36904326225085	7.79762932470579	7.96821455187659	8.18218968271188	8.24068202305491	8.39106146558947	8.33395369946419	8.04321126949721	8.34014423271693	8.20641614697356	8.1159476809626
ASMT	4.4570760177385	5.30306124020351	3.54307556703391	3.64798870487295	3.31477534964519	5.44273378881951	4.15520652914328	4.30196117741619	3.53375721024013	3.9949576163341	4.05498751403898	4.90384190464256	4.54075896261853	4.13235487671399	3.6498728568196	2.93838372789831	3.82200449923136	4.65548427796745	3.76909668815418	5.24041852363737	4.4907724487049	4.66285402067786	4.13452269912099	3.45230585823574	3.69069905119042	3.74108326305582	3.40577117269745	5.4703585483569	4.48781481304023	3.99231376782168	2.71924078073762	2.63789045102481	4.23058323901755	4.77751089571756	4.64077171007809	3.9049698748799	4.28632300174566	4.09406172818539	4.60241121655636	4.77628647492641	4.5859739538437	4.50193271315082	4.6456393691313	4.48215432979658	3.93773931591548	3.87959293301168	3.99913665676645	4.02137412530362	4.14889318245969
ASMTL	9.45576118530807	8.96406102649453	8.6305351173822	9.13228217784288	9.97772446294119	9.00062531607564	8.61883007627523	9.44904554657441	9.31045149702191	9.41329574408636	9.1013393440169	8.74430353907783	8.9132518138793	9.16678734080623	9.38345149204078	9.43889209803063	9.1099697231109	9.49911413355951	9.2455115305155	7.94735914262695	9.43076844851207	9.26920281507022	9.28136432488078	10.1041711988182	8.70663657340948	8.93572525499967	9.17960847232245	8.52866277492112	8.57748170358962	9.67634399514993	9.63903721325727	9.83545264631905	9.59446001911016	9.93491273166386	9.61507537744922	8.86038425356511	8.6677758102716	8.84370274060618	8.71152381799746	8.4722146704709	8.97288271726588	9.6092968400467	9.91175563614352	9.66922818817244	9.56599282696233	8.77217269317776	9.83335322863001	9.48967809479901	9.27210297403284
ASNS	8.2652674083596	8.85116648841271	8.73844422724724	9.21541360742516	9.6864431358118	8.11669090170048	7.63992123982396	7.80818674861534	8.30018507586415	7.15994449381347	8.87027765873345	9.01313530903482	8.74940181834486	8.5620231559945	8.99113072905675	9.22446191318627	8.15420591023704	7.60312036237558	8.84360980100738	7.31825609296337	8.28513283694938	7.71069627087363	8.33633544003433	7.45631827263765	7.3165350449094	7.45541939925622	7.36601552235718	7.09089521155014	6.50166334756842	9.10872267641549	9.08626417772382	9.18605927923807	9.10872267641549	9.17848426898896	9.10743584836889	8.58092786149043	8.85706000695329	7.94484135438726	8.04195562289703	8.0104597132063	8.38850722973746	9.12797503421516	8.99602544909482	8.98767058579391	8.95662806264233	7.96158422121824	7.57458603705181	7.97490412695566	7.89389354406965
ASPA	5.25097883912101	6.94807119135311	6.04790731039665	5.15837652927274	5.29630964965338	7.51424038748429	7.58190707325481	7.13743396352791	7.5961645953451	8.62891590029254	6.3501979532859	7.15647009949244	6.44600794606462	7.55371370628507	6.0334085444747	7.52687681296467	6.90214229431483	4.76148483642416	6.54048379552772	8.78331277262722	5.42493385690779	6.62672918178706	7.18434265808011	6.75673349497136	7.52967515259068	8.61249178475613	6.24307254888032	7.48098819312101	9.19947410149594	7.90048973852086	6.47387531558681	6.72957925008018	5.93609468311564	7.04528491300344	5.33750311142851	7.12962720133543	7.59041935277273	5.756198782994	5.21351950543439	6.29623769752484	7.20673664686825	7.80017346242435	7.02255943772178	5.80665349262415	5.21210797486736	3.77184124831067	6.49016280726315	8.01299043239516	4.58606104485751
ASPH	9.12827305260951	9.23079952654132	9.73125470676153	8.66526626923859	8.03460416112131	9.32707753443772	9.21962963519402	9.4684662228662	9.61525051051181	9.57022502434567	9.23131361726467	8.93746174606787	8.59750379489645	9.37793894304946	9.06606310253838	10.0925413390454	8.98013824399764	8.8310296659568	9.80034288824181	9.28888723766723	9.56455347709143	8.81695294392979	9.51950318447804	8.96840688956626	9.00249317409148	8.92407479004524	8.78487567127097	9.72831732297173	9.18064622535481	9.65169239361871	9.19231937057213	9.47721556240624	9.65117342624449	9.61201552750835	9.27662139636098	9.202480268999	8.89595279286691	8.23651422635625	9.23668746036526	9.78869857351168	9.17627120970006	8.98928485096717	8.93001153542613	9.08308880730771	9.35111011117361	9.27887588718666	9.54373147619232	9.8464384376798	8.96436782987152
ASPHD1	4.77670713683915	4.78015898357342	4.21735980301707	4.86079582026007	4.84151156506703	5.81129055491578	4.30916572172902	6.22545387789464	5.38253673523793	4.97547349567779	5.12904476789739	4.20323175461703	5.82817628556399	5.26260379190046	4.40632530423419	4.65830744361425	5.3417693467898	5.78898294480786	4.98677425366058	3.65270701223271	4.42655426226949	4.8614646981755	5.82750706190887	5.65857441985815	4.87747993454546	3.93547479857223	5.31144056424761	4.85256175168255	3.67585604721964	5.84860107495536	6.34844104675777	4.50896566634306	5.03223854824499	5.0935796564373	5.17425319913865	4.9365408773133	4.2765661657896	3.89101814215589	5.47103064423419	5.30026608146677	4.00149806939625	5.09928663935931	6.01586058510985	5.67984673660354	6.17394628146514	4.77836082104783	4.96049437916577	4.88699291214035	4.89730106230253
ASS1	10.6336423860829	11.2051522628346	10.5154044571477	9.86339498116994	11.0377089333717	9.98164733781623	9.75019589951885	10.3523054718142	10.5600155565336	9.89724362462094	10.1131502528639	9.52602162234026	9.79188610354073	9.97404424503933	10.5155229486285	10.7827205185353	9.93882295876615	11.2588307536641	10.684069425781	9.67694946862745	10.6539505167054	10.676617277172	10.6043817755958	11.218138160566	9.72213761666519	9.50114765905258	10.9231835358889	10.1822417893888	9.56347536268238	10.0466727655928	10.2787461364361	11.0529187675645	10.9291149831028	9.37665325073101	10.7936040244975	10.2436386904152	10.7249850454261	11.2942377003733	10.6788909614925	10.7280695387415	10.7824880595689	10.2849529534183	10.2146870343908	10.4924673878959	10.4796824886208	9.8108946596237	10.2247769726918	10.6173680008266	11.4186624467671
ASTN2	6.57276579769793	6.78043631955435	7.13275588974741	5.52615409491993	6.73967341049499	6.61184116226412	7.19056748372455	6.33072782280727	6.87701341151703	6.49513732451605	6.1554986903789	6.36755453611096	5.88216823002484	6.82327350806443	7.00852307405139	6.32033500387138	6.97461538530041	7.29439053953813	6.67607050882377	6.54281280826743	5.52227804734611	6.52088620215412	7.60734574801971	6.79020646273469	6.40366857373945	6.95934791398409	6.65749860036473	6.79372189025916	6.63659241549348	5.73203884097302	5.96420623655468	5.80731538171943	5.85425773008326	5.58057326567005	5.88566809024914	6.62028718675855	7.1741576339823	7.63908302696753	7.75935237025332	7.68650331495739	7.96301902933676	6.31496913708327	6.2806190633465	6.12169049227262	6.2436140804719	7.65294397588739	6.91437540993835	6.75672971259567	5.91321956570943
ASXL1	8.93079491313613	9.05269820135167	8.09030225311033	8.78911342843568	9.27040395563695	8.64253896234009	8.68005526181828	8.71985718287745	8.70198287452076	8.49327665920121	8.8248786108339	9.22756113393678	8.54269422910824	8.44822823367762	9.15038334555345	9.16804137399222	8.44201121628594	8.33930558385348	8.95641366573778	8.52841690938948	8.5537946108737	8.60915301916107	8.32801496137223	9.04288381108382	8.70961537078284	8.12655989046321	9.33793210910265	8.63896980784607	8.79926297151111	9.03694768391299	8.99658848480027	8.77563392575533	8.81078344323757	8.84606505754475	9.20133765869696	9.00827633948985	8.87585832020718	8.58152487967637	8.5030982708865	8.26178994352628	8.81114806666534	8.81258575060261	8.55107113288921	8.67163934315583	8.73908562956508	8.40988767497574	8.9647054339144	8.87407734006255	8.24229818362088
ATF1	8.37369008440965	8.54241846410745	9.32629735383249	8.45219984227232	7.42838904182406	8.46211534854791	8.92015866079546	8.24699613531713	8.59878050900746	8.48732694337701	8.8168887077896	8.67790667330173	8.78366143922067	9.0340766918264	8.5714247691237	8.93819594897648	8.95903822844335	7.62921200435744	8.48051003990795	8.95198813584587	8.46316440057371	7.96191972154169	8.26268341374496	7.47925923041525	8.36629253538762	7.88310672529237	8.4503633021944	8.70257781637238	8.36036630620005	8.76108411001589	7.89658076113479	8.30118924399328	8.60089771446192	8.88401739209641	8.47591670656949	9.23868128896283	8.92000423620292	8.81800313943547	8.83048319809999	8.57423964502721	8.84455605538254	8.66799892212141	8.4259389142129	8.48358184237896	8.17867436210568	7.37814860886177	8.58073815286435	8.41594400166235	8.75222463783853
ATF2	7.62784483949192	8.33016749565499	8.81534606059565	8.73389588219451	8.23193579995281	8.31787068453312	8.33795955050878	8.39129746872986	8.40813811852659	7.74694145156499	8.39617190243587	8.46800291678185	8.50437847040056	8.7451216864269	8.10080876115881	8.81868892061393	8.66460832027396	7.59004526937025	8.18025069735933	8.29790632324954	8.35265310289147	8.21697925691411	8.52146509643514	7.62147532369751	7.93988296317449	9.11839169634467	8.1704213636621	8.53016995379744	8.04375545118425	8.15008861222952	7.82177743618337	8.14753642656046	8.09453027559294	8.25652684333554	8.12057183365934	8.80222232613537	8.46186424624271	8.34537544244434	8.49243511477715	8.51139743627764	8.44072256832095	8.39761785834666	7.81926931215268	8.3188412978566	8.30153072290244	8.65679406420812	8.59058959274098	8.66060365378644	8.75540515478025
ATF3	9.5386223187373	10.3942974972837	9.4526810165504	8.516475827603	9.77324292651016	8.17696214618929	6.85984076856462	7.48766145650756	7.04595092411253	6.9555072010022	10.0384680078656	10.1550820913037	7.37657313765514	7.55735404185365	9.92576551265586	11.3273799705357	7.40564133473194	6.56575862868027	9.24557168722717	8.62841675607242	8.02539387949869	6.87039420920069	6.28574455527643	9.02367243942808	7.21570455165917	9.68458848957745	8.56274252723303	9.4215551282154	9.4962368835171	9.07224249479717	6.87440864094482	9.36951802024979	9.66549967844641	9.18507297380295	7.56854280915362	7.89327065113718	9.0677067347617	7.91119169781078	8.34191550983269	8.47391230064779	8.40729455659942	9.06728113781658	8.38948910415783	7.08177418459958	5.8818692763797	7.86735389889279	7.99635424587155	8.6892684560427	8.46558224405933
ATF4	12.3926880361358	12.5120745413311	12.4432879072754	11.9500215072494	12.3079626054546	11.4540418676223	11.1294796227938	11.8954270300818	11.4430031262378	11.058632281746	12.2170339329739	12.6478848987192	11.7969459455942	11.8992421374878	12.1960979289133	12.4259488174346	11.2827304160848	11.4032539921853	11.3026666477558	12.287957314215	11.331670123455	11.7056592588489	11.5441179603264	12.1345468444383	11.0987547730914	11.4147796748167	11.4209669620803	11.0235116052305	11.2098864786872	12.2701179517363	12.370713190785	12.416894943908	12.3279748139914	12.2550307008595	12.2858516638646	11.6930911818628	11.9418595043659	11.599356193401	11.7173954747119	11.3646935986155	11.5290594479418	12.3254561706674	12.2874427346754	12.3839973542766	12.2921260293641	11.8233479182753	11.9690991980165	11.5410794957605	11.8041822282639
ATF5	7.48804070171405	7.87028994292635	8.73282403721586	8.12404224411923	9.29502818920765	7.12474747795438	7.36086636720298	7.38565806083341	8.15552061631371	7.20380883082013	7.67486517382751	9.27017622373518	7.82971941914932	7.16952949175772	7.67052515790725	7.49044041905222	7.16808739697334	8.4767144314763	7.72980265177731	7.75635165599077	7.37035786452827	7.62355114818282	8.29647920585501	7.96516451469147	8.13718428619317	7.07857508725045	9.24558074922522	8.42943859356277	7.67226307144222	7.73969721742571	7.85380034282122	8.63768156601227	7.70447212151625	8.10721380897043	8.18531970630736	8.39255783879601	7.68809178049909	8.29953880412052	7.36810785768734	7.42513882002143	8.23088923668096	8.28862824114389	6.66120790457256	7.62503330435273	6.57162455277007	7.48021808864264	7.59869522538785	8.39561827598845	8.71427744845378
ATF6	8.92458061304373	9.16835502794036	9.57993308438966	8.96729426266204	8.97826464143363	8.67432165104069	9.35781182026221	8.7528734298147	8.31811623867587	8.38475520839691	9.03568351159416	9.53186333347544	9.45242460734146	8.83741463778003	8.73510185616621	8.75355649644614	9.20233788198487	9.09652875991091	8.89951789127503	7.95274077488458	9.21783621009591	8.87158372500931	8.77564604591898	8.38634317208829	8.91714319890277	9.22054798771663	9.01718296073925	9.45587392753533	8.58646138759901	9.25980593842149	8.94533976681449	9.48966969368381	9.09180315358769	8.74028396277117	8.82568303597901	8.83154354896697	8.62476589259	8.82891345130884	8.86630547343884	8.95788287487261	8.44401942297012	8.34456726619582	8.75320279906616	9.03625470004113	8.83966408142487	9.09180315358769	8.71582187319078	8.63363616051424	9.31242093227793
ATG12	8.90402703425646	8.74876791526304	9.51748568972552	9.53798635921487	9.23761931761008	9.23439827407783	9.20494641816738	8.90936716029009	8.81569012305764	8.96281785362869	9.29328906789327	9.40451286238438	9.20538570004179	9.27180557054383	9.26256598286065	9.6179254394884	9.52630186452884	8.88139820783493	8.97998083196419	8.42895472947463	9.36598421658845	8.78200405049535	9.09965377211213	8.45358567375517	9.4855257356861	9.52798918880565	9.05981135949315	9.08800460291542	8.4514232045675	9.24939034059116	8.98718075274096	8.90486056910319	9.03522688838488	9.29834447493185	9.0623878928795	9.4682122208939	9.48710834722535	8.62125263344899	8.98653516798981	9.19975462666607	8.80317284293079	9.13193803857986	9.25901721679947	9.11172171465477	9.08333688582973	9.4874218506117	8.93103055919009	9.35519713667343	9.24293209284295
ATG4A	8.64577571473411	8.00762334456528	8.4772475962315	8.71971945735333	8.28849113378425	8.30177546241332	7.99258347249189	6.83520012830437	8.13072614973609	7.97738797030056	8.0165006031675	8.03867152903529	8.36341570056719	7.87216996169536	7.67093565294049	7.86748111387389	8.21201146856627	8.35745612599495	7.93478885642849	9.02160194914915	8.37562088494771	8.65844431044146	7.93715321151791	7.59652176052704	9.90990041604978	8.1004005268313	7.47335080486555	7.6729744328308	7.77064640078397	8.25038387619913	8.06037325460028	8.17308638404857	8.15825268684993	8.11942574376285	7.96544277913637	7.93568573052524	7.92908836589703	7.99330004754683	7.95731166060201	7.90663035580258	7.90739871464349	8.35288383470906	8.1024358997686	8.52678411274197	8.62244886362665	8.51335969087159	8.38830920118794	7.94703242058415	8.11290705551671
ATG4B	8.99067422324049	7.91573966235643	8.50925501269837	7.68471957333565	8.84959207957863	8.71590847739487	7.61977479784243	8.57396230965063	8.35124402439594	8.03101060093485	8.50552830405307	8.93024709731933	8.25638446599123	8.16589320968136	8.80463994878948	8.62065683159378	8.09456778002535	8.25766864621842	8.19214809740891	7.83307456970355	8.17128741033492	7.84810688090432	8.59958243633161	8.47037749114269	8.81641752314644	8.93261496064801	8.2675871215837	8.70827206098161	8.46799848319039	7.79240101865715	8.05982640482513	7.78769666896073	8.18822049702766	8.07749500661312	7.73244265227776	8.19903097133925	8.14531734761396	8.82423124872876	8.75805932875402	8.91942025606671	8.78973355065109	7.94693760664043	8.11495306618483	8.11694050231809	8.06568388333296	8.95506935023029	8.54417394947449	7.82615274838771	8.14260462450763
ATG5	8.40193729548273	8.47019129990613	8.43330030081336	8.72130274348847	8.74209304341786	8.94465477302522	8.5375085223522	8.32530353440974	7.58287482550748	8.34263384291035	8.81234580689817	8.42153514636882	8.7074850299333	8.82221312000881	8.54864193706418	8.72277240135303	8.92574432742207	8.34006957302086	8.47565430537761	8.20493686119659	8.49319262412041	8.26972637345616	8.29261179998472	7.59436718067056	8.40699229675119	9.26018530653602	8.13202031492914	8.70398581330793	8.6625506276229	8.3788053748905	8.06001523349424	8.0820046382439	8.31219456094107	8.52224969302406	8.24483583234028	8.64589837038534	8.48378742345321	8.51896707955424	8.6656672361701	8.63108466229073	8.57623699285793	8.36873976458257	8.17726468883851	8.33259799393003	8.43874118445148	9.21709631912191	8.52234702877653	8.3288209029409	8.74739275753467
ATG9A	8.9913363431782	8.86298251113684	8.63494576493271	8.67015984494802	9.50342584938796	8.56543524790581	8.30952006738211	8.42936479350067	8.69825242490706	8.46628509336772	8.46102899308447	8.95421568657705	8.52070684198909	8.29379189384783	8.50883615054074	7.91730131223995	8.64171693727889	8.70373696210304	8.19470599214758	9.89370460178844	8.55454744837161	9.09183454986272	8.59731265688016	9.14997387977844	8.25495729018819	7.54502248185402	8.49230808681535	8.65690381552035	8.87528611552746	8.61652968837537	8.99985243966495	9.14902648404698	9.3637142335095	8.86932405647328	9.07237550382069	8.40377895149103	8.64092838635866	8.85939276316992	8.74567370947021	8.33110705473041	8.91357002005983	8.55869727780687	8.84618168077233	9.09190212270904	8.91998514307297	8.42810323317187	9.1543553578715	8.35352871062522	8.29655148450096
ATIC	9.79300517179672	9.57655449711387	9.56734823485974	9.5459031204	10.4480372385568	9.56967335042022	9.59291541085377	10.3406807607578	9.95979361292125	9.51747724546642	9.66499764228172	9.94624652630101	9.87795657151168	9.6148083709583	9.50908646104702	9.01075331631681	10.0890568398803	10.0830979523513	9.4755535548322	10.2788339619025	9.85992747068907	9.54637966118741	9.92923032553528	10.3039072245475	10.1952715393886	9.38397596772857	10.849549104226	10.3680686461898	9.97143358167913	9.67021741420878	9.81443530321518	10.1203145372852	9.75997785927907	9.59065742732537	9.91885481553656	9.91021379442985	9.71595582034699	9.47678892793452	9.79347930256733	9.51980571731694	9.60359205667813	9.64626001280914	9.64287390906288	9.47038438530852	9.68948484670139	9.67084961843047	9.40913202421082	10.245760899759	9.90125118074639
ATM	6.65227689665551	6.72194604518578	7.3172123085483	7.75377358312467	6.72120076452147	7.65801671892197	7.3700185507765	7.38243133478195	7.55857114052931	7.96911665937978	7.42569694897311	7.00295700910218	7.67406862790565	7.49321641481034	7.37009722044585	7.52226237254946	7.69803906139402	6.97085422830598	7.72091122619022	6.38359882213583	7.51940942863985	6.85559430224523	7.78387565487032	6.85755620499028	6.8327325651328	6.74436506189416	7.45849196968252	7.79095284313221	7.370819796725	6.80850955067381	7.53960338242921	7.39081351611484	7.71423942144824	6.93432972725052	8.04384435823783	7.25424870241024	7.48983914571544	6.93197230887907	7.35393289521645	7.5165482633102	6.88246003477105	8.06875080774763	7.25258228878161	7.29880931655362	7.01416510619982	7.14465361998276	7.4860311720068	6.54678954688862	7.9363648860744
ATN1	8.11228222581722	8.48410807721453	7.47126545318529	7.8524908664439	8.43914262867736	7.66260981538205	7.93610076017914	6.79753728910614	7.57261717642238	7.58461516117683	6.86335683703103	8.32780820393686	7.13310014216977	6.84977207459762	7.52990840088222	7.71038469345216	7.03834487124291	7.84195070456834	8.03004447468041	7.97324662117289	8.42599872823426	7.69207393408426	8.07705597140959	8.91899109487205	8.56244043175387	8.64020851256494	7.39808945613035	7.69856868571826	8.68444408675263	7.04188714662601	7.14733623219375	7.32616842737468	6.72889759039643	7.03952747525945	7.38374072173219	7.81693303075646	8.07714337509185	9.06030502691721	8.34570982937158	8.50947687053417	8.2452063912262	7.0759008685577	7.66208849694868	7.43133463208085	7.3437324682847	8.15725205664959	8.39849653466229	8.09981221153924	7.39546226844226
[truncated: 6,130 more rows]
[truncated: 61 more columns]
